# Supplementary material for: Modelling clinical DNA fragmentation in the development of universal PCR-based assays for bisulfite-converted, formalin-fixed and cell-free DNA sample analysis
Source: Sci Rep. 2022 Sep 26;12:16051. doi: 10.1038/s41598-022-18196-7 (PMC9512909; doi:10.1038/s41598-022-18196-7)
Supplement: Supplementary file 1 — Supplementary Information 1. [file 41598_2022_18196_MOESM1_ESM.xlsx]

## Sheet: average to ratio
175/125	av size (kbp)
0.439494	0.091622
0.624545	0.253906
0.669385	0.291376
0.777858	0.428275
0.81159	0.493103
0.842603	0.590093
0.875289	0.744537
0.930171	1.27366
0.977277	6.71362
0.988186	15.4221
0.993892	34.6254
0.995203	41.4957

## Sheet: 92
Mean Size (bp)	Concentration (pg/ul)		125 odds	175 odds	[125]	[175]	125 total	175 total		175/125	av size (bp)
3.04	0.0633305		0	0	0	0	158.677	69.7374		0.439494	91.622
3.42	0.0724189		0	0	0	0
3.8	0.0947139		0	0	0	0
4.18	0.133587		0	0	0	0
4.57	0.151288		0	0	0	0
4.95	0.147992		0	0	0	0
5.33	0.156346		0	0	0	0
5.71	0.209514		0	0	0	0
6.09	0.304858		0	0	0	0
6.47	0.365689		0	0	0	0
6.85	0.403122		0	0	0	0
7.23	0.416091		0	0	0	0
7.61	0.407142		0	0	0	0
7.99	0.405265		0	0	0	0
8.37	0.479492		0	0	0	0
8.75	0.673051		0	0	0	0
9.13	0.815149		0	0	0	0
9.51	0.903744		0	0	0	0
9.89	0.957832		0	0	0	0
10.27	0.994204		0	0	0	0
10.65	1.01039		0	0	0	0
11.03	0.982784		0	0	0	0
11.41	0.994312		0	0	0	0
11.79	1.07042		0	0	0	0
12.17	1.13469		0	0	0	0
12.55	1.16199		0	0	0	0
12.93	1.19416		0	0	0	0
13.32	1.27675		0	0	0	0
13.7	1.37422		0	0	0	0
14.08	1.46929		0	0	0	0
14.46	1.57748		0	0	0	0
14.84	1.74404		0	0	0	0
15.22	1.90449		0	0	0	0
15.6	2.03755		0	0	0	0
15.98	2.15712		0	0	0	0
16.36	2.24454		0	0	0	0
16.74	2.33664		0	0	0	0
17.12	2.39734		0	0	0	0
17.5	2.46009		0	0	0	0
17.88	2.53741		0	0	0	0
18.26	2.63973		0	0	0	0
18.64	2.77035		0	0	0	0
19.02	2.9137		0	0	0	0
19.4	3.08322		0	0	0	0
19.78	3.22298		0	0	0	0
20.16	3.35936		0	0	0	0
20.54	3.46958		0	0	0	0
20.92	3.56143		0	0	0	0
21.3	3.6627		0	0	0	0
21.68	3.76847		0	0	0	0
22.07	3.94624		0	0	0	0
22.45	4.10137		0	0	0	0
22.83	4.224		0	0	0	0
23.21	4.32521		0	0	0	0
23.59	4.44219		0	0	0	0
23.97	4.59616		0	0	0	0
24.35	4.72975		0	0	0	0
24.73	4.92091		0	0	0	0
25.11	5.10159		0	0	0	0
25.49	5.30676		0	0	0	0
25.87	5.49096		0	0	0	0
26.25	5.64058		0	0	0	0
26.63	5.78446		0	0	0	0
27.01	5.93868		0	0	0	0
27.39	6.04752		0	0	0	0
27.77	6.15636		0	0	0	0
28.15	6.2652		0	0	0	0
28.53	6.37404		0	0	0	0
28.91	6.48289		0	0	0	0
29.29	6.59173		0	0	0	0
29.67	6.70057		0	0	0	0
30.05	6.80941		0	0	0	0
30.43	6.91825		0	0	0	0
30.82	7.0271		0	0	0	0
31.2	7.13594		0	0	0	0
31.58	7.24478		0	0	0	0
31.96	7.35362		0	0	0	0
32.34	7.46246		0	0	0	0
32.72	7.5713		0	0	0	0
33.1	7.68014		0	0	0	0
33.48	7.78899		0	0	0	0
33.86	7.89783		0	0	0	0
34.24	8.00667		0	0	0	0
34.62	8.11551		0	0	0	0
35	8.22435		0	0	0	0
35.33	8.33319		0	0	0	0
35.65	8.44204		0	0	0	0
35.98	8.55088		0	0	0	0
36.3	8.65972		0	0	0	0
36.63	8.76856		0	0	0	0
36.96	8.8774		0	0	0	0
37.28	8.98625		0	0	0	0
37.61	9.09509		0	0	0	0
37.93	9.20393		0	0	0	0
38.26	9.31277		0	0	0	0
38.59	9.42161		0	0	0	0
38.91	9.53045		0	0	0	0
39.24	9.63929		0	0	0	0
39.57	9.74814		0	0	0	0
39.89	9.85698		0	0	0	0
40.22	9.96582		0	0	0	0
40.54	10.0747		0	0	0	0
40.87	10.1835		0	0	0	0
41.2	10.2923		0	0	0	0
41.52	10.4012		0	0	0	0
41.85	10.3919		0	0	0	0
42.17	10.4081		0	0	0	0
42.5	10.4167		0	0	0	0
42.83	10.4259		0	0	0	0
43.15	10.4461		0	0	0	0
43.48	10.4912		0	0	0	0
43.8	10.562		0	0	0	0
44.13	10.595		0	0	0	0
44.46	10.586		0	0	0	0
44.78	10.5539		0	0	0	0
45.11	10.4965		0	0	0	0
45.43	10.4403		0	0	0	0
45.76	10.394		0	0	0	0
46.09	10.3424		0	0	0	0
46.41	10.3132		0	0	0	0
46.74	10.3052		0	0	0	0
47.07	10.2847		0	0	0	0
47.39	10.2545		0	0	0	0
47.72	10.2239		0	0	0	0
48.04	10.1995		0	0	0	0
48.37	10.1806		0	0	0	0
48.7	10.1631		0	0	0	0
49.02	10.153		0	0	0	0
49.35	10.1401		0	0	0	0
49.67	10.1263		0	0	0	0
50	10.0797		0	0	0	0
50.45	10.001		0	0	0	0
50.91	9.93813		0	0	0	0
51.36	9.88813		0	0	0	0
51.82	9.87062		0	0	0	0
52.27	9.81743		0	0	0	0
52.73	9.75205		0	0	0	0
53.18	9.67194		0	0	0	0
53.64	9.58153		0	0	0	0
54.09	9.4992		0	0	0	0
54.55	9.37749		0	0	0	0
55	9.31263		0	0	0	0
55.45	9.24491		0	0	0	0
55.91	9.2088		0	0	0	0
56.36	9.18051		0	0	0	0
56.82	9.13745		0	0	0	0
57.27	9.09465		0	0	0	0
57.73	9.03988		0	0	0	0
58.18	8.98481		0	0	0	0
58.64	8.9058		0	0	0	0
59.09	8.84574		0	0	0	0
59.55	8.78244		0	0	0	0
60	8.72011		0	0	0	0
60.45	8.72537		0	0	0	0
60.91	8.74097		0	0	0	0
61.36	8.74705		0	0	0	0
61.82	8.69718		0	0	0	0
62.27	8.60332		0	0	0	0
62.73	8.47167		0	0	0	0
63.18	8.31773		0	0	0	0
63.64	8.17352		0	0	0	0
64.09	8.04448		0	0	0	0
64.55	8.02332		0	0	0	0
65	7.98352		0	0	0	0
65.45	7.91515		0	0	0	0
65.91	7.83095		0	0	0	0
66.36	7.7551		0	0	0	0
66.82	7.70882		0	0	0	0
67.27	7.65285		0	0	0	0
67.73	7.60809		0	0	0	0
68.18	7.53842		0	0	0	0
68.64	7.48337		0	0	0	0
69.09	7.42717		0	0	0	0
69.55	7.36806		0	0	0	0
70	7.36092		0	0	0	0
70.45	7.32096		0	0	0	0
70.91	7.29118		0	0	0	0
71.36	7.24485		0	0	0	0
71.82	7.18593		0	0	0	0
72.27	7.10207		0	0	0	0
72.73	7.01057		0	0	0	0
73.18	6.97584		0	0	0	0
73.64	6.92102		0	0	0	0
74.09	6.87515		0	0	0	0
74.55	6.79357		0	0	0	0
75	6.74434		0	0	0	0
75.45	6.72197		0	0	0	0
75.91	6.70359		0	0	0	0
76.36	6.71783		0	0	0	0
76.82	6.72581		0	0	0	0
77.27	6.74044		0	0	0	0
77.73	6.68492		0	0	0	0
78.18	6.587		0	0	0	0
78.64	6.46485		0	0	0	0
79.09	6.34381		0	0	0	0
79.55	6.27482		0	0	0	0
80	6.1959		0	0	0	0
80.45	6.18191		0	0	0	0
80.91	6.15548		0	0	0	0
81.36	6.12358		0	0	0	0
81.82	6.08881		0	0	0	0
82.27	6.04636		0	0	0	0
82.73	5.99819		0	0	0	0
83.18	5.96143		0	0	0	0
83.64	5.95024		0	0	0	0
84.09	5.92209		0	0	0	0
84.55	5.88484		0	0	0	0
85	5.81951		0	0	0	0
85.45	5.72206		0	0	0	0
85.91	5.65341		0	0	0	0
86.36	5.6065		0	0	0	0
86.82	5.58188		0	0	0	0
87.27	5.5693		0	0	0	0
87.73	5.56271		0	0	0	0
88.18	5.5509		0	0	0	0
88.64	5.51687		0	0	0	0
89.09	5.44398		0	0	0	0
89.55	5.36074		0	0	0	0
90	5.32947		0	0	0	0
90.45	5.30035		0	0	0	0
90.91	5.28254		0	0	0	0
91.36	5.26534		0	0	0	0
91.82	5.24209		0	0	0	0
92.27	5.25197		0	0	0	0
92.73	5.24006		0	0	0	0
93.18	5.24152		0	0	0	0
93.64	5.23227		0	0	0	0
94.09	5.22326		0	0	0	0
94.55	5.19611		0	0	0	0
95	5.13497		0	0	0	0
95.45	5.08279		0	0	0	0
95.91	5.01657		0	0	0	0
96.36	4.99412		0	0	0	0
96.82	4.95002		0	0	0	0
97.27	4.89958		0	0	0	0
97.73	4.85097		0	0	0	0
98.18	4.80418		0	0	0	0
98.64	4.77832		0	0	0	0
99.09	4.71646		0	0	0	0
99.55	4.6746		0	0	0	0
100	4.62065		0	0	0	0
100.53	4.58668		0	0	0	0
101.06	4.55999		0	0	0	0
101.6	4.51504		0	0	0	0
102.13	4.50277		0	0	0	0
102.66	4.49327		0	0	0	0
103.19	4.49571		0	0	0	0
103.72	4.47406		0	0	0	0
104.26	4.43477		0	0	0	0
104.79	4.38593		0	0	0	0
105.32	4.34431		0	0	0	0
105.85	4.35911		0	0	0	0
106.38	4.32742		0	0	0	0
106.91	4.29156		0	0	0	0
107.45	4.25232		0	0	0	0
107.98	4.21296		0	0	0	0
108.51	4.17029		0	0	0	0
109.04	4.11925		0	0	0	0
109.57	4.0658		0	0	0	0
110.11	4.02663		0	0	0	0
110.64	4.04947		0	0	0	0
111.17	4.08311		0	0	0	0
111.7	4.11586		0	0	0	0
112.23	4.12892		0	0	0	0
112.77	4.10099		0	0	0	0
113.3	4.04376		0	0	0	0
113.83	3.92321		0	0	0	0
114.36	3.82711		0	0	0	0
114.89	3.75572		0	0	0	0
115.43	3.72682		0	0	0	0
115.96	3.72749		0	0	0	0
116.49	3.71722		0	0	0	0
117.02	3.67139		0	0	0	0
117.55	3.60899		0	0	0	0
118.09	3.57279		0	0	0	0
118.62	3.52486		0	0	0	0
119.15	3.49418		0	0	0	0
119.68	3.47848		0	0	0	0
120.21	3.45218		0	0	0	0
120.74	3.46451		0	0	0	0
121.28	3.43538		0	0	0	0
121.81	3.39097		0	0	0	0
122.34	3.31768		0	0	0	0
122.87	3.25431		0	0	0	0
123.4	3.21233		0	0	0	0
123.94	3.17269		0	0	0	0
124.47	3.15707		0.00377601	0	0.0119211	0
125	3.16156		0.008	0	0.0252925	0
125.53	3.18343		0.0121883	0	0.0388007	0
126.06	3.16645		0.0163414	0	0.0517444	0
126.6	3.13035		0.0205371	0	0.0642884	0
127.13	3.08878		0.0246205	0	0.0760473	0
127.66	3.03561		0.0286699	0	0.0870308	0
128.19	3.00677		0.0326859	0	0.0982787	0
128.72	2.96199		0.0366687	0	0.108613	0
129.26	2.91345		0.0406932	0	0.118558	0
129.79	2.88031		0.0446105	0	0.128492	0
130.32	2.84701		0.048496	0	0.138069	0
130.85	2.80648		0.05235	0	0.14692	0
131.38	2.78715		0.0561729	0	0.156563	0
131.91	2.86393		0.0599651	0	0.171736	0
132.45	2.9438		0.0637977	0	0.187808	0
132.98	2.97658		0.067529	0	0.201005	0
133.51	2.96202		0.0712306	0	0.210987	0
134.04	2.90281		0.074903	0	0.217429	0
134.57	2.81206		0.0785465	0	0.220877	0
135.11	2.71304		0.0822293	0	0.223091	0
135.64	2.62851		0.0858154	0	0.225567	0
136.17	2.57088		0.0893736	0	0.229769	0
136.7	2.56102		0.0929042	0	0.237929	0
137.23	2.52814		0.0964075	0	0.243732	0
137.77	2.48828		0.0999492	0	0.248702	0
138.3	2.46175		0.103398	0	0.254541	0
138.83	2.43932		0.106821	0	0.260571	0
139.36	2.43306		0.110218	0	0.268167	0
139.89	2.42509		0.113589	0	0.275464	0
140.43	2.44386		0.116998	0	0.285926	0
140.96	2.45041		0.120318	0	0.294828	0
141.49	2.4497		0.123613	0	0.302815	0
142.02	2.44482		0.126884	0	0.310207	0
142.55	2.42486		0.13013	0	0.315546	0
143.09	2.42175		0.133413	0	0.323091	0
143.62	2.40778		0.13661	0	0.328928	0
144.15	2.40169		0.139785	0	0.33572	0
144.68	2.37816		0.142936	0	0.339925	0
145.21	2.35833		0.146064	0	0.344469	0
145.74	2.34777		0.14917	0	0.350217	0
146.28	2.31845		0.152311	0	0.353124	0
146.81	2.28733		0.155371	0	0.355385	0
147.34	2.236		0.158409	0	0.354203	0
147.87	2.2068		0.161426	0	0.356233	0
148.4	2.17786		0.16442	0	0.358085	0
148.94	2.14414		0.16745	0	0.359036	0
149.47	2.10589		0.170402	0	0.358848	0
150	2.06774		0.173333	0	0.358408	0
150.54	2.07775		0.176299	0	0.366305	0
151.08	2.06357		0.179243	0	0.369881	0
151.61	2.06521		0.182112	0	0.376099	0
152.15	2.0497		0.185015	0	0.379225	0
152.69	2.04376		0.187897	0	0.384017	0
153.23	2.0601		0.190759	0	0.392982	0
153.76	2.06279		0.193548	0	0.39925	0
154.3	2.05596		0.196371	0	0.403731	0
154.84	2.04252		0.199173	0	0.406817	0
155.38	2.04154		0.201956	0	0.412301	0
155.91	2.02154		0.204669	0	0.413748	0
156.45	1.98657		0.207415	0	0.412043	0
156.99	1.94388		0.210141	0	0.408489	0
157.53	1.89137		0.212848	0	0.402575	0
158.06	1.89225		0.215488	0	0.407757	0
158.6	1.87114		0.218159	0	0.408205	0
159.14	1.85207		0.220812	0	0.408959	0
159.68	1.83643		0.223447	0	0.410344	0
160.22	1.84399		0.226064	0	0.41686	0
160.75	1.86981		0.228616	0	0.427468	0
161.29	1.87311		0.231198	0	0.43306	0
161.83	1.88439		0.233764	0	0.440502	0
162.37	1.89339		0.236312	0	0.447432	0
162.9	1.89975		0.238797	0	0.453654	0
163.44	1.87363		0.241312	0	0.452129	0
163.98	1.83211		0.24381	0	0.446688	0
164.52	1.79814		0.246292	0	0.442867	0
165.05	1.76976		0.248713	0	0.440162	0
165.59	1.77524		0.251163	0	0.445873	0
166.13	1.75245		0.253597	0	0.444414	0
166.67	1.75445		0.256015	0	0.449166	0
167.2	1.74192		0.258373	0	0.450065	0
167.74	1.71067		0.260761	0	0.446076	0
168.28	1.67656		0.263133	0	0.441158	0
168.82	1.64912		0.26549	0	0.437824	0
169.35	1.63823		0.267789	0	0.438699	0
169.89	1.63784		0.270116	0	0.442406	0
170.43	1.65423		0.272429	0	0.450658	0
170.97	1.66926		0.274727	0	0.458589	0
171.51	1.68317		0.27701	0	0.466254	0
172.04	1.68944		0.279237	0	0.471754	0
172.58	1.66503		0.281493	0	0.468693	0
173.12	1.68077		0.283734	0	0.476892	0
173.66	1.67093		0.285961	0	0.47782	0
174.19	1.65261		0.288134	0.00109076	0.476171	0.0018026
174.73	1.6307		0.290334	0.00417787	0.473448	0.00681288
175.27	1.60963		0.29252	0.00724596	0.470849	0.0116633
175.81	1.58957		0.294693	0.0102952	0.468437	0.016365
176.34	1.56585		0.296813	0.0132698	0.464764	0.0207785
176.88	1.55413		0.29896	0.0162822	0.464623	0.0253047
177.42	1.55385		0.301093	0.0192763	0.467853	0.0299524
177.96	1.58789		0.303214	0.0222522	0.481472	0.0353341
178.49	1.61744		0.305283	0.0251555	0.493777	0.0406875
179.03	1.64212		0.307379	0.0280958	0.504751	0.0461366
179.57	1.67532		0.309461	0.0310185	0.518448	0.0519661
180.11	1.70793		0.311532	0.0339237	0.532073	0.0579392
180.65	1.75284		0.31359	0.0368115	0.549673	0.0645247
181.18	1.72725		0.315598	0.0396291	0.545116	0.0684493
181.72	1.64776		0.317632	0.0424829	0.523382	0.0700018
182.26	1.54637		0.319653	0.0453199	0.494302	0.0700813
182.8	1.45649		0.321663	0.04814	0.468499	0.0701155
183.33	1.39908		0.323624	0.0508918	0.452775	0.0712016
183.87	1.37418		0.32561	0.0536792	0.447448	0.073765
184.41	1.37339		0.327585	0.0564503	0.449903	0.0775284
184.95	1.39517		0.329549	0.0592052	0.459775	0.082601
185.48	1.41971		0.331464	0.0618935	0.470582	0.0878706
186.02	1.4169		0.333405	0.0646167	0.472402	0.0915556
186.56	1.39137		0.335334	0.0673242	0.466575	0.093673
187.1	1.37337		0.337253	0.070016	0.463174	0.0961581
187.63	1.38985		0.339125	0.072643	0.471332	0.100963
188.17	1.41118		0.341021	0.0753042	0.481244	0.106268
188.71	1.4212		0.342907	0.0779503	0.487338	0.110783
189.25	1.42245		0.344782	0.0805812	0.490436	0.114623
189.78	1.42298		0.346612	0.0831489	0.493223	0.11832
190.32	1.42126		0.348466	0.0857503	0.49526	0.121873
190.86	1.40426		0.350309	0.088337	0.491924	0.124048
191.4	1.35479		0.352142	0.0909091	0.47708	0.123163
191.94	1.29704		0.353965	0.0934667	0.459108	0.121231
192.47	1.25487		0.355744	0.095963	0.446414	0.120421
193.01	1.23287		0.357546	0.0984923	0.440806	0.121428
193.55	1.2473		0.359339	0.101007	0.448202	0.125986
194.09	1.28455		0.361121	0.103509	0.463878	0.132962
194.62	1.31042		0.362861	0.10595	0.475502	0.138839
195.16	1.3019		0.364624	0.108424	0.474704	0.141157
195.7	1.33129		0.366377	0.110884	0.487756	0.147619
196.24	1.31996		0.368121	0.113331	0.485903	0.149591
196.77	1.28943		0.369823	0.115719	0.476859	0.149211
197.31	1.25897		0.371547	0.118139	0.467768	0.148734
197.85	1.23873		0.373263	0.120546	0.462371	0.149324
198.39	1.22657		0.374968	0.12294	0.459925	0.150794
198.92	1.20992		0.376634	0.125276	0.455697	0.151575
199.46	1.18157		0.378321	0.127645	0.447012	0.150821
200	1.15197		0.38	0.13	0.43775	0.149757
200.55	1.17748		0.3817	0.132386	0.449445	0.155882
201.1	1.19804		0.383391	0.134759	0.459318	0.161446
201.65	1.20017		0.385073	0.137119	0.462152	0.164566
202.2	1.21132		0.386746	0.139466	0.468472	0.168938
202.75	1.23044		0.388409	0.1418	0.477915	0.174477
203.3	1.23118		0.390064	0.144122	0.480238	0.17744
203.85	1.22058		0.39171	0.146431	0.478111	0.17873
204.4	1.21127		0.393346	0.148728	0.476451	0.18015
204.95	1.20103		0.394974	0.151012	0.474378	0.181371
205.49	1.18984		0.396564	0.153243	0.471849	0.182336
206.04	1.17573		0.398175	0.155504	0.468148	0.182831
206.59	1.14502		0.399777	0.157752	0.457751	0.180629
207.14	1.12297		0.401371	0.159988	0.450728	0.179662
207.69	1.12251		0.402956	0.162213	0.452324	0.182086
208.24	1.1315		0.404533	0.164426	0.457729	0.186048
208.79	1.15186		0.406102	0.166627	0.467774	0.191931
209.34	1.1738		0.407662	0.168816	0.478515	0.198157
209.89	1.18349		0.409214	0.170994	0.4843	0.20237
210.44	1.18523		0.410758	0.173161	0.486841	0.205235
210.99	1.17037		0.412294	0.175316	0.482537	0.205185
211.54	1.1651		0.413822	0.177461	0.482144	0.206759
212.09	1.13608		0.415343	0.179594	0.471863	0.204033
212.64	1.12549		0.416855	0.181716	0.469165	0.204519
213.19	1.18588		0.418359	0.183827	0.496125	0.217997
213.74	1.33322		0.419856	0.185927	0.559758	0.24788
214.29	1.51047		0.421345	0.188016	0.636431	0.283994
214.84	1.59766		0.422826	0.190095	0.675534	0.303708
215.38	1.55703		0.424273	0.192126	0.660605	0.299145
215.93	1.44241		0.42574	0.194183	0.614093	0.280092
216.48	1.28035		0.427199	0.196231	0.546963	0.251243
217.03	1.10431		0.42865	0.198268	0.473363	0.218949
217.58	0.965783		0.430095	0.200294	0.415378	0.193441
218.13	0.930616		0.431532	0.202311	0.40159	0.188274
218.68	0.9745		0.432961	0.204317	0.421921	0.199107
219.23	0.990915		0.434384	0.206313	0.430438	0.204439
219.78	0.986504		0.435799	0.208299	0.429918	0.205488
220.33	0.965693		0.437208	0.210275	0.422209	0.203062
220.88	0.959568		0.438609	0.212242	0.420875	0.203661
221.43	0.991062		0.440004	0.214199	0.436071	0.212284
221.98	0.998495		0.441391	0.216146	0.440727	0.21582
222.53	1.00887		0.442772	0.218083	0.446697	0.220017
223.08	1.02501		0.444146	0.220011	0.455253	0.225513
223.63	1.05567		0.445513	0.221929	0.470314	0.234284
224.18	1.08425		0.446873	0.223838	0.484524	0.242697
224.73	1.09761		0.448227	0.225738	0.491978	0.247772
225.27	1.09212		0.449549	0.227594	0.490963	0.24856
225.82	1.06234		0.45089	0.229475	0.478998	0.24378
226.37	1.03079		0.452224	0.231347	0.466149	0.238471
226.92	0.975584		0.453552	0.23321	0.442478	0.227516
227.47	0.935302		0.454873	0.235064	0.425444	0.219856
228.02	0.904082		0.456188	0.236909	0.412431	0.214185
228.57	0.892961		0.457497	0.238745	0.408527	0.21319
229.12	0.920766		0.458799	0.240573	0.422446	0.221511
229.67	0.942903		0.460095	0.242391	0.433825	0.228552
230.22	0.972005		0.461385	0.244201	0.448468	0.237365
230.77	0.963294		0.462668	0.246003	0.445686	0.236973
231.32	0.949757		0.463946	0.247795	0.440636	0.235345
231.87	0.924893		0.465218	0.24958	0.430276	0.230834
232.42	0.897589		0.466483	0.251355	0.41871	0.225614
232.97	0.890436		0.467743	0.253123	0.416495	0.225389
233.52	0.88105		0.468996	0.254882	0.413209	0.224564
234.07	0.925303		0.470244	0.256633	0.435118	0.237463
234.62	0.960441		0.471486	0.258375	0.452834	0.248154
235.16	0.97601		0.472699	0.260078	0.46136	0.253839
235.71	0.963308		0.47393	0.261805	0.45654	0.252199
236.26	0.939628		0.475154	0.263523	0.446468	0.247614
236.81	0.927058		0.476373	0.265234	0.441626	0.245887
237.36	0.877597		0.477587	0.266936	0.419129	0.234262
237.91	0.85062		0.478795	0.268631	0.407272	0.228503
238.46	0.812642		0.479997	0.270318	0.390066	0.219672
239.01	0.805928		0.481193	0.271997	0.387807	0.21921
239.56	0.810672		0.482384	0.273668	0.391055	0.221855
240.11	0.815414		0.48357	0.275332	0.39431	0.22451
240.66	0.83117		0.48475	0.276988	0.40291	0.230224
241.21	0.831074		0.485925	0.278637	0.40384	0.231568
241.76	0.864136		0.487095	0.280278	0.420916	0.242198
242.31	0.869372		0.488259	0.281912	0.424478	0.245086
242.86	0.862303		0.489418	0.283538	0.422026	0.244496
243.41	0.858448		0.490571	0.285157	0.42113	0.244792
243.96	0.869731		0.49172	0.286768	0.427664	0.249411
244.51	0.894817		0.492863	0.288373	0.441022	0.258041
245.05	0.89595		0.493981	0.289941	0.442582	0.259772
245.6	0.875175		0.495114	0.291531	0.433311	0.255141
246.15	0.831676		0.496242	0.293114	0.412713	0.243776
246.7	0.797653		0.497365	0.29469	0.396725	0.23506
247.25	0.76311		0.498483	0.296259	0.380398	0.226078
247.8	0.72747		0.499596	0.297821	0.363442	0.216656
248.35	0.713317		0.500705	0.299376	0.357161	0.21355
248.9	0.71549		0.501808	0.300924	0.359039	0.215308
249.45	0.759304		0.502906	0.302465	0.381859	0.229663
250	0.816347		0.504	0.304	0.411439	0.24817
250.55	0.867454		0.505089	0.305528	0.438141	0.265031
251.1	0.919333		0.506173	0.307049	0.465341	0.28228
251.65	0.974529		0.507252	0.308563	0.494332	0.300704
252.2	1.0164		0.508327	0.310071	0.516663	0.315156
252.75	1.02015		0.509397	0.311573	0.519662	0.317851
253.3	1.0028		0.510462	0.313068	0.511893	0.313945
253.85	0.94023		0.511523	0.314556	0.480949	0.295755
254.4	0.880886		0.512579	0.316038	0.451523	0.278393
254.95	0.826596		0.51363	0.317513	0.424564	0.262455
255.49	0.772437		0.514658	0.318956	0.397541	0.246373
256.04	0.738576		0.515701	0.320419	0.380884	0.236653
256.59	0.779051		0.516739	0.321875	0.402566	0.250757
257.14	0.869044		0.517772	0.323326	0.449967	0.280984
257.69	0.914402		0.518802	0.32477	0.474393	0.29697
258.24	0.926069		0.519827	0.326208	0.481395	0.302091
258.79	0.898906		0.520847	0.32764	0.468192	0.294518
259.34	0.845809		0.521863	0.329066	0.441397	0.278327
259.89	0.800927		0.522875	0.330486	0.418785	0.264695
260.44	0.733006		0.523883	0.3319	0.384009	0.243285
260.99	0.682067		0.524886	0.333308	0.358007	0.227338
261.54	0.654474		0.525885	0.33471	0.344178	0.219059
262.09	0.664417		0.52688	0.336106	0.350068	0.223315
262.64	0.692606		0.527871	0.337496	0.365607	0.233752
263.19	0.724406		0.528857	0.338881	0.383108	0.245487
263.74	0.765902		0.52984	0.340259	0.405805	0.260605
264.29	0.789882		0.530818	0.341632	0.419284	0.269849
264.84	0.823009		0.531793	0.343	0.437671	0.282292
265.38	0.823522		0.532745	0.344336	0.438728	0.283569
265.93	0.824251		0.533712	0.345692	0.439912	0.284937
266.48	0.820246		0.534674	0.347043	0.438565	0.284661
267.03	0.806597		0.535633	0.348388	0.43204	0.281009
267.58	0.79424		0.536587	0.349727	0.426179	0.277767
268.13	0.720077		0.537538	0.351061	0.387069	0.252791
268.68	0.655829		0.538484	0.352389	0.353154	0.231107
269.23	0.597933		0.539427	0.353712	0.322541	0.211496
269.78	0.582106		0.540366	0.35503	0.31455	0.206665
270.33	0.605406		0.541301	0.356342	0.327707	0.215732
270.88	0.642665		0.542233	0.357649	0.348474	0.229849
271.43	0.669017		0.54316	0.358951	0.363383	0.240144
271.98	0.663524		0.544084	0.360247	0.361013	0.239033
272.53	0.705324		0.545004	0.361538	0.384405	0.255002
273.08	0.732071		0.545921	0.362824	0.399652	0.265613
273.63	0.737164		0.546833	0.364105	0.403106	0.268405
274.18	0.710399		0.547742	0.36538	0.389116	0.259566
274.73	0.661767		0.548648	0.366651	0.363077	0.242637
275.27	0.629028		0.549533	0.367893	0.345672	0.231415
275.82	0.602326		0.550431	0.369154	0.331539	0.222351
276.37	0.567276		0.551326	0.370409	0.312754	0.210124
276.92	0.554285		0.552217	0.37166	0.306086	0.206005
277.47	0.595658		0.553105	0.372905	0.329462	0.222124
278.02	0.66253		0.553989	0.374146	0.367034	0.247883
278.57	0.711152		0.55487	0.375381	0.394597	0.266953
279.12	0.73185		0.555747	0.376612	0.406723	0.275624
279.67	0.744985		0.55662	0.377838	0.414674	0.281484
280.22	0.74873		0.557491	0.379059	0.41741	0.283813
280.77	0.733732		0.558357	0.380276	0.409685	0.27902
281.32	0.695219		0.559221	0.381487	0.388781	0.265217
281.87	0.654476		0.560081	0.382694	0.366559	0.250464
282.42	0.652712		0.560938	0.383896	0.366131	0.250574
282.97	0.724149		0.561791	0.385094	0.40682	0.278865
283.52	0.792319		0.562641	0.386287	0.445791	0.306062
284.07	0.828659		0.563488	0.387475	0.466939	0.321085
284.62	0.844229		0.564331	0.388659	0.476425	0.328117
285.16	0.830497		0.565156	0.389816	0.46936	0.323741
285.71	0.778122		0.565993	0.390991	0.440412	0.304239
286.26	0.695898		0.566827	0.392161	0.394454	0.272904
286.81	0.617331		0.567658	0.393327	0.350433	0.242813
287.36	0.548586		0.568486	0.394488	0.311863	0.21641
287.91	0.571564		0.56931	0.395644	0.325397	0.226136
288.46	0.580195		0.570131	0.396797	0.330787	0.23022
289.01	0.577971		0.570949	0.397945	0.329992	0.23
289.56	0.562625		0.571764	0.399088	0.321689	0.224537
290.11	0.535431		0.572576	0.400227	0.306575	0.214294
290.66	0.521233		0.573385	0.401362	0.298867	0.209203
291.21	0.528058		0.57419	0.402493	0.303206	0.21254
291.76	0.592431		0.574993	0.403619	0.340644	0.239117
292.31	0.661206		0.575793	0.404742	0.380717	0.267617
292.86	0.731706		0.576589	0.405859	0.421894	0.29697
293.41	0.762491		0.577383	0.406973	0.440249	0.310313
293.96	0.723899		0.578174	0.408083	0.41854	0.295411
294.51	0.655266		0.578962	0.409188	0.379374	0.268127
295.05	0.565589		0.579732	0.410269	0.32789	0.232044
295.6	0.530925		0.580514	0.411367	0.308209	0.218405
296.15	0.513246		0.581293	0.41246	0.298346	0.211693
296.7	0.521186		0.582069	0.413549	0.303367	0.215536
297.25	0.535907		0.582843	0.414634	0.31235	0.222206
297.8	0.541805		0.583613	0.415715	0.316204	0.225236
298.35	0.567079		0.584381	0.416792	0.33139	0.236354
298.9	0.602904		0.585146	0.417866	0.352787	0.251933
299.45	0.668535		0.585907	0.418935	0.391699	0.280072
300	0.735353		0.586667	0.42	0.431407	0.308848
300.61	0.806744		0.587505	0.421177	0.473967	0.339782
301.23	0.85149		0.588354	0.422368	0.500978	0.359642
301.84	0.835248		0.589186	0.423536	0.492117	0.353757
302.45	0.769956		0.590015	0.424698	0.454285	0.326999
303.07	0.66423		0.590854	0.425875	0.392462	0.282879
303.68	0.620986		0.591675	0.427028	0.367422	0.265179
304.29	0.578267		0.592494	0.428177	0.34262	0.247601
304.91	0.558562		0.593323	0.42934	0.331407	0.239813
305.52	0.56488		0.594135	0.430479	0.335615	0.243169
306.13	0.584778		0.594943	0.431614	0.34791	0.252398
306.75	0.61834		0.595762	0.432763	0.368384	0.267595
307.36	0.587641		0.596564	0.433889	0.350566	0.254971
307.98	0.534673		0.597376	0.435028	0.319401	0.232598
308.59	0.478159		0.598172	0.436145	0.286021	0.208547
309.2	0.447691		0.598965	0.437257	0.268151	0.195756
309.82	0.433347		0.599768	0.438384	0.259908	0.189972
310.43	0.419454		0.600554	0.439487	0.251905	0.184345
311.04	0.438505		0.601337	0.440586	0.263689	0.193199
311.66	0.452504		0.602131	0.441699	0.272467	0.199871
312.27	0.48966		0.602908	0.44279	0.29522	0.216816
312.88	0.497778		0.603682	0.443876	0.3005	0.220952
313.5	0.485264		0.604466	0.444976	0.293326	0.215931
314.11	0.482589		0.605234	0.446054	0.292079	0.215261
314.72	0.529401		0.605999	0.447128	0.320817	0.23671
315.34	0.663017		0.606774	0.448215	0.402301	0.297174
315.95	0.821379		0.607533	0.44928	0.499015	0.369029
316.56	0.951709		0.608289	0.450341	0.578914	0.428594
317.18	0.979494		0.609055	0.451416	0.596566	0.442159
317.79	0.920146		0.609805	0.452469	0.56111	0.416337
318.4	0.807289		0.610553	0.453518	0.492893	0.36612
319.02	0.678015		0.61131	0.45458	0.414477	0.308212
319.63	0.579589		0.612051	0.455621	0.354738	0.264073
320.25	0.547713		0.612802	0.456674	0.33564	0.250126
320.86	0.588279		0.613539	0.457707	0.360932	0.26926
321.47	0.647987		0.614272	0.458736	0.39804	0.297255
322.09	0.689052		0.615014	0.459778	0.423777	0.316811
322.7	0.69269		0.615742	0.4608	0.426518	0.319191
323.31	0.669549		0.616467	0.461817	0.412755	0.309209
323.93	0.663761		0.617201	0.462847	0.409674	0.30722
324.54	0.62123		0.617921	0.463857	0.383871	0.288162
325.15	0.546453		0.618638	0.464862	0.338057	0.254026
325.77	0.465424		0.619363	0.465881	0.288267	0.216832
326.38	0.428168		0.620075	0.466879	0.265496	0.199902
326.99	0.433951		0.620784	0.467874	0.269389	0.203034
327.61	0.444828		0.621501	0.468881	0.276461	0.208571
328.22	0.452325		0.622205	0.469868	0.281439	0.212533
328.83	0.465044		0.622905	0.470851	0.289678	0.218966
329.45	0.48717		0.623615	0.471847	0.303806	0.22987
330.06	0.483479		0.624311	0.472823	0.301841	0.2286
330.67	0.479996		0.625004	0.473796	0.299999	0.22742
331.29	0.481353		0.625706	0.47478	0.301185	0.228537
331.9	0.473413		0.626393	0.475746	0.296543	0.225224
332.52	0.477943		0.62709	0.476723	0.299713	0.227846
333.13	0.456973		0.627773	0.477681	0.286875	0.218287
333.74	0.445795		0.628453	0.478636	0.280161	0.213373
334.36	0.441409		0.629142	0.479603	0.277709	0.211701
334.97	0.44168		0.629818	0.48055	0.278178	0.212249
335.58	0.438513		0.63049	0.481495	0.276478	0.211142
336.2	0.426586		0.631172	0.482451	0.269249	0.205807
336.81	0.422281		0.63184	0.483388	0.266814	0.204126
337.42	0.39435		0.632505	0.484322	0.249428	0.190992
338.04	0.403663		0.63318	0.485268	0.255591	0.195885
338.65	0.40298		0.63384	0.486195	0.255425	0.195927
339.26	0.402195		0.634499	0.487119	0.255192	0.195917
339.88	0.410295		0.635165	0.488055	0.260605	0.200246
340.49	0.423883		0.635819	0.488972	0.269513	0.207267
341.1	0.451854		0.63647	0.489886	0.287592	0.221357
341.72	0.464028		0.63713	0.490811	0.295646	0.22775
342.33	0.471506		0.637776	0.491719	0.300716	0.231848
342.94	0.473461		0.638421	0.492623	0.302267	0.233238
343.56	0.492661		0.639073	0.493538	0.314847	0.243147
344.17	0.533773		0.639713	0.494436	0.341461	0.263917
344.79	0.582291		0.640361	0.495345	0.372876	0.288435
345.4	0.64097		0.640996	0.496236	0.410859	0.318073
346.01	0.683727		0.641629	0.497124	0.438699	0.339897
346.63	0.733563		0.64227	0.498024	0.471145	0.365332
347.24	0.751124		0.642898	0.498906	0.482897	0.37474
347.85	0.738271		0.643525	0.499784	0.475095	0.368976
348.47	0.702603		0.644159	0.500674	0.452588	0.351775
349.08	0.655171		0.644781	0.501547	0.422442	0.328599
349.69	0.643345		0.6454	0.502416	0.415215	0.323227
350.31	0.613622		0.646028	0.503297	0.396417	0.308834

## Sheet: 254
Mean Size (bp)	Concentration (pg/ul)		125 odds	175 odds	[125]	[175]	125 total	175 total		175/125	av size (bp)
1	0.0203		0	0	0	0	823.461	514.288		0.624545	253.906
1.35	0.0347117		0	0	0	0
1.71	0.0622612		0	0	0	0
2.06	0.076215		0	0	0	0
2.42	0.0801081		0	0	0	0
2.77	0.080066		0	0	0	0
3.12	0.0772689		0	0	0	0
3.48	0.0780699		0	0	0	0
3.83	0.0875344		0	0	0	0
4.19	0.084256		0	0	0	0
4.54	0.0655084		0	0	0	0
4.9	0.0494885		0	0	0	0
5.25	0.044017		0	0	0	0
5.6	0.0448604		0	0	0	0
5.96	0.0571746		0	0	0	0
6.31	0.0728013		0	0	0	0
6.67	0.0842379		0	0	0	0
7.02	0.0956016		0	0	0	0
7.38	0.0821168		0	0	0	0
7.73	0.0973104		0	0	0	0
8.08	0.100545		0	0	0	0
8.44	0.115172		0	0	0	0
8.79	0.119855		0	0	0	0
9.15	0.130185		0	0	0	0
9.5	0.147748		0	0	0	0
9.85	0.153464		0	0	0	0
10.21	0.150477		0	0	0	0
10.56	0.124006		0	0	0	0
10.92	0.106318		0	0	0	0
11.27	0.0742872		0	0	0	0
11.62	0.0634101		0	0	0	0
11.98	0.0671677		0	0	0	0
12.33	0.0838866		0	0	0	0
12.69	0.108693		0	0	0	0
13.04	0.129539		0	0	0	0
13.4	0.156335		0	0	0	0
13.75	0.173051		0	0	0	0
14.1	0.178851		0	0	0	0
14.46	0.167405		0	0	0	0
14.81	0.153575		0	0	0	0
15.17	0.139315		0	0	0	0
15.52	0.130307		0	0	0	0
15.87	0.13264		0	0	0	0
16.23	0.141936		0	0	0	0
16.58	0.156521		0	0	0	0
16.94	0.187301		0	0	0	0
17.29	0.224174		0	0	0	0
17.65	0.243817		0	0	0	0
18	0.255511		0	0	0	0
18.35	0.262337		0	0	0	0
18.71	0.261162		0	0	0	0
19.06	0.251786		0	0	0	0
19.42	0.241741		0	0	0	0
19.77	0.242584		0	0	0	0
20.13	0.245558		0	0	0	0
20.48	0.246871		0	0	0	0
20.83	0.250501		0	0	0	0
21.19	0.267642		0	0	0	0
21.54	0.290641		0	0	0	0
21.9	0.314872		0	0	0	0
22.25	0.349506		0	0	0	0
22.6	0.380369		0	0	0	0
22.96	0.385143		0	0	0	0
23.31	0.37857		0	0	0	0
23.67	0.363187		0	0	0	0
24.02	0.343031		0	0	0	0
24.38	0.331021		0	0	0	0
24.73	0.332753		0	0	0	0
25.08	0.350062		0	0	0	0
25.44	0.388686		0	0	0	0
25.79	0.433417		0	0	0	0
26.15	0.45535		0	0	0	0
26.5	0.479863		0	0	0	0
26.85	0.484622		0	0	0	0
27.21	0.485839		0	0	0	0
27.56	0.485104		0	0	0	0
27.92	0.502717		0	0	0	0
28.27	0.52033		0	0	0	0
28.63	0.537943		0	0	0	0
28.98	0.555556		0	0	0	0
29.33	0.573169		0	0	0	0
29.69	0.590782		0	0	0	0
30.04	0.608395		0	0	0	0
30.4	0.626008		0	0	0	0
30.75	0.643622		0	0	0	0
31.1	0.661235		0	0	0	0
31.46	0.678848		0	0	0	0
31.81	0.696461		0	0	0	0
32.17	0.714074		0	0	0	0
32.52	0.731687		0	0	0	0
32.88	0.7493		0	0	0	0
33.23	0.766913		0	0	0	0
33.58	0.784526		0	0	0	0
33.94	0.80214		0	0	0	0
34.29	0.819753		0	0	0	0
34.65	0.837366		0	0	0	0
35	0.854979		0	0	0	0
35.35	0.872592		0	0	0	0
35.7	0.890205		0	0	0	0
36.05	0.907818		0	0	0	0
36.4	0.925431		0	0	0	0
36.74	0.943044		0	0	0	0
37.09	0.960657		0	0	0	0
37.44	0.978271		0	0	0	0
37.79	0.995884		0	0	0	0
38.14	1.0135		0	0	0	0
38.49	1.03111		0	0	0	0
38.84	1.04872		0	0	0	0
39.19	1.06634		0	0	0	0
39.53	1.08395		0	0	0	0
39.88	1.10156		0	0	0	0
40.23	1.11918		0	0	0	0
40.5	1.12		0	0	0	0
41	1.12		0	0	0	0
41	1.12		0	0	0	0
41.5	1.12		0	0	0	0
42	1.11		0	0	0	0
42.5	1.1		0	0	0	0
43	1.1		0	0	0	0
43	1.1		0	0	0	0
43.5	1.13		0	0	0	0
44	1.16		0	0	0	0
44	1.19		0	0	0	0
44.5	1.22		0	0	0	0
45	1.23		0	0	0	0
45.5	1.24		0	0	0	0
46	1.27		0	0	0	0
46.5	1.31		0	0	0	0
47	1.35		0	0	0	0
47	1.39		0	0	0	0
47.25	1.4		0	0	0	0
47.75	1.4		0	0	0	0
48	1.51		0	0	0	0
48.5	1.54		0	0	0	0
49	1.59		0	0	0	0
49.5	1.63		0	0	0	0
50	1.66		0	0	0	0
50.5	1.69		0	0	0	0
51	1.73		0	0	0	0
51.5	1.76		0	0	0	0
52	1.79		0	0	0	0
52.25	1.8		0	0	0	0
52.75	1.8		0	0	0	0
53.5	1.84		0	0	0	0
54	1.84		0	0	0	0
54.5	1.85		0	0	0	0
55	1.87		0	0	0	0
55.5	1.89		0	0	0	0
56.5	1.93		0	0	0	0
57	1.97		0	0	0	0
57.5	1.99		0	0	0	0
58	1.99		0	0	0	0
58.5	2		0	0	0	0
59.5	2.02		0	0	0	0
60	2.04		0	0	0	0
60.25	2.1		0	0	0	0
60.75	2.1		0	0	0	0
61	2.1		0	0	0	0
61.5	2.1		0	0	0	0
62.5	2.11		0	0	0	0
63	2.13		0	0	0	0
63.5	2.15		0	0	0	0
64	2.18		0	0	0	0
64.5	2.24		0	0	0	0
65.5	2.27		0	0	0	0
66	2.29		0	0	0	0
66.5	2.3		0	0	0	0
67	2.3		0	0	0	0
67	2.3		0	0	0	0
67.5	2.32		0	0	0	0
68.5	2.35		0	0	0	0
69	2.37		0	0	0	0
69.5	2.39		0	0	0	0
70	2.43		0	0	0	0
70.5	2.47		0	0	0	0
71	2.52		0	0	0	0
71.5	2.54		0	0	0	0
72.5	2.54		0	0	0	0
73	2.56		0	0	0	0
73.25	2.6		0	0	0	0
73.75	2.6		0	0	0	0
74	2.64		0	0	0	0
74.5	2.69		0	0	0	0
75.5	2.74		0	0	0	0
76	2.77		0	0	0	0
76.5	2.79		0	0	0	0
77	2.83		0	0	0	0
77.5	2.86		0	0	0	0
78.5	2.86		0	0	0	0
79	2.88		0	0	0	0
79.5	2.91		0	0	0	0
80	2.94		0	0	0	0
80.5	2.99		0	0	0	0
81	3.04		0	0	0	0
81.5	3.08		0	0	0	0
82.5	3.11		0	0	0	0
83	3.2		0	0	0	0
83	3.2		0	0	0	0
83.5	3.21		0	0	0	0
84	3.24		0	0	0	0
84.5	3.27		0	0	0	0
85	3.29		0	0	0	0
85.5	3.32		0	0	0	0
86.5	3.37		0	0	0	0
87	3.41		0	0	0	0
87.5	3.44		0	0	0	0
88	3.45		0	0	0	0
88.5	3.45		0	0	0	0
89.5	3.49		0	0	0	0
90	3.55		0	0	0	0
90.5	3.59		0	0	0	0
91	3.64		0	0	0	0
91.5	3.68		0	0	0	0
92	3.71		0	0	0	0
92.25	3.7		0	0	0	0
92.75	3.7		0	0	0	0
93.5	3.78		0	0	0	0
94	3.81		0	0	0	0
94.5	3.81		0	0	0	0
95	3.85		0	0	0	0
95.5	3.89		0	0	0	0
96	3.89		0	0	0	0
96.5	3.92		0	0	0	0
97.5	3.99		0	0	0	0
98	4.05		0	0	0	0
98.5	4.08		0	0	0	0
99	4.11		0	0	0	0
99.5	4.16		0	0	0	0
100.5	4.19		0	0	0	0
101	4.21		0	0	0	0
101.5	4.26		0	0	0	0
102.25	4.3		0	0	0	0
102.75	4.3		0	0	0	0
103	4.32		0	0	0	0
103.5	4.34		0	0	0	0
104	4.37		0	0	0	0
104.5	4.37		0	0	0	0
105.5	4.36		0	0	0	0
106	4.38		0	0	0	0
106.5	4.41		0	0	0	0
107.5	4.42		0	0	0	0
108	4.43		0	0	0	0
108.5	4.46		0	0	0	0
109.5	4.51		0	0	0	0
110	4.56		0	0	0	0
110.5	4.58		0	0	0	0
111.5	4.6		0	0	0	0
112	4.65		0	0	0	0
112.25	4.7		0	0	0	0
112.75	4.7		0	0	0	0
113.5	4.75		0	0	0	0
114	4.78		0	0	0	0
114.5	4.76		0	0	0	0
115.5	4.72		0	0	0	0
116	4.71		0	0	0	0
116.5	4.74		0	0	0	0
117	4.77		0	0	0	0
117.5	4.79		0	0	0	0
118.5	4.83		0	0	0	0
119	4.88		0	0	0	0
119.5	4.91		0	0	0	0
120.5	4.94		0	0	0	0
121	4.96		0	0	0	0
121.5	4.96		0	0	0	0
122.5	4.96		0	0	0	0
123	4.95		0	0	0	0
123.25	5		0	0	0	0
123.75	5		0	0	0	0
124.5	4.99		0.00401606	0	0.0200402	0
125	5.01		0.008	0	0.04008	0
125.5	5.05		0.0119522	0	0.0603586	0
126.5	5.09		0.0197628	0	0.100593	0
127	5.11		0.023622	0	0.120709	0
127.5	5.11		0.027451	0	0.140275	0
128.5	5.11		0.0350195	0	0.178949	0
129	5.12		0.0387597	0	0.19845	0
129.5	5.13		0.042471	0	0.217876	0
130.5	5.12		0.0498084	0	0.255019	0
131	5.13		0.0534351	0	0.274122	0
131.5	5.16		0.0570342	0	0.294297	0
132	5.17		0.0606061	0	0.313333	0
132.5	5.2		0.0641509	0	0.333585	0
133.5	5.24		0.071161	0	0.372884	0
134	5.3		0.0746269	0	0.395522	0
134	5.3		0.0746269	0	0.395522	0
134.5	5.26		0.0780669	0	0.410632	0
135.5	5.29		0.0848708	0	0.448967	0
136	5.31		0.0882353	0	0.468529	0
136.5	5.31		0.0915751	0	0.486264	0
137.5	5.31		0.0981818	0	0.521345	0
138	5.3		0.101449	0	0.537681	0
138.5	5.32		0.104693	0	0.556968	0
139.5	5.32		0.111111	0	0.591111	0
140	5.32		0.114286	0	0.608	0
140.5	5.34		0.117438	0	0.627117	0
141.5	5.37		0.123675	0	0.664134	0
142	5.39		0.126761	0	0.683239	0
142.5	5.39		0.129825	0	0.699754	0
143.5	5.39		0.135889	0	0.732439	0
144	5.4		0.138889	0	0.75	0
144.25	5.4		0.140381	0	0.758059	0
144.75	5.4		0.143351	0	0.774093	0
145	5.38		0.144828	0	0.779172	0
145.5	5.41		0.147766	0	0.799416	0
146.5	5.41		0.153584	0	0.830887	0
147	5.4		0.156463	0	0.844898	0
147.5	5.42		0.159322	0	0.863525	0
148.5	5.45		0.164983	0	0.899158	0
149	5.49		0.167785	0	0.921141	0
149.5	5.5		0.170569	0	0.938127	0
150.5	5.51		0.17608	0	0.970199	0
151	5.5		0.178808	0	0.983444	0
151.5	5.46		0.181518	0	0.991089	0
152.5	5.44		0.186885	0	1.01666	0
153	5.45		0.189542	0	1.03301	0
153.5	5.48		0.192182	0	1.05316	0
154.5	5.51		0.197411	0	1.08773	0
155	5.5		0.2	0	1.1	0
155.25	5.5		0.201288	0	1.10709	0
155.75	5.5		0.203852	0	1.12119	0
156.5	5.44		0.207668	0	1.12971	0
157	5.41		0.210191	0	1.13713	0
157.5	5.4		0.212698	0	1.14857	0
158.5	5.41		0.217666	0	1.17757	0
159	5.41		0.220126	0	1.19088	0
159.5	5.43		0.222571	0	1.20856	0
160.5	5.47		0.227414	0	1.24396	0
161	5.5		0.229814	0	1.26398	0
161.5	5.49		0.232198	0	1.27477	0
162.5	5.48		0.236923	0	1.29834	0
163	5.48		0.239264	0	1.31117	0
163.5	5.46		0.24159	0	1.31908	0
164.5	5.45		0.246201	0	1.34179	0
165	5.42		0.248485	0	1.34679	0
165.5	5.4		0.250755	0	1.35408	0
166.25	5.4		0.254135	0	1.37233	0
166.75	5.4		0.256372	0	1.38441	0
167	5.4		0.257485	0	1.39042	0
167.5	5.39		0.259701	0	1.39979	0
168.5	5.4		0.264095	0	1.42611	0
169	5.39		0.266272	0	1.43521	0
169.5	5.35		0.268437	0	1.43614	0
170.5	5.34		0.272727	0	1.45636	0
171	5.34		0.274854	0	1.46772	0
171.5	5.3		0.276968	0	1.46793	0
172.5	5.28		0.281159	0	1.48452	0
173	5.3		0.283237	0	1.50116	0
173.5	5.3		0.285303	0	1.5121	0
174.5	5.3		0.289398	0.00286533	1.53381	0.0151862
175	5.3		0.291429	0.00571429	1.54457	0.0302857
175.5	5.32		0.293447	0.00854701	1.56114	0.0454701
176.5	5.33		0.29745	0.0141643	1.58541	0.0754958
177	5.32		0.299435	0.0169492	1.59299	0.0901695
177.25	5.3		0.300423	0.0183357	1.59224	0.0971791
177.75	5.3		0.302391	0.021097	1.60267	0.111814
178.5	5.32		0.305322	0.0252101	1.62431	0.134118
179	5.31		0.307263	0.027933	1.63156	0.148324
179.5	5.29		0.309192	0.0306407	1.63563	0.162089
180.5	5.26		0.313019	0.0360111	1.64648	0.189418
181	5.22		0.314917	0.038674	1.64387	0.201878
181.5	5.17		0.316804	0.0413223	1.63788	0.213636
182.5	5.13		0.320548	0.0465753	1.64441	0.238932
183	5.11		0.322404	0.0491803	1.64749	0.251311
183.5	5.12		0.324251	0.0517711	1.66016	0.265068
184.5	5.15		0.327913	0.0569106	1.68875	0.293089
185	5.16		0.32973	0.0594595	1.70141	0.306811
185.5	5.17		0.331536	0.0619946	1.71404	0.320512
186.5	5.16		0.335121	0.0670241	1.72922	0.345845
187	5.15		0.336898	0.0695187	1.73503	0.358021
187.5	5.13		0.338667	0.072	1.73736	0.36936
188.25	5.1		0.341301	0.0756972	1.74064	0.386056
188.75	5.1		0.343046	0.0781457	1.74954	0.398543
189	5.09		0.343915	0.0793651	1.75053	0.403968
189.5	5.07		0.345646	0.0817942	1.75243	0.414697
190.5	5.06		0.349081	0.0866142	1.76635	0.438268
191	5.03		0.350785	0.0890052	1.76445	0.447696
191.5	5.03		0.35248	0.0913838	1.77298	0.459661
192.5	5.02		0.355844	0.0961039	1.78634	0.482442
193	4.98		0.357513	0.0984456	1.78041	0.490259
193.5	4.93		0.359173	0.100775	1.77072	0.496822
194.5	4.91		0.362468	0.105398	1.77972	0.517506
195	4.93		0.364103	0.107692	1.79503	0.530923
195.5	4.95		0.365729	0.109974	1.81036	0.544373
196.5	4.93		0.368957	0.114504	1.81896	0.564504
197	4.9		0.370558	0.116751	1.81574	0.572081
197.5	4.87		0.372152	0.118987	1.81238	0.579468
198.5	4.83		0.375315	0.123426	1.81277	0.596146
199	4.8		0.376884	0.125628	1.80905	0.603015
199	4.8		0.376884	0.125628	1.80905	0.603015
199.5	4.88		0.378446	0.12782	1.84682	0.623759
200.5	4.85		0.381546	0.13217	1.8505	0.641022
201	4.82		0.383085	0.134328	1.84647	0.647463
201.5	4.78		0.384615	0.136476	1.83846	0.652357
202.5	4.76		0.387654	0.140741	1.84523	0.669926
203	4.77		0.389163	0.142857	1.85631	0.681429
203.5	4.77		0.390663	0.144963	1.86346	0.691474
204.5	4.75		0.393643	0.149144	1.8698	0.708435
205	4.72		0.395122	0.15122	1.86498	0.713756
205.5	4.7		0.396594	0.153285	1.86399	0.720438
206.5	4.7		0.399516	0.157385	1.87772	0.739709
207	4.7		0.400966	0.15942	1.88454	0.749275
207.5	4.71		0.40241	0.161446	1.89535	0.76041
208.5	4.71		0.405276	0.165468	1.90885	0.779353
209	4.71		0.406699	0.167464	1.91555	0.788756
209.5	4.69		0.408115	0.169451	1.91406	0.794726
210.25	4.6		0.410226	0.172414	1.88704	0.793103
210.75	4.6		0.411625	0.174377	1.89348	0.802135
211.5	4.58		0.413712	0.177305	1.8948	0.812057
212	4.55		0.415094	0.179245	1.88868	0.815566
212.5	4.53		0.416471	0.181176	1.88661	0.820729
213.5	4.52		0.419204	0.185012	1.8948	0.836253
214	4.5		0.420561	0.186916	1.89252	0.841121
214.5	4.48		0.421911	0.188811	1.89016	0.845874
215.5	4.48		0.424594	0.192575	1.90218	0.862738
216	4.5		0.425926	0.194444	1.91667	0.875
216.5	4.49		0.427252	0.196305	1.91836	0.881409
217.5	4.46		0.429885	0.2	1.91729	0.892
218	4.44		0.431193	0.201835	1.9145	0.896147
218.5	4.42		0.432494	0.203661	1.91162	0.900183
219.5	4.4		0.43508	0.207289	1.91435	0.912073
220	4.39		0.436364	0.209091	1.91564	0.917909
220.5	4.38		0.437642	0.210884	1.91687	0.923673
221.25	4.3		0.439548	0.213559	1.89006	0.918305
221.75	4.3		0.440812	0.215333	1.89549	0.92593
222	4.33		0.441441	0.216216	1.91144	0.936216
222.5	4.32		0.442697	0.217978	1.91245	0.941663
223.5	4.31		0.44519	0.221477	1.91877	0.954564
224	4.29		0.446429	0.223214	1.91518	0.957589
224.5	4.25		0.447661	0.224944	1.90256	0.956013
225.5	4.23		0.450111	0.228381	1.90397	0.966053
226	4.22		0.451327	0.230088	1.9046	0.970973
226.5	4.2		0.452539	0.231788	1.90066	0.97351
227.5	4.2		0.454945	0.235165	1.91077	0.987692
228.5	4.2		0.45733	0.238512	1.92079	1.00175
229	4.19		0.458515	0.240175	1.92118	1.00633
229.5	4.16		0.459695	0.24183	1.91233	1.00601
230.5	4.14		0.462039	0.245119	1.91284	1.01479
231	4.13		0.463203	0.246753	1.91303	1.01909
231.5	4.11		0.464363	0.24838	1.90853	1.02084
232.25	4.1		0.466093	0.250807	1.91098	1.02831
232.75	4.1		0.46724	0.252417	1.91568	1.03491
233	4.12		0.467811	0.253219	1.92738	1.04326
233.5	4.09		0.468951	0.254818	1.91801	1.04221
234.5	4.04		0.471215	0.257996	1.90371	1.0423
235	4		0.47234	0.259574	1.88936	1.0383
235.5	4.01		0.473461	0.261146	1.89858	1.0472
236.5	4.02		0.475687	0.264271	1.91226	1.06237
237	4.01		0.476793	0.265823	1.91194	1.06595
237.5	3.98		0.477895	0.267368	1.90202	1.06413
238.5	3.96		0.480084	0.27044	1.90113	1.07094
239	3.94		0.481172	0.271967	1.89582	1.07155
239.5	3.92		0.482255	0.273486	1.89044	1.07207
240.5	3.91		0.484407	0.276507	1.89403	1.08114
241	3.88		0.485477	0.278008	1.88365	1.07867
241.5	3.82		0.486542	0.279503	1.85859	1.0677
242.5	3.77		0.48866	0.282474	1.84225	1.06493
243	3.77		0.489712	0.283951	1.84621	1.07049
243.25	3.8		0.490236	0.284687	1.8629	1.08181
243.75	3.8		0.491282	0.286154	1.86687	1.08738
244.5	3.8		0.492843	0.288344	1.8728	1.09571
245	3.79		0.493878	0.289796	1.8718	1.09833
245.5	3.78		0.494908	0.291242	1.87075	1.1009
246.5	3.75		0.496957	0.294118	1.86359	1.10294
247.5	3.74		0.49899	0.29697	1.86622	1.11067
248	3.75		0.5	0.298387	1.875	1.11895
248.5	3.76		0.501006	0.299799	1.88378	1.12724
249.5	3.76		0.503006	0.302605	1.8913	1.1378
250	3.73		0.504	0.304	1.87992	1.13392
250.5	3.68		0.50499	0.305389	1.85836	1.12383
251.5	3.63		0.506958	0.308151	1.84026	1.11859
252	3.6		0.507937	0.309524	1.82857	1.11429
252.5	3.6		0.508911	0.310891	1.83208	1.11921
253.5	3.59		0.510848	0.313609	1.83394	1.12586
254	3.58		0.511811	0.314961	1.83228	1.12756
254.25	3.5		0.512291	0.315634	1.79302	1.10472
254.75	3.5		0.513248	0.316977	1.79637	1.10942
255.5	3.48		0.514677	0.318982	1.79108	1.11006
256	3.45		0.515625	0.320312	1.77891	1.10508
256.5	3.43		0.516569	0.321637	1.77183	1.10322
257.5	3.39		0.518447	0.324272	1.75753	1.09928
258	3.37		0.51938	0.325581	1.75031	1.09721
258.5	3.37		0.520309	0.326886	1.75344	1.10161
259.5	3.38		0.522158	0.32948	1.76489	1.11364
260	3.4		0.523077	0.330769	1.77846	1.12462
260.5	3.4		0.523992	0.332054	1.78157	1.12898
261.5	3.4		0.525813	0.334608	1.78776	1.13767
262	3.39		0.526718	0.335878	1.78557	1.13863
262.5	3.37		0.527619	0.337143	1.77808	1.13617
263.5	3.37		0.529412	0.339658	1.78412	1.14465
264.5	3.35		0.531191	0.342155	1.77949	1.14622
265	3.32		0.532075	0.343396	1.76649	1.14008
265.25	3.3		0.532516	0.344015	1.7573	1.13525
265.75	3.3		0.533396	0.345249	1.76021	1.13932
266.5	3.23		0.534709	0.347092	1.72711	1.12111
267	3.2		0.535581	0.348315	1.71386	1.11461
267.5	3.2		0.536449	0.349533	1.71664	1.1185
268.5	3.19		0.538175	0.351955	1.71678	1.12274
269	3.17		0.539033	0.35316	1.70874	1.11952
269.5	3.14		0.539889	0.35436	1.69525	1.11269
270.5	3.12		0.54159	0.356747	1.68976	1.11305
271	3.11		0.542435	0.357934	1.68697	1.11317
271.5	3.08		0.543278	0.359116	1.6733	1.10608
272.5	3.08		0.544954	0.361468	1.67846	1.11332
273	3.09		0.545788	0.362637	1.68648	1.12055
273.5	3.08		0.546618	0.363803	1.68358	1.12051
274.5	3.07		0.54827	0.36612	1.68319	1.12399
275	3.05		0.549091	0.367273	1.67473	1.12018
275.5	3.03		0.549909	0.368421	1.66623	1.11632
276.5	3.02		0.551537	0.370705	1.66564	1.11953
277	3		0.552347	0.371841	1.65704	1.11552
277	3		0.552347	0.371841	1.65704	1.11552
277.5	2.99		0.553153	0.372973	1.65393	1.11519
278.5	2.99		0.554758	0.375224	1.65873	1.12192
279	2.99		0.555556	0.376344	1.66111	1.12527
279.5	2.99		0.556351	0.37746	1.66349	1.1286
280.5	2.98		0.557932	0.379679	1.66264	1.13144
281	2.98		0.558719	0.380783	1.66498	1.13473
281.5	2.98		0.559503	0.381883	1.66732	1.13801
282.5	2.97		0.561062	0.384071	1.66635	1.14069
283.5	2.94		0.56261	0.386243	1.65407	1.13556
284	2.89		0.56338	0.387324	1.62817	1.11937
284.5	2.85		0.564148	0.388401	1.60782	1.10694
285.5	2.86		0.565674	0.390543	1.61783	1.11695
286	2.87		0.566434	0.391608	1.62566	1.12392
286.5	2.85		0.56719	0.39267	1.61649	1.11911
287.5	2.81		0.568696	0.394783	1.59803	1.10934
288	2.7		0.569444	0.395833	1.5375	1.06875
288	2.7		0.569444	0.395833	1.5375	1.06875
288.5	2.7		0.570191	0.39688	1.53951	1.07158
289.5	2.72		0.571675	0.398964	1.55496	1.08518
290	2.77		0.572414	0.4	1.58559	1.108
290.5	2.8		0.57315	0.401033	1.60482	1.12289
291.5	2.79		0.574614	0.403087	1.60317	1.12461
292	2.76		0.575342	0.40411	1.58795	1.11534
292.5	2.71		0.576068	0.405128	1.56115	1.0979
293.5	2.66		0.577513	0.407155	1.53618	1.08303
294	2.63		0.578231	0.408163	1.52075	1.07347
294.5	2.64		0.578947	0.409168	1.52842	1.0802
295.5	2.67		0.580372	0.411168	1.54959	1.09782
296	2.67		0.581081	0.412162	1.55149	1.10047
296.5	2.65		0.581788	0.413153	1.54174	1.09486
297.5	2.6		0.583193	0.415126	1.5163	1.07933
298	2.57		0.583893	0.416107	1.5006	1.0694
298.25	2.5		0.584241	0.416597	1.4606	1.04149
298.75	2.5		0.584937	0.417573	1.46234	1.04393
299.5	2.54		0.585977	0.419032	1.48838	1.06434
300.5	2.54		0.587354	0.420965	1.49188	1.06925
301	2.55		0.58804	0.421927	1.4995	1.07591
301.5	2.54		0.588723	0.422886	1.49536	1.07413
302.5	2.52		0.590083	0.424793	1.48701	1.07048
303	2.51		0.590759	0.425743	1.48281	1.06861
303.5	2.5		0.591433	0.426689	1.47858	1.06672
304.5	2.49		0.592775	0.428571	1.47601	1.06714
305.5	2.48		0.594108	0.430442	1.47339	1.0675
306	2.46		0.594771	0.431373	1.46314	1.06118
306.5	2.42		0.595432	0.4323	1.44095	1.04617
307.5	2.39		0.596748	0.434146	1.42623	1.03761
308.5	2.36		0.598055	0.435981	1.41141	1.02891
309	2.36		0.598706	0.436893	1.41294	1.03107
309.5	2.37		0.599354	0.437803	1.42047	1.03759
310.5	2.35		0.600644	0.439614	1.41151	1.03309
311	2.3		0.601286	0.440514	1.38296	1.01318
311	2.3		0.601286	0.440514	1.38296	1.01318
311.5	2.28		0.601926	0.441413	1.37239	1.00642
312.5	2.28		0.6032	0.4432	1.3753	1.0105
313.5	2.3		0.604466	0.444976	1.39027	1.02344
314	2.31		0.605096	0.44586	1.39777	1.02994
314.5	2.31		0.605723	0.446741	1.39922	1.03197
315.5	2.29		0.606973	0.448494	1.38997	1.02705
316.5	2.25		0.608215	0.450237	1.36848	1.01303
317	2.22		0.608833	0.451104	1.35161	1.00145
317.5	2.2		0.609449	0.451969	1.34079	0.994331
318.5	2.19		0.610675	0.453689	1.33738	0.993579
319.5	2.19		0.611894	0.455399	1.34005	0.997324
320	2.18		0.6125	0.45625	1.33525	0.994625
320.5	2.17		0.613105	0.457098	1.33044	0.991903
321.5	2.17		0.614308	0.458787	1.33305	0.995568
322	2.17		0.614907	0.459627	1.33435	0.997391
322.25	2.2		0.615206	0.460047	1.35345	1.0121
322.75	2.2		0.615802	0.460883	1.35476	1.01394
323.5	2.22		0.616692	0.462133	1.36906	1.02594
324.5	2.2		0.617874	0.46379	1.35932	1.02034
325	2.16		0.618462	0.464615	1.33588	1.00357
325.5	2.14		0.619048	0.465438	1.32476	0.996037
326.5	2.12		0.620214	0.467075	1.31485	0.990199
327.5	2.11		0.621374	0.468702	1.3111	0.988962
328	2.1		0.621951	0.469512	1.3061	0.985976
328.5	2.11		0.622527	0.47032	1.31353	0.992374
329.5	2.11		0.623672	0.471927	1.31595	0.995766
330	2.09		0.624242	0.472727	1.30467	0.988
330.5	2.07		0.624811	0.473525	1.29336	0.980197
331.5	2.06		0.625943	0.475113	1.28944	0.978733
332.5	2.04		0.627068	0.476692	1.27922	0.972451
333	2.02		0.627628	0.477477	1.26781	0.964505
333.5	2		0.628186	0.478261	1.25637	0.956522
334.5	2		0.629297	0.479821	1.25859	0.959641
335.25	2		0.630127	0.480984	1.26025	0.961969
335.75	2		0.630678	0.481757	1.26136	0.963515
336	1.99		0.630952	0.482143	1.2556	0.959464
336.5	2.01		0.631501	0.482912	1.26932	0.970654
337.5	2		0.632593	0.484444	1.26519	0.968889
338.5	1.97		0.633678	0.485968	1.24835	0.957356
339	1.95		0.634218	0.486726	1.23673	0.949115
339.5	1.93		0.634757	0.487482	1.22508	0.940839
340.5	1.9		0.63583	0.488987	1.20808	0.929075
341	1.89		0.636364	0.489736	1.20273	0.925601
341.5	1.88		0.636896	0.490483	1.19736	0.922108
342.5	1.87		0.637956	0.491971	1.19298	0.919985
343.5	1.87		0.63901	0.49345	1.19495	0.922751
344	1.89		0.639535	0.494186	1.20872	0.934012
344.5	1.92		0.640058	0.49492	1.22891	0.950247
345.5	1.92		0.6411	0.496382	1.23091	0.953054
346.5	1.91		0.642136	0.497835	1.22648	0.950866
347	1.9		0.642651	0.498559	1.22104	0.947262
347	1.9		0.642651	0.498559	1.22104	0.947262
347.5	1.84		0.643165	0.499281	1.18342	0.918676
348.5	1.85		0.644189	0.500717	1.19175	0.926327
349	1.87		0.644699	0.501433	1.20559	0.937679
349.5	1.88		0.645207	0.502146	1.21299	0.944034
350.5	1.86		0.64622	0.503566	1.20197	0.936633
351.5	1.83		0.647226	0.504979	1.18442	0.924111
352	1.78		0.647727	0.505682	1.15295	0.900114
352.5	1.76		0.648227	0.506383	1.14088	0.891234
353.5	1.76		0.649222	0.507779	1.14263	0.893692
354.5	1.77		0.650212	0.509168	1.15087	0.901227
355	1.78		0.650704	0.509859	1.15825	0.907549
355.5	1.77		0.651195	0.510549	1.15262	0.903671
356.5	1.74		0.652174	0.511921	1.13478	0.890743
357.5	1.73		0.653147	0.513287	1.12994	0.887986
358	1.73		0.653631	0.513966	1.13078	0.889162
358.25	1.7		0.653873	0.514306	1.11158	0.87432
358.75	1.7		0.654355	0.514983	1.1124	0.87547
359.5	1.75		0.655076	0.515994	1.14638	0.90299
360	1.75		0.655556	0.516667	1.14722	0.904167
360.5	1.73		0.656033	0.517337	1.13494	0.894993
361.5	1.69		0.656985	0.518672	1.1103	0.876556
362.5	1.67		0.657931	0.52	1.09874	0.8684
363	1.64		0.658402	0.520661	1.07978	0.853884
363.5	1.62		0.658872	0.52132	1.06737	0.844539
364.5	1.61		0.659808	0.522634	1.06229	0.84144
365.5	1.61		0.660739	0.52394	1.06379	0.843543
366	1.59		0.661202	0.52459	1.05131	0.834098
366.5	1.57		0.661664	0.525239	1.03881	0.824625
367.5	1.56		0.662585	0.526531	1.03363	0.821388
368	1.57		0.663043	0.527174	1.04098	0.827663
368.5	1.57		0.663501	0.527815	1.0417	0.82867
369.5	1.56		0.664411	0.529093	1.03648	0.825386
370.5	1.57		0.665317	0.530364	1.04455	0.832672
371	1.6		0.665768	0.530997	1.06523	0.849596
371	1.6		0.665768	0.530997	1.06523	0.849596
371.5	1.56		0.666218	0.531629	1.0393	0.829341
372.5	1.52		0.667114	0.532886	1.01401	0.809987
373.5	1.48		0.668005	0.534137	0.988648	0.790522
374	1.46		0.668449	0.534759	0.975936	0.780749
374.5	1.46		0.668892	0.535381	0.976582	0.781656
375.5	1.47		0.669774	0.536618	0.984567	0.788828
376	1.46		0.670213	0.537234	0.978511	0.784362
376.5	1.45		0.670651	0.537849	0.972444	0.77988
377.5	1.45		0.671523	0.539073	0.973709	0.781656
378.5	1.45		0.672391	0.540291	0.974967	0.783421
379	1.45		0.672823	0.540897	0.975594	0.784301
379.5	1.45		0.673254	0.541502	0.976219	0.785178
380.5	1.46		0.674113	0.542707	0.984205	0.792352
381.5	1.45		0.674967	0.543906	0.978702	0.788663
382	1.44		0.675393	0.544503	0.972565	0.784084
382.25	1.4		0.675605	0.544801	0.945847	0.762721
382.75	1.4		0.676029	0.545395	0.94644	0.763553
383.5	1.41		0.676662	0.546284	0.954094	0.770261
384.5	1.4		0.677503	0.547464	0.948505	0.76645
385	1.39		0.677922	0.548052	0.942312	0.761792
385.5	1.39		0.67834	0.548638	0.942892	0.762607
386.5	1.38		0.679172	0.549806	0.937257	0.758732
387	1.37		0.679587	0.550388	0.931034	0.754031
387.5	1.37		0.68	0.550968	0.9316	0.754826
388.5	1.37		0.680824	0.552124	0.932728	0.756409
389.5	1.37		0.681643	0.553273	0.933851	0.757985
390	1.38		0.682051	0.553846	0.941231	0.764308
390.5	1.39		0.682458	0.554417	0.948617	0.77064
391.5	1.39		0.683269	0.555556	0.949745	0.772222
392.5	1.37		0.684076	0.556688	0.937185	0.762662
393	1.37		0.684478	0.557252	0.937735	0.763435
393.5	1.37		0.684879	0.557814	0.938285	0.764206
394.25	1.4		0.685479	0.558656	0.95967	0.782118
394.75	1.4		0.685877	0.559215	0.960228	0.782901
395	1.34		0.686076	0.559494	0.919342	0.749722
395.5	1.33		0.686473	0.560051	0.913009	0.744867
396.5	1.32		0.687264	0.56116	0.907188	0.740731
397.5	1.32		0.68805	0.562264	0.908226	0.742189
398	1.33		0.688442	0.562814	0.915628	0.748543
398.5	1.33		0.688833	0.563363	0.916148	0.749272
399.5	1.32		0.689612	0.564456	0.910288	0.745081
400.5	1.31		0.690387	0.565543	0.904407	0.740861
401.5	1.29		0.691158	0.566625	0.891594	0.730946
402.5	1.28		0.691925	0.567702	0.885665	0.726658
403.5	1.29		0.692689	0.568773	0.893569	0.733717
404.5	1.31		0.693449	0.569839	0.908418	0.746489
405.5	1.32		0.694205	0.5709	0.91635	0.753588
406.5	1.3		0.694957	0.571956	0.903444	0.743542
407.5	1.27		0.695706	0.573006	0.883546	0.727718
408.5	1.24		0.69645	0.574051	0.863599	0.711824
409.25	1.2		0.697007	0.574832	0.836408	0.689798
409.75	1.2		0.697376	0.575351	0.836852	0.690421
410.5	1.21		0.697929	0.576127	0.844495	0.697113
411.5	1.21		0.698663	0.577157	0.845383	0.69836
412.5	1.22		0.699394	0.578182	0.853261	0.705382
413.5	1.22		0.700121	0.579202	0.854148	0.706626
414.5	1.23		0.700844	0.580217	0.862039	0.713667
415.5	1.24		0.701564	0.581227	0.86994	0.720722
416.5	1.24		0.702281	0.582233	0.870828	0.721969
417.5	1.25		0.702994	0.583234	0.878743	0.729042
418.5	1.24		0.703704	0.584229	0.872593	0.724444
419.5	1.21		0.70441	0.585221	0.852336	0.708117
420.5	1.19		0.705113	0.586207	0.839084	0.697586
421.5	1.17		0.705813	0.587189	0.825801	0.687011
422.5	1.17		0.706509	0.588166	0.826615	0.688154
423.5	1.16		0.707202	0.589138	0.820354	0.6834
424.5	1.17		0.707892	0.590106	0.828233	0.690424
425.25	1.2		0.708407	0.590829	0.850088	0.708995
425.75	1.2		0.708749	0.591309	0.850499	0.709571
426.5	1.14		0.709261	0.592028	0.808558	0.674912
427.5	1.16		0.709942	0.592982	0.823532	0.68786
428.5	1.18		0.710618	0.593932	0.83853	0.70084
429.5	1.19		0.711292	0.594878	0.846438	0.707905
430.5	1.18		0.711963	0.595819	0.840116	0.703066
431.5	1.15		0.71263	0.596756	0.819525	0.686269
432.5	1.12		0.713295	0.597688	0.79889	0.66941
433.5	1.1		0.713956	0.598616	0.785352	0.658478
434.5	1.11		0.714614	0.59954	0.793222	0.665489
435.5	1.11		0.71527	0.600459	0.793949	0.66651
436.5	1.12		0.715922	0.601375	0.801833	0.67354
437.5	1.13		0.716571	0.602286	0.809726	0.680583
438.5	1.13		0.717218	0.603193	0.810456	0.681608
439.5	1.12		0.717861	0.604096	0.804005	0.676587
440.5	1.12		0.718502	0.604994	0.804722	0.677594
441.25	1.1		0.71898	0.605666	0.790878	0.666232
441.75	1.1		0.719298	0.606112	0.791228	0.666723
442.5	1.1		0.719774	0.60678	0.791751	0.667458
443.5	1.1		0.720406	0.607666	0.792446	0.668433
444.5	1.1		0.721035	0.608549	0.793138	0.669404
445.5	1.11		0.721661	0.609428	0.801044	0.676465
446.5	1.11		0.722284	0.610302	0.801736	0.677436
447.5	1.09		0.722905	0.611173	0.787966	0.666179
448.5	1.08		0.723523	0.61204	0.781405	0.661003
449.5	1.07		0.724138	0.612903	0.774828	0.655806
450.5	1.08		0.72475	0.613762	0.78273	0.662863
451.5	1.09		0.72536	0.614618	0.790642	0.669934
452.5	1.09		0.725967	0.61547	0.791304	0.670862
453.5	1.09		0.726571	0.616318	0.791963	0.671786
454.5	1.07		0.727173	0.617162	0.778075	0.660363
455.5	1.06		0.727772	0.618002	0.771438	0.655082
456.5	1.07		0.728368	0.618839	0.779354	0.662158
457.5	1.08		0.728962	0.619672	0.787279	0.669246
458.25	1.1		0.729405	0.620295	0.802346	0.682324
458.75	1.1		0.7297	0.620708	0.80267	0.682779
459.5	1.05		0.730141	0.621328	0.766649	0.652394
460.5	1.04		0.730727	0.62215	0.759957	0.647036
461.5	1.03		0.731311	0.622969	0.75325	0.641658
462.5	1.03		0.731892	0.623784	0.753849	0.642497
463.5	1.02		0.73247	0.624595	0.74712	0.637087
464.5	1.02		0.733046	0.625404	0.747707	0.637912
465.5	1.01		0.73362	0.626208	0.740956	0.63247
466.5	1.01		0.734191	0.62701	0.741533	0.63328
467.5	1.01		0.734759	0.627807	0.742107	0.634086
468.5	1.02		0.735326	0.628602	0.750032	0.641174
469.5	1.03		0.735889	0.629393	0.757966	0.648275
470.5	1.02		0.736451	0.630181	0.75118	0.642784
471.5	1.01		0.73701	0.630965	0.74438	0.637275
472.5	1.01		0.737566	0.631746	0.744942	0.638063
473.5	1		0.73812	0.632524	0.73812	0.632524
474.25	1		0.738535	0.633105	0.738535	0.633105
474.75	1		0.73881	0.633491	0.73881	0.633491
475.5	0.95		0.739222	0.634069	0.702261	0.602366
476.5	0.94		0.739769	0.634837	0.695383	0.596747
477.5	0.94		0.740314	0.635602	0.695895	0.597466
478.5	0.95		0.740857	0.636364	0.703814	0.604545
479.5	0.97		0.741397	0.637122	0.719155	0.618008
480.5	0.98		0.741935	0.637877	0.727097	0.62512
481.5	0.98		0.742471	0.638629	0.727622	0.625857
482.5	0.97		0.743005	0.639378	0.720715	0.620197
483.5	0.96		0.743537	0.640124	0.713795	0.614519
484.5	0.95		0.744066	0.640867	0.706863	0.608824
485.5	0.94		0.744593	0.641607	0.699918	0.60311
486.5	0.95		0.745118	0.642343	0.707862	0.610226
487.5	0.96		0.745641	0.643077	0.715815	0.617354
488.5	0.96		0.746162	0.643808	0.716315	0.618055
489.5	0.94		0.74668	0.644535	0.701879	0.605863
490.25	0.9		0.747068	0.645079	0.672361	0.580571
490.75	0.9		0.747326	0.645441	0.672593	0.580897
491.5	0.92		0.747711	0.645982	0.687894	0.594303
492.5	0.9		0.748223	0.646701	0.673401	0.58203
493.5	0.9		0.748734	0.647416	0.67386	0.582675
494.5	0.91		0.749242	0.648129	0.68181	0.589798
495.5	0.91		0.749748	0.64884	0.68227	0.590444
496.5	0.93		0.750252	0.649547	0.697734	0.604079
497.5	0.94		0.750754	0.650251	0.705709	0.611236
498.5	0.95		0.751254	0.650953	0.713691	0.618405
500	0.94		0.752	0.652	0.70688	0.61288
501.5	0.92		0.752742	0.653041	0.692522	0.600798
502.5	0.91		0.753234	0.653731	0.685443	0.594896
503.5	0.91		0.753724	0.654419	0.685889	0.595521
505	0.9		0.754455	0.655446	0.67901	0.589901
506.5	0.88		0.755183	0.656466	0.664561	0.57769
507.5	0.87		0.755665	0.657143	0.657429	0.571714
509	0.86		0.756385	0.658153	0.650491	0.566012
510.25	0.8		0.756982	0.658991	0.605585	0.527193
510.75	0.8		0.75722	0.659325	0.605776	0.52746
511.5	0.86		0.757576	0.659824	0.651515	0.567449
513	0.88		0.758285	0.660819	0.66729	0.58152
514.5	0.89		0.758989	0.661808	0.6755	0.589009
515.5	0.89		0.759457	0.662464	0.675917	0.589593
517	0.88		0.760155	0.663443	0.668936	0.58383
518.5	0.86		0.760849	0.664417	0.65433	0.571398
519.5	0.84		0.761309	0.665063	0.6395	0.558653
521	0.84		0.761996	0.666027	0.640077	0.559463
522.5	0.84		0.762679	0.666986	0.640651	0.560268
523.5	0.83		0.763133	0.667622	0.6334	0.554126
525	0.82		0.76381	0.668571	0.626324	0.548229
526.5	0.81		0.764482	0.669516	0.619231	0.542308
527.5	0.82		0.764929	0.670142	0.627242	0.549517
529	0.83		0.765595	0.671078	0.635444	0.556994
530.5	0.84		0.766258	0.672008	0.643657	0.564486
531.25	0.8		0.766588	0.672471	0.613271	0.537976
531.75	0.8		0.766808	0.672779	0.613446	0.538223
532.5	0.83		0.767136	0.673239	0.636723	0.558789
534	0.83		0.76779	0.674157	0.637266	0.559551
535.5	0.82		0.768441	0.67507	0.630121	0.553557
536.5	0.82		0.768872	0.675676	0.630475	0.554054
538	0.82		0.769517	0.67658	0.631004	0.554796
539.5	0.83		0.770158	0.677479	0.639231	0.562308
540.5	0.85		0.770583	0.678076	0.654995	0.576364
542	0.83		0.771218	0.678967	0.640111	0.563542
543.5	0.82		0.771849	0.679853	0.632916	0.557479
544.5	0.8		0.772268	0.680441	0.617815	0.544353
546	0.78		0.772894	0.681319	0.602857	0.531429
547.5	0.76		0.773516	0.682192	0.587872	0.518466
548.5	0.75		0.773929	0.682771	0.580447	0.512078
550	0.75		0.774545	0.683636	0.580909	0.512727
551.5	0.77		0.775159	0.684497	0.596872	0.527063
552.25	0.8		0.775464	0.684925	0.620371	0.54794
552.75	0.8		0.775667	0.68521	0.620534	0.548168
554	0.82		0.776173	0.685921	0.636462	0.562455
555.5	0.81		0.776778	0.686769	0.62919	0.556283
556.5	0.79		0.777179	0.687332	0.613971	0.542992
557.5	0.78		0.777578	0.687892	0.606511	0.536556
559	0.77		0.778175	0.68873	0.599195	0.530322
560.5	0.77		0.778769	0.689563	0.599652	0.530963
561.5	0.76		0.779163	0.690116	0.592164	0.524488
563	0.75		0.779751	0.690941	0.584813	0.518206
564.5	0.74		0.780337	0.691763	0.577449	0.511904
565.5	0.73		0.780725	0.692308	0.569929	0.505385
567	0.72		0.781305	0.693122	0.56254	0.499048
568.5	0.71		0.781882	0.693931	0.555136	0.492691
569.5	0.72		0.782265	0.694469	0.563231	0.500018
571	0.74		0.782837	0.695271	0.579299	0.514501
572.5	0.75		0.783406	0.69607	0.587555	0.522052
573.5	0.75		0.783784	0.6966	0.587838	0.52245
574.5	0.7		0.78416	0.697128	0.548912	0.48799
575.5	0.7		0.784535	0.697654	0.549175	0.488358
576.5	0.71		0.784909	0.698179	0.557285	0.495707
577.5	0.71		0.785281	0.698701	0.55755	0.496078
579	0.72		0.785838	0.699482	0.565803	0.503627
580.5	0.74		0.786391	0.700258	0.581929	0.518191
581.5	0.74		0.786758	0.700774	0.582201	0.518573
582.5	0.74		0.787124	0.701288	0.582472	0.518953
584	0.75		0.787671	0.702055	0.590753	0.526541
585.5	0.73		0.788215	0.702818	0.575397	0.513057
586.5	0.71		0.788576	0.703325	0.559889	0.499361
588	0.71		0.789116	0.704082	0.560272	0.499898
589.5	0.72		0.789652	0.704835	0.56855	0.507481
590.5	0.72		0.790008	0.705334	0.568806	0.507841
592	0.72		0.790541	0.706081	0.569189	0.508378
593.5	0.72		0.79107	0.706824	0.56957	0.508913
594.5	0.72		0.791421	0.707317	0.569823	0.509268
595.5	0.7		0.791772	0.707809	0.55424	0.495466
596.5	0.7		0.792121	0.708298	0.554484	0.495809
597.5	0.71		0.792469	0.708787	0.562653	0.503238
598.5	0.71		0.792815	0.709273	0.562899	0.503584
600	0.7		0.793333	0.71	0.555333	0.497
602	0.7		0.79402	0.710963	0.555814	0.497674
604	0.68		0.794702	0.711921	0.540397	0.484106
606	0.67		0.79538	0.712871	0.532904	0.477624
607.5	0.66		0.795885	0.71358	0.525284	0.470963
609	0.65		0.796388	0.714286	0.517652	0.464286
611	0.65		0.797054	0.715221	0.518085	0.464894
613	0.67		0.797716	0.71615	0.53447	0.479821
615	0.69		0.798374	0.717073	0.550878	0.49478
617	0.7		0.799028	0.71799	0.559319	0.502593
619	0.72		0.799677	0.718901	0.575767	0.517609
621	0.73		0.800322	0.719807	0.584235	0.525459
623	0.72		0.800963	0.720706	0.576693	0.518909
625	0.72		0.8016	0.7216	0.577152	0.519552
626.5	0.7		0.802075	0.722267	0.561453	0.505587
627.5	0.7		0.80239	0.722709	0.561673	0.505896
628.5	0.71		0.802705	0.72315	0.56992	0.513437
630	0.71		0.803175	0.72381	0.570254	0.513905
632	0.71		0.803797	0.724684	0.570696	0.514525
634	0.7		0.804416	0.725552	0.563091	0.507886
636	0.69		0.805031	0.726415	0.555472	0.501226
638	0.68		0.805643	0.727273	0.547837	0.494545
640	0.68		0.80625	0.728125	0.54825	0.495125
642	0.68		0.806854	0.728972	0.54866	0.495701
644	0.69		0.807453	0.729814	0.557143	0.503571
646	0.69		0.80805	0.73065	0.557554	0.504149
647.5	0.68		0.808494	0.731274	0.549776	0.497266
649	0.68		0.808937	0.731895	0.550077	0.497689
651	0.68		0.809524	0.732719	0.550476	0.498249
653	0.69		0.810107	0.733538	0.558974	0.506141
655	0.71		0.810687	0.734351	0.575588	0.521389
656.5	0.7		0.81112	0.734958	0.567784	0.514471
657.5	0.7		0.811407	0.735361	0.567985	0.514753
659	0.7		0.811836	0.735964	0.568285	0.515175
661	0.68		0.812405	0.736762	0.552436	0.500998
663	0.68		0.812971	0.737557	0.552821	0.501538
665	0.69		0.813534	0.738346	0.561338	0.509459
666.5	0.69		0.813953	0.738935	0.561628	0.509865
668	0.68		0.814371	0.739521	0.553772	0.502874
670	0.66		0.814925	0.740299	0.537851	0.488597
672	0.66		0.815476	0.741071	0.538214	0.489107
674	0.65		0.816024	0.74184	0.530415	0.482196
676	0.65		0.816568	0.742604	0.530769	0.482692
678	0.67		0.817109	0.743363	0.547463	0.498053
680	0.68		0.817647	0.744118	0.556	0.506
682	0.69		0.818182	0.744868	0.564545	0.513959
684	0.69		0.818713	0.745614	0.564912	0.514474
686	0.68		0.819242	0.746356	0.557085	0.507522
687.25	0.7		0.819571	0.746817	0.5737	0.522772
687.75	0.7		0.819702	0.747001	0.573791	0.522901
689	0.66		0.820029	0.74746	0.541219	0.493324
691	0.66		0.82055	0.748191	0.541563	0.493806
693	0.65		0.821068	0.748918	0.533694	0.486797
695	0.64		0.821583	0.74964	0.525813	0.47977
697	0.63		0.822095	0.750359	0.51792	0.472726
699	0.64		0.822604	0.751073	0.526466	0.480687
702	0.66		0.823362	0.752137	0.543419	0.49641
706	0.68		0.824363	0.753541	0.560567	0.512408
710	0.68		0.825352	0.75493	0.561239	0.513352
714.5	0.66		0.826452	0.756473	0.545458	0.499272
719	0.64		0.827538	0.757997	0.529624	0.485118
723	0.63		0.828492	0.759336	0.52195	0.478382
727	0.63		0.829436	0.76066	0.522545	0.479216
731	0.63		0.830369	0.76197	0.523133	0.480041
735.5	0.63		0.831407	0.763426	0.523787	0.480959
740	0.64		0.832432	0.764865	0.532757	0.489514
743	0.6		0.833109	0.765814	0.499865	0.459489
745	0.6		0.833557	0.766443	0.500134	0.459866
748	0.65		0.834225	0.76738	0.542246	0.498797
752	0.66		0.835106	0.768617	0.55117	0.507287
756.5	0.65		0.836087	0.769993	0.543457	0.500496
761	0.64		0.837057	0.771353	0.535716	0.493666
765	0.62		0.837908	0.772549	0.519503	0.47898
769	0.63		0.838752	0.773732	0.528414	0.487451
773	0.63		0.839586	0.774903	0.528939	0.488189
777.5	0.64		0.840514	0.776206	0.537929	0.496772
782	0.63		0.841432	0.777494	0.530102	0.489821
786	0.62		0.842239	0.778626	0.522188	0.482748
790	0.6		0.843038	0.779747	0.505823	0.467848
794.5	0.59		0.843927	0.780994	0.497917	0.460787
799	0.59		0.844806	0.782228	0.498436	0.461514
803	0.6		0.845579	0.783313	0.507347	0.469988
807	0.61		0.846344	0.784387	0.51627	0.478476
810	0.6		0.846914	0.785185	0.508148	0.471111
812	0.6		0.847291	0.785714	0.508374	0.471429
815.5	0.6		0.847946	0.786634	0.508768	0.47198
820	0.59		0.84878	0.787805	0.50078	0.464805
824	0.56		0.849515	0.788835	0.475728	0.441748
828	0.55		0.850242	0.789855	0.467633	0.43442
832	0.53		0.850962	0.790865	0.45101	0.419159
836.5	0.53		0.851763	0.79199	0.451435	0.419755
841	0.55		0.852556	0.793103	0.468906	0.436207
845	0.57		0.853254	0.794083	0.486355	0.452627
849	0.59		0.853946	0.795053	0.503828	0.469081
853	0.58		0.854631	0.796014	0.495686	0.461688
857.5	0.55		0.855394	0.797085	0.470466	0.438397
862	0.53		0.856148	0.798144	0.453759	0.423016
866	0.52		0.856813	0.799076	0.445543	0.41552
870	0.53		0.857471	0.8	0.45446	0.424
874	0.56		0.858124	0.800915	0.480549	0.448513
877.25	0.6		0.858649	0.801653	0.51519	0.480992
879.75	0.6		0.859051	0.802217	0.515431	0.48133
883	0.53		0.85957	0.802945	0.455572	0.425561
887	0.51		0.860203	0.803833	0.438703	0.409955
891	0.5		0.860831	0.804714	0.430415	0.402357
895.5	0.5		0.86153	0.805695	0.430765	0.402848
900	0.52		0.862222	0.806667	0.448356	0.419467
904	0.54		0.862832	0.807522	0.465929	0.436062
908	0.54		0.863436	0.80837	0.466256	0.43652
912	0.54		0.864035	0.809211	0.466579	0.436974
916.5	0.53		0.864703	0.810147	0.458292	0.429378
921	0.52		0.865364	0.811075	0.449989	0.421759
925	0.51		0.865946	0.811892	0.441632	0.414065
929	0.49		0.866523	0.812702	0.424596	0.398224
933	0.49		0.867095	0.813505	0.424877	0.398617
937.5	0.49		0.867733	0.8144	0.425189	0.399056
942	0.48		0.868365	0.815287	0.416815	0.391338
946	0.48		0.868922	0.816068	0.417082	0.391712
949	0.5		0.869336	0.816649	0.434668	0.408325
951	0.5		0.869611	0.817035	0.434805	0.408517
954	0.49		0.870021	0.81761	0.42631	0.400629
958.5	0.49		0.870631	0.818466	0.426609	0.401049
963	0.49		0.871236	0.819315	0.426906	0.401464
967	0.48		0.871768	0.820062	0.418449	0.39363
971	0.47		0.872297	0.820803	0.409979	0.385778
975	0.46		0.872821	0.821538	0.401497	0.377908
979.5	0.47		0.873405	0.822358	0.4105	0.386508
984	0.47		0.873984	0.823171	0.410772	0.38689
988	0.47		0.874494	0.823887	0.411012	0.387227
992	0.46		0.875	0.824597	0.4025	0.379315
996.5	0.44		0.875564	0.825389	0.385248	0.363171
1002.5	0.44		0.876309	0.826434	0.385576	0.363631
1010	0.46		0.877228	0.827723	0.403525	0.380752
1018.5	0.46		0.878252	0.829161	0.403996	0.381414
1027	0.47		0.87926	0.830574	0.413252	0.39037
1033.25	0.5		0.87999	0.831599	0.439995	0.4158
1037.75	0.5		0.880511	0.83233	0.440255	0.416165
1044.5	0.45		0.881283	0.833413	0.396577	0.375036
1053	0.45		0.882241	0.834758	0.397009	0.375641
1061.5	0.45		0.883184	0.836081	0.397433	0.376236
1070	0.45		0.884112	0.837383	0.39785	0.376822
1078.5	0.45		0.885025	0.838665	0.398261	0.377399
1087.5	0.45		0.885977	0.84	0.39869	0.378
1096	0.45		0.886861	0.841241	0.399088	0.378558
1104.5	0.44		0.887732	0.842463	0.390602	0.370684
1113	0.44		0.888589	0.843666	0.390979	0.371213
1121.5	0.44		0.889434	0.844851	0.391351	0.371734
1130.5	0.42		0.890314	0.846086	0.373932	0.355356
1139	0.41		0.891133	0.847234	0.365364	0.347366
1147.5	0.42		0.891939	0.848366	0.374614	0.356314
1156	0.44		0.892734	0.849481	0.392803	0.373772
1164.5	0.46		0.893517	0.85058	0.411018	0.391267
1171.25	0.5		0.89413	0.851441	0.447065	0.42572
1175.75	0.5		0.894535	0.852009	0.447268	0.426005
1182	0.42		0.895093	0.852792	0.375939	0.358173
1190.5	0.41		0.895842	0.853843	0.367295	0.350076
1199	0.42		0.89658	0.854879	0.376564	0.359049
1207.5	0.44		0.897308	0.855901	0.394816	0.376596
1216.5	0.45		0.898068	0.856967	0.404131	0.385635
1225	0.44		0.898776	0.857959	0.395461	0.377502
1233.5	0.44		0.899473	0.858938	0.395768	0.377933
1242	0.42		0.900161	0.859903	0.378068	0.361159
1250.5	0.41		0.90084	0.860856	0.369344	0.352951
1259.5	0.41		0.901548	0.86185	0.369635	0.353358
1268	0.39		0.902208	0.862776	0.351861	0.336483
1276.5	0.39		0.902859	0.86369	0.352115	0.336839
1285	0.4		0.903502	0.864591	0.361401	0.345837
1293.5	0.41		0.904136	0.865481	0.370696	0.354847
1302.5	0.42		0.904798	0.866411	0.380015	0.363893
1311	0.41		0.905416	0.867277	0.37122	0.355584
1317.25	0.4		0.905864	0.867907	0.362346	0.347163
1321.75	0.4		0.906185	0.868356	0.362474	0.347343
1328	0.38		0.906627	0.868976	0.344518	0.330211
1336.5	0.36		0.90722	0.869809	0.326599	0.313131
1345.5	0.35		0.907841	0.87068	0.317744	0.304738
1354	0.34		0.908419	0.871492	0.308863	0.296307
1362.5	0.34		0.908991	0.872294	0.309057	0.29658
1371	0.35		0.909555	0.873085	0.318344	0.30558
1379.5	0.36		0.910112	0.873867	0.32764	0.314592
1388.5	0.37		0.910695	0.874685	0.336957	0.323633
1397	0.36		0.911238	0.875447	0.328046	0.315161
1405.5	0.35		0.911775	0.876201	0.319121	0.30667
1414	0.35		0.912306	0.876945	0.319307	0.306931
1422.5	0.35		0.91283	0.87768	0.31949	0.307188
1431.5	0.34		0.913378	0.878449	0.310548	0.298673
1440	0.34		0.913889	0.879167	0.310722	0.298917
1448.5	0.34		0.914394	0.879876	0.310894	0.299158
1455	0.3		0.914777	0.880412	0.274433	0.264124
1459	0.3		0.91501	0.88074	0.274503	0.264222
1465.5	0.31		0.915387	0.881269	0.28377	0.273193
1474.5	0.31		0.915904	0.881994	0.28393	0.273418
1483	0.31		0.916386	0.88267	0.28408	0.273628
1491.5	0.32		0.916862	0.883339	0.293396	0.282668
1500	0.32		0.917333	0.884	0.293547	0.28288
1508.5	0.3		0.917799	0.884654	0.27534	0.265396
1517.5	0.28		0.918287	0.885338	0.25712	0.247895
1526	0.28		0.918742	0.885976	0.257248	0.248073
1534.5	0.28		0.919192	0.886608	0.257374	0.24825
1543	0.29		0.919637	0.887233	0.266695	0.257297
1551.5	0.3		0.920077	0.88785	0.276023	0.266355
1560.5	0.3		0.920538	0.888497	0.276161	0.266549
1569	0.28		0.920969	0.889101	0.257871	0.248948
1577.5	0.26		0.921395	0.889699	0.239563	0.231322
1586	0.24		0.921816	0.89029	0.221236	0.21367
1592.25	0.2		0.922123	0.890721	0.184425	0.178144
1596.75	0.2		0.922342	0.891029	0.184468	0.178206
1603.5	0.25		0.922669	0.891487	0.230667	0.222872
1612	0.26		0.923077	0.89206	0.24	0.231935
1620.5	0.25		0.92348	0.892626	0.23087	0.223156
1629	0.24		0.92388	0.893186	0.221731	0.214365
1637.5	0.24		0.924275	0.89374	0.221826	0.214498
1646.5	0.23		0.924689	0.894321	0.212678	0.205694
1655	0.22		0.925076	0.894864	0.203517	0.19687
1663.5	0.22		0.925458	0.895401	0.203601	0.196988
1672	0.22		0.925837	0.895933	0.203684	0.197105
1680.5	0.22		0.926212	0.896459	0.203767	0.197221
1689.5	0.22		0.926606	0.897011	0.203853	0.197342
1698	0.22		0.926973	0.897527	0.203934	0.197456
1706.5	0.22		0.927337	0.898037	0.204014	0.197568
1715	0.21		0.927697	0.898542	0.194816	0.188694
1723.5	0.2		0.928053	0.899043	0.185611	0.179809
1732.5	0.2		0.928427	0.899567	0.185685	0.179913
1739	0.2		0.928695	0.899942	0.185739	0.179988
1743	0.2		0.928858	0.900172	0.185772	0.180034
1749.5	0.19		0.929123	0.900543	0.176533	0.171103
1758	0.2		0.929465	0.901024	0.185893	0.180205
1766.5	0.19		0.929805	0.9015	0.176663	0.171285
1775.5	0.19		0.930161	0.901999	0.17673	0.17138
1784	0.17		0.930493	0.902466	0.158184	0.153419
1792.5	0.17		0.930823	0.902929	0.15824	0.153498
1801	0.17		0.931149	0.903387	0.158295	0.153576
1809.5	0.17		0.931473	0.903841	0.15835	0.153653
1818.5	0.17		0.931812	0.904317	0.158408	0.153734
1827	0.16		0.932129	0.904762	0.149141	0.144762
1835.5	0.15		0.932443	0.905203	0.139867	0.13578
1844	0.13		0.932755	0.90564	0.121258	0.117733
1852.5	0.12		0.933063	0.906073	0.111968	0.108729
1861.5	0.13		0.933387	0.906527	0.12134	0.117849
1870	0.14		0.93369	0.906952	0.130717	0.126973
1876.25	0.1		0.933911	0.907262	0.0933911	0.0907262
1880.75	0.1		0.934069	0.907484	0.0934069	0.0907484
1887	0.14		0.934287	0.90779	0.1308	0.127091
1895.5	0.13		0.934582	0.908204	0.121496	0.118066
1904.5	0.13		0.934891	0.908637	0.121536	0.118123
1913	0.12		0.93518	0.909043	0.112222	0.109085
1921.5	0.12		0.935467	0.909446	0.112256	0.109133
1930	0.12		0.935751	0.909845	0.11229	0.109181
1938.5	0.12		0.936033	0.91024	0.112324	0.109229
1947.5	0.11		0.936329	0.910655	0.102996	0.100172
1956	0.1		0.936605	0.911043	0.0936605	0.0911043
1964.5	0.1		0.93688	0.911428	0.093688	0.0911428
1973	0.1		0.937152	0.911809	0.0937152	0.0911809
1981.5	0.11		0.937421	0.912188	0.103116	0.100341
1990.5	0.11		0.937704	0.912585	0.103147	0.100384
2000.5	0.12		0.938015	0.913022	0.112562	0.109563
2014	0.12		0.938431	0.913605	0.112612	0.109633
2030	0.11		0.938916	0.914286	0.103281	0.100571
2042	0.1		0.939275	0.914789	0.0939275	0.0914789
2050	0.1		0.939512	0.915122	0.0939512	0.0915122
2062	0.07		0.939864	0.915616	0.0657905	0.0640931
2078.5	0.07		0.940342	0.916286	0.0658239	0.06414
2095	0.07		0.940811	0.916945	0.0658568	0.0641862
2111	0.08		0.94126	0.917575	0.0753008	0.073406
2127	0.08		0.941702	0.918195	0.0753362	0.0734556
2143	0.08		0.942137	0.918805	0.075371	0.0735044
2159	0.08		0.942566	0.919407	0.0754053	0.0735526
2175.5	0.08		0.943002	0.920018	0.0754401	0.0736015
2192	0.08		0.943431	0.92062	0.0754745	0.0736496
2208	0.08		0.943841	0.921196	0.0755072	0.0736957
2224	0.07		0.944245	0.921763	0.0660971	0.0645234
2240	0.07		0.944643	0.922321	0.066125	0.0645625
2256	0.07		0.945035	0.922872	0.0661525	0.0646011
2272	0.07		0.945423	0.923415	0.0661796	0.0646391
2288.5	0.07		0.945816	0.923968	0.0662071	0.0646777
2301	0.1		0.94611	0.924381	0.094611	0.0924381
2309	0.1		0.946297	0.924643	0.0946297	0.0924643
2321	0.06		0.946575	0.925032	0.0567945	0.0555019
2337	0.06		0.946941	0.925546	0.0568164	0.0555327
2353	0.06		0.947301	0.926052	0.0568381	0.0555631
2369	0.07		0.947657	0.926551	0.066336	0.0648586
2385.5	0.07		0.948019	0.927059	0.0663613	0.0648942
2402	0.07		0.948376	0.92756	0.0663863	0.0649292
2418	0.06		0.948718	0.92804	0.0569231	0.0556824
2434	0.06		0.949055	0.928513	0.0569433	0.0557108
2450	0.06		0.949388	0.92898	0.0569633	0.0557388
2466	0.05		0.949716	0.92944	0.0474858	0.046472
2482.5	0.05		0.95005	0.929909	0.0475025	0.0464955
2499	0.05		0.95038	0.930372	0.047519	0.0465186
2515	0.05		0.950696	0.930815	0.0475348	0.0465408
2531	0.05		0.951008	0.931252	0.0475504	0.0465626
2547	0.04		0.951315	0.931684	0.0380526	0.0372674

## Sheet: 291
Mean Size (bp)	Concentration (pg/ul)		125 odds	175 odds	[125]	[175]	125 total	175 total		175/125	av size (bp)
1	0.0131489		0	0	0	0	1051.88	704.112		0.669385	291.376
1.47	0.0271489		0	0	0	0
1.94	0.0370213		0	0	0	0
2.42	0.0360851		0	0	0	0
2.89	0.0265106		0	0	0	0
3.36	0.0449989		0	0	0	0
3.83	0.06557		0	0	0	0
4.31	0.0871888		0	0	0	0
4.78	0.104563		0	0	0	0
5.25	0.109864		0	0	0	0
5.72	0.0967252		0	0	0	0
6.19	0.0619855		0	0	0	0
6.67	0.0351489		0	0	0	0
7.14	0.0245532		0	0	0	0
7.61	0.0214043		0	0	0	0
8.08	0.0231489		0	0	0	0
8.56	0.0422979		0	0	0	0
9.03	0.0831399		0	0	0	0
9.5	0.119153		0	0	0	0
9.97	0.110229		0	0	0	0
10.44	0.082068		0	0	0	0
10.92	0.0845212		0	0	0	0
11.39	0.0876026		0	0	0	0
11.86	0.0943317		0	0	0	0
12.33	0.109146		0	0	0	0
12.81	0.125191		0	0	0	0
13.28	0.137919		0	0	0	0
13.75	0.144683		0	0	0	0
14.22	0.137994		0	0	0	0
14.69	0.1553		0	0	0	0
15.17	0.195552		0	0	0	0
15.64	0.226915		0	0	0	0
16.11	0.233084		0	0	0	0
16.58	0.229762		0	0	0	0
17.06	0.201993		0	0	0	0
17.53	0.211717		0	0	0	0
18	0.219694		0	0	0	0
18.47	0.213312		0	0	0	0
18.94	0.205414		0	0	0	0
19.42	0.193648		0	0	0	0
19.89	0.16926		0	0	0	0
20.36	0.14708		0	0	0	0
20.83	0.153211		0	0	0	0
21.31	0.181777		0	0	0	0
21.78	0.231571		0	0	0	0
22.25	0.26539		0	0	0	0
22.72	0.281839		0	0	0	0
23.19	0.284762		0	0	0	0
23.67	0.272962		0	0	0	0
24.14	0.271898		0	0	0	0
24.61	0.302319		0	0	0	0
25.08	0.315316		0	0	0	0
25.56	0.331608		0	0	0	0
26.03	0.3479		0	0	0	0
26.5	0.364192		0	0	0	0
26.97	0.380484		0	0	0	0
27.44	0.396776		0	0	0	0
27.92	0.413068		0	0	0	0
28.39	0.42936		0	0	0	0
28.86	0.445652		0	0	0	0
29.33	0.461944		0	0	0	0
29.81	0.478235		0	0	0	0
30.28	0.494527		0	0	0	0
30.75	0.510819		0	0	0	0
31.22	0.527111		0	0	0	0
31.69	0.543403		0	0	0	0
32.17	0.559695		0	0	0	0
32.64	0.575987		0	0	0	0
33.11	0.592279		0	0	0	0
33.58	0.608571		0	0	0	0
34.06	0.624863		0	0	0	0
34.53	0.641155		0	0	0	0
35	0.657446		0	0	0	0
35.35	0.673738		0	0	0	0
35.7	0.69003		0	0	0	0
36.05	0.706322		0	0	0	0
36.4	0.722614		0	0	0	0
36.74	0.738906		0	0	0	0
37.09	0.755198		0	0	0	0
37.44	0.77149		0	0	0	0
37.79	0.787782		0	0	0	0
38.14	0.804074		0	0	0	0
38.49	0.820366		0	0	0	0
38.84	0.836657		0	0	0	0
39.19	0.852949		0	0	0	0
39.53	0.869241		0	0	0	0
39.88	0.885533		0	0	0	0
40	0.9		0	0	0	0
40.5	0.87		0	0	0	0
41	0.84		0	0	0	0
41	0.84		0	0	0	0
41.5	0.85		0	0	0	0
42	0.86		0	0	0	0
42.5	0.89		0	0	0	0
43	0.9		0	0	0	0
43.5	0.93		0	0	0	0
44	0.96		0	0	0	0
44	0.99		0	0	0	0
44.5	1.02		0	0	0	0
45	1.1		0	0	0	0
45	1.1		0	0	0	0
45.5	1.08		0	0	0	0
46	1.08		0	0	0	0
46.5	1.1		0	0	0	0
47	1.13		0	0	0	0
47	1.15		0	0	0	0
47.5	1.19		0	0	0	0
48	1.22		0	0	0	0
48.5	1.24		0	0	0	0
49	1.27		0	0	0	0
49.5	1.31		0	0	0	0
50	1.37		0	0	0	0
50.5	1.42		0	0	0	0
51	1.45		0	0	0	0
51.5	1.5		0	0	0	0
52	1.5		0	0	0	0
52	1.5		0	0	0	0
52.5	1.54		0	0	0	0
53.5	1.54		0	0	0	0
54	1.54		0	0	0	0
54.5	1.53		0	0	0	0
55	1.54		0	0	0	0
55.5	1.56		0	0	0	0
56.5	1.57		0	0	0	0
57	1.58		0	0	0	0
57.5	1.6		0	0	0	0
58	1.61		0	0	0	0
58.5	1.6		0	0	0	0
59.5	1.6		0	0	0	0
60	1.61		0	0	0	0
60.25	1.6		0	0	0	0
60.75	1.6		0	0	0	0
61	1.65		0	0	0	0
61.5	1.66		0	0	0	0
62.5	1.64		0	0	0	0
63	1.62		0	0	0	0
63.5	1.63		0	0	0	0
64	1.65		0	0	0	0
64.5	1.64		0	0	0	0
65.5	1.66		0	0	0	0
66	1.69		0	0	0	0
66.5	1.71		0	0	0	0
67	1.71		0	0	0	0
67.5	1.73		0	0	0	0
68.25	1.8		0	0	0	0
68.75	1.8		0	0	0	0
69	1.73		0	0	0	0
69.5	1.72		0	0	0	0
70	1.71		0	0	0	0
70.5	1.72		0	0	0	0
71	1.75		0	0	0	0
71.5	1.79		0	0	0	0
72.5	1.82		0	0	0	0
73	1.85		0	0	0	0
73.5	1.87		0	0	0	0
74	1.89		0	0	0	0
74.5	1.91		0	0	0	0
75.5	1.92		0	0	0	0
76	1.92		0	0	0	0
76.5	1.93		0	0	0	0
77	1.95		0	0	0	0
77.5	1.97		0	0	0	0
78.5	1.98		0	0	0	0
79	1.98		0	0	0	0
79.25	2		0	0	0	0
79.75	2		0	0	0	0
80	2.07		0	0	0	0
80.5	2.11		0	0	0	0
81	2.14		0	0	0	0
81.5	2.13		0	0	0	0
82.5	2.12		0	0	0	0
83	2.12		0	0	0	0
83.5	2.15		0	0	0	0
84	2.18		0	0	0	0
84.5	2.23		0	0	0	0
85	2.27		0	0	0	0
85.5	2.31		0	0	0	0
86.5	2.34		0	0	0	0
87	2.38		0	0	0	0
87.5	2.4		0	0	0	0
88	2.42		0	0	0	0
88.5	2.43		0	0	0	0
89.5	2.46		0	0	0	0
90	2.49		0	0	0	0
90.5	2.51		0	0	0	0
91	2.54		0	0	0	0
91.5	2.57		0	0	0	0
92	2.59		0	0	0	0
92.5	2.6		0	0	0	0
93.25	2.6		0	0	0	0
93.75	2.6		0	0	0	0
94	2.63		0	0	0	0
94.5	2.64		0	0	0	0
95	2.65		0	0	0	0
95.5	2.66		0	0	0	0
96	2.69		0	0	0	0
96.5	2.75		0	0	0	0
97.5	2.81		0	0	0	0
98	2.85		0	0	0	0
98.5	2.89		0	0	0	0
99	2.91		0	0	0	0
99.5	2.91		0	0	0	0
100.5	2.91		0	0	0	0
101	2.94		0	0	0	0
101.5	2.95		0	0	0	0
102.5	2.97		0	0	0	0
103	3		0	0	0	0
103.5	3.04		0	0	0	0
104	3.05		0	0	0	0
104.5	3.05		0	0	0	0
105.5	3.08		0	0	0	0
106	3.11		0	0	0	0
106.5	3.11		0	0	0	0
107.5	3.12		0	0	0	0
108	3.2		0	0	0	0
108	3.2		0	0	0	0
108.5	3.25		0	0	0	0
109.5	3.28		0	0	0	0
110	3.28		0	0	0	0
110.5	3.25		0	0	0	0
111.5	3.23		0	0	0	0
112	3.26		0	0	0	0
112.5	3.33		0	0	0	0
113.5	3.4		0	0	0	0
114	3.47		0	0	0	0
114.5	3.51		0	0	0	0
115.5	3.53		0	0	0	0
116	3.52		0	0	0	0
116.5	3.51		0	0	0	0
117	3.51		0	0	0	0
117.5	3.51		0	0	0	0
118.5	3.53		0	0	0	0
119	3.58		0	0	0	0
119.5	3.62		0	0	0	0
120.5	3.63		0	0	0	0
121	3.63		0	0	0	0
121.5	3.64		0	0	0	0
122.5	3.65		0	0	0	0
123	3.7		0	0	0	0
123	3.7		0	0	0	0
123.5	3.77		0	0	0	0
124.5	3.78		0.00401606	0	0.0151807	0
125	3.77		0.008	0	0.03016	0
125.5	3.77		0.0119522	0	0.0450598	0
126.5	3.79		0.0197628	0	0.0749012	0
127	3.81		0.023622	0	0.09	0
127.5	3.86		0.027451	0	0.105961	0
128.5	3.88		0.0350195	0	0.135875	0
129	3.9		0.0387597	0	0.151163	0
129.5	3.9		0.042471	0	0.165637	0
130.5	3.9		0.0498084	0	0.194253	0
131	3.95		0.0534351	0	0.211069	0
131.5	3.98		0.0570342	0	0.226996	0
132	4		0.0606061	0	0.242424	0
132.5	4		0.0641509	0	0.256604	0
133.5	3.99		0.071161	0	0.283933	0
134	3.98		0.0746269	0	0.297015	0
134.5	3.98		0.0780669	0	0.310706	0
135.5	3.99		0.0848708	0	0.338635	0
136	4		0.0882353	0	0.352941	0
136.5	4.01		0.0915751	0	0.367216	0
137.5	4.03		0.0981818	0	0.395673	0
138	4.07		0.101449	0	0.412899	0
138.25	4.1		0.103074	0	0.422604	0
138.75	4.1		0.106306	0	0.435856	0
139.5	4.22		0.111111	0	0.468889	0
140	4.26		0.114286	0	0.486857	0
140.5	4.25		0.117438	0	0.49911	0
141.5	4.24		0.123675	0	0.524382	0
142	4.23		0.126761	0	0.536197	0
142.5	4.23		0.129825	0	0.549158	0
143.5	4.24		0.135889	0	0.576167	0
144	4.26		0.138889	0	0.591667	0
144.5	4.26		0.141869	0	0.60436	0
145	4.26		0.144828	0	0.616966	0
145.5	4.29		0.147766	0	0.633918	0
146.5	4.31		0.153584	0	0.661945	0
147	4.33		0.156463	0	0.677483	0
147.5	4.36		0.159322	0	0.694644	0
148.5	4.4		0.164983	0	0.725926	0
149	4.43		0.167785	0	0.743289	0
149.5	4.45		0.170569	0	0.75903	0
150.5	4.48		0.17608	0	0.788837	0
151	4.5		0.178808	0	0.804636	0
151.5	4.5		0.181518	0	0.816832	0
152.5	4.52		0.186885	0	0.844721	0
153	4.52		0.189542	0	0.856732	0
153.5	4.49		0.192182	0	0.862899	0
154.25	4.5		0.19611	0	0.882496	0
154.75	4.5		0.198708	0	0.894184	0
155	4.45		0.2	0	0.89	0
155.5	4.48		0.202572	0	0.907524	0
156.5	4.53		0.207668	0	0.940735	0
157	4.57		0.210191	0	0.960573	0
157.5	4.58		0.212698	0	0.974159	0
158.5	4.57		0.217666	0	0.994732	0
159	4.56		0.220126	0	1.00377	0
159.5	4.58		0.222571	0	1.01937	0
160.5	4.6		0.227414	0	1.04611	0
161	4.63		0.229814	0	1.06404	0
161.5	4.65		0.232198	0	1.07972	0
162.5	4.64		0.236923	0	1.09932	0
163	4.62		0.239264	0	1.1054	0
163.5	4.62		0.24159	0	1.11615	0
164.5	4.65		0.246201	0	1.14483	0
165	4.66		0.248485	0	1.15794	0
165.5	4.65		0.250755	0	1.16601	0
166.5	4.67		0.255255	0	1.19204	0
167	4.68		0.257485	0	1.20503	0
167.5	4.67		0.259701	0	1.21281	0
168.5	4.69		0.264095	0	1.23861	0
169	4.74		0.266272	0	1.26213	0
169.25	4.8		0.267356	0	1.28331	0
169.75	4.8		0.269514	0	1.29367	0
170.5	4.79		0.272727	0	1.30636	0
171	4.79		0.274854	0	1.31655	0
171.5	4.81		0.276968	0	1.33222	0
172.5	4.83		0.281159	0	1.358	0
173	4.85		0.283237	0	1.3737	0
173.5	4.83		0.285303	0	1.37801	0
174.5	4.8		0.289398	0.00286533	1.38911	0.0137536
175	4.77		0.291429	0.00571429	1.39011	0.0272571
175.5	4.76		0.293447	0.00854701	1.39681	0.0406838
176.5	4.77		0.29745	0.0141643	1.41884	0.0675637
177	4.78		0.299435	0.0169492	1.4313	0.0810169
177.5	4.77		0.301408	0.0197183	1.43772	0.0940563
178.5	4.74		0.305322	0.0252101	1.44723	0.119496
179	4.75		0.307263	0.027933	1.4595	0.132682
179.5	4.79		0.309192	0.0306407	1.48103	0.146769
180.5	4.8		0.313019	0.0360111	1.50249	0.172853
181	4.81		0.314917	0.038674	1.51475	0.186022
181.5	4.81		0.316804	0.0413223	1.52383	0.19876
182.5	4.81		0.320548	0.0465753	1.54184	0.224027
183	4.82		0.322404	0.0491803	1.55399	0.237049
183.5	4.85		0.324251	0.0517711	1.57262	0.25109
184.5	4.87		0.327913	0.0569106	1.59694	0.277154
185	4.86		0.32973	0.0594595	1.60249	0.288973
185.25	4.8		0.330634	0.0607287	1.58704	0.291498
185.75	4.8		0.332436	0.0632571	1.59569	0.303634
186.5	4.81		0.335121	0.0670241	1.61193	0.322386
187	4.8		0.336898	0.0695187	1.61711	0.33369
187.5	4.79		0.338667	0.072	1.62221	0.34488
188.5	4.8		0.342175	0.0769231	1.64244	0.369231
189	4.81		0.343915	0.0793651	1.65423	0.381746
189.5	4.81		0.345646	0.0817942	1.66256	0.39343
190.5	4.82		0.349081	0.0866142	1.68257	0.41748
191	4.85		0.350785	0.0890052	1.70131	0.431675
191.5	4.87		0.35248	0.0913838	1.71658	0.445039
192.5	4.85		0.355844	0.0961039	1.72584	0.466104
193	4.85		0.357513	0.0984456	1.73394	0.477461
193.5	4.88		0.359173	0.100775	1.75276	0.491783
194.5	4.9		0.362468	0.105398	1.77609	0.516452
195	4.92		0.364103	0.107692	1.79138	0.529846
195.5	4.9		0.365729	0.109974	1.79207	0.538875
196.5	4.88		0.368957	0.114504	1.80051	0.558779
197	4.88		0.370558	0.116751	1.80832	0.569746
197.5	4.86		0.372152	0.118987	1.80866	0.578278
198.5	4.86		0.375315	0.123426	1.82403	0.599849
199	4.87		0.376884	0.125628	1.83543	0.611809
199.5	4.85		0.378446	0.12782	1.83546	0.619925
200.5	4.84		0.381546	0.13217	1.84668	0.639701
201	4.82		0.383085	0.134328	1.84647	0.647463
201.25	4.8		0.383851	0.135404	1.84248	0.649938
201.75	4.8		0.385378	0.137546	1.84981	0.660223
202.5	4.86		0.387654	0.140741	1.884	0.684
203	4.88		0.389163	0.142857	1.89911	0.697143
203.5	4.88		0.390663	0.144963	1.90644	0.70742
204.5	4.88		0.393643	0.149144	1.92098	0.727824
205	4.87		0.395122	0.15122	1.92424	0.736439
205.5	4.84		0.396594	0.153285	1.91951	0.741898
206.5	4.85		0.399516	0.157385	1.93765	0.763317
207	4.89		0.400966	0.15942	1.96072	0.779565
207.5	4.92		0.40241	0.161446	1.97986	0.794313
208.5	4.92		0.405276	0.165468	1.99396	0.814101
209	4.88		0.406699	0.167464	1.98469	0.817225
209.5	4.82		0.408115	0.169451	1.96711	0.816754
210.5	4.76		0.410926	0.173397	1.95601	0.825368
211.5	4.76		0.413712	0.177305	1.96927	0.843972
212	4.8		0.415094	0.179245	1.99245	0.860377
212.5	4.84		0.416471	0.181176	2.01572	0.876894
213.5	4.86		0.419204	0.185012	2.03733	0.899157
214	4.87		0.420561	0.186916	2.04813	0.91028
214.5	4.86		0.421911	0.188811	2.05049	0.917622
215.5	4.82		0.424594	0.192575	2.04654	0.928213
216	4.77		0.425926	0.194444	2.03167	0.9275
216.5	4.75		0.427252	0.196305	2.02945	0.932448
217.25	4.7		0.429229	0.199079	2.01738	0.935673
217.75	4.7		0.43054	0.200918	2.02354	0.944317
218	4.77		0.431193	0.201835	2.05679	0.962752
218.5	4.78		0.432494	0.203661	2.06732	0.973501
219.5	4.76		0.43508	0.207289	2.07098	0.986697
220	4.73		0.436364	0.209091	2.064	0.989
220.5	4.73		0.437642	0.210884	2.07005	0.997483
221.5	4.77		0.440181	0.214447	2.09966	1.02291
222	4.79		0.441441	0.216216	2.1145	1.03568
222.5	4.84		0.442697	0.217978	2.14265	1.05501
223.5	4.88		0.44519	0.221477	2.17253	1.08081
224	4.87		0.446429	0.223214	2.17411	1.08705
224.5	4.86		0.447661	0.224944	2.17563	1.09323
225.5	4.85		0.450111	0.228381	2.18304	1.10765
226	4.84		0.451327	0.230088	2.18442	1.11363
226.5	4.79		0.452539	0.231788	2.16766	1.11026
227.5	4.75		0.454945	0.235165	2.16099	1.11703
228.5	4.78		0.45733	0.238512	2.18604	1.14009
229	4.8		0.458515	0.240175	2.20087	1.15284
229.5	4.81		0.459695	0.24183	2.21113	1.1632
230.5	4.81		0.462039	0.245119	2.22241	1.17902
231	4.8		0.463203	0.246753	2.22338	1.18442
231.5	4.76		0.464363	0.24838	2.21037	1.18229
232.5	4.71		0.466667	0.251613	2.198	1.1851
233	4.69		0.467811	0.253219	2.19403	1.1876
233.25	4.7		0.468382	0.254019	2.20139	1.19389
233.75	4.7		0.469519	0.255615	2.20674	1.20139
234.5	4.64		0.471215	0.257996	2.18644	1.1971
235	4.65		0.47234	0.259574	2.19638	1.20702
235.5	4.67		0.473461	0.261146	2.21106	1.21955
236.5	4.66		0.475687	0.264271	2.2167	1.2315
237	4.64		0.476793	0.265823	2.21232	1.23342
237.5	4.62		0.477895	0.267368	2.20787	1.23524
238.5	4.58		0.480084	0.27044	2.19878	1.23862
239	4.56		0.481172	0.271967	2.19414	1.24017
239.5	4.59		0.482255	0.273486	2.21355	1.2553
240.5	4.64		0.484407	0.276507	2.24765	1.28299
241	4.66		0.485477	0.278008	2.26232	1.29552
241.5	4.66		0.486542	0.279503	2.26729	1.30248
242.5	4.64		0.48866	0.282474	2.26738	1.31068
243	4.6		0.489712	0.283951	2.25267	1.30617
243.5	4.57		0.49076	0.285421	2.24277	1.30437
244.5	4.57		0.492843	0.288344	2.25229	1.31773
245	4.56		0.493878	0.289796	2.25208	1.32147
245.5	4.55		0.494908	0.291242	2.25183	1.32515
246.5	4.52		0.496957	0.294118	2.24625	1.32941
247.5	4.51		0.49899	0.29697	2.25044	1.33933
248	4.49		0.5	0.298387	2.245	1.33976
248.5	4.48		0.501006	0.299799	2.24451	1.3431
249.5	4.5		0.503006	0.302605	2.26353	1.36172
250	4.5		0.504	0.304	2.268	1.368
250	4.5		0.504	0.304	2.268	1.368
250.5	4.49		0.50499	0.305389	2.26741	1.3712
251.5	4.48		0.506958	0.308151	2.27117	1.38052
252	4.46		0.507937	0.309524	2.2654	1.38048
252.5	4.45		0.508911	0.310891	2.26465	1.38347
253.5	4.47		0.510848	0.313609	2.28349	1.40183
254	4.51		0.511811	0.314961	2.30827	1.42047
254.5	4.49		0.51277	0.316306	2.30234	1.42022
255.5	4.46		0.514677	0.318982	2.29546	1.42266
256	4.44		0.515625	0.320312	2.28938	1.42219
256.5	4.43		0.516569	0.321637	2.2884	1.42485
257.5	4.44		0.518447	0.324272	2.3019	1.43977
258	4.44		0.51938	0.325581	2.30605	1.44558
258.5	4.41		0.520309	0.326886	2.29456	1.44157
259.5	4.38		0.522158	0.32948	2.28705	1.44312
260	4.36		0.523077	0.330769	2.28062	1.44215
260.5	4.36		0.523992	0.332054	2.28461	1.44775
261.5	4.37		0.525813	0.334608	2.2978	1.46224
262	4.41		0.526718	0.335878	2.32282	1.48122
262.5	4.42		0.527619	0.337143	2.33208	1.49017
263.5	4.38		0.529412	0.339658	2.31882	1.4877
264.5	4.33		0.531191	0.342155	2.30006	1.48153
265	4.29		0.532075	0.343396	2.2826	1.47317
265.25	4.3		0.532516	0.344015	2.28982	1.47926
265.75	4.3		0.533396	0.345249	2.2936	1.48457
266.5	4.3		0.534709	0.347092	2.29925	1.4925
267	4.32		0.535581	0.348315	2.31371	1.50472
267.5	4.32		0.536449	0.349533	2.31746	1.50998
268.5	4.3		0.538175	0.351955	2.31415	1.51341
269	4.29		0.539033	0.35316	2.31245	1.51506
269.5	4.27		0.539889	0.35436	2.30532	1.51312
270.5	4.25		0.54159	0.356747	2.30176	1.51617
271	4.24		0.542435	0.357934	2.29993	1.51764
271.5	4.21		0.543278	0.359116	2.2872	1.51188
272.5	4.19		0.544954	0.361468	2.28336	1.51455
273	4.18		0.545788	0.362637	2.28139	1.51582
273.5	4.19		0.546618	0.363803	2.29033	1.52433
274.5	4.2		0.54827	0.36612	2.30273	1.5377
275	4.22		0.549091	0.367273	2.31716	1.54989
275.5	4.23		0.549909	0.368421	2.32612	1.55842
276.5	4.23		0.551537	0.370705	2.333	1.56808
277	4.2		0.552347	0.371841	2.31986	1.56173
277.5	4.17		0.553153	0.372973	2.30665	1.5553
278.5	4.16		0.554758	0.375224	2.30779	1.56093
279	4.15		0.555556	0.376344	2.30556	1.56183
279.5	4.14		0.556351	0.37746	2.30329	1.56268
280.5	4.12		0.557932	0.379679	2.29868	1.56428
281	4.07		0.558719	0.380783	2.27399	1.54979
281.25	4		0.559111	0.381333	2.23644	1.52533
281.75	4		0.559894	0.382431	2.23957	1.52972
282.5	3.98		0.561062	0.384071	2.23303	1.5286
283.5	4.01		0.56261	0.386243	2.25607	1.54884
284	4.05		0.56338	0.387324	2.28169	1.56866
284.5	4.05		0.564148	0.388401	2.2848	1.57302
285.5	4.05		0.565674	0.390543	2.29098	1.5817
286	4.04		0.566434	0.391608	2.28839	1.5821
286.5	4.03		0.56719	0.39267	2.28578	1.58246
287.5	4.04		0.568696	0.394783	2.29753	1.59492
288	4.06		0.569444	0.395833	2.31194	1.60708
288.5	4.05		0.570191	0.39688	2.30927	1.60737
289.5	4		0.571675	0.398964	2.2867	1.59585
290	3.94		0.572414	0.4	2.25531	1.576
290.5	3.91		0.57315	0.401033	2.24102	1.56804
291.5	3.9		0.574614	0.403087	2.24099	1.57204
292	3.91		0.575342	0.40411	2.24959	1.58007
292.5	3.94		0.576068	0.405128	2.26971	1.59621
293.5	3.97		0.577513	0.407155	2.29273	1.61641
294	3.95		0.578231	0.408163	2.28401	1.61224
294.5	3.89		0.578947	0.409168	2.25211	1.59166
295.5	3.83		0.580372	0.411168	2.22283	1.57477
296	3.78		0.581081	0.412162	2.19649	1.55797
296.5	3.75		0.581788	0.413153	2.1817	1.54933
297.25	3.7		0.582843	0.414634	2.15652	1.53415
297.75	3.7		0.583543	0.415617	2.15911	1.53778
298	3.77		0.583893	0.416107	2.20128	1.56872
298.5	3.78		0.58459	0.417085	2.20975	1.57658
299.5	3.76		0.585977	0.419032	2.20327	1.57556
300.5	3.76		0.587354	0.420965	2.20845	1.58283
301	3.78		0.58804	0.421927	2.22279	1.59488
301.5	3.78		0.588723	0.422886	2.22537	1.59851
302.5	3.75		0.590083	0.424793	2.21281	1.59298
303	3.73		0.590759	0.425743	2.20353	1.58802
303.5	3.74		0.591433	0.426689	2.21196	1.59582
304.5	3.74		0.592775	0.428571	2.21698	1.60286
305.5	3.73		0.594108	0.430442	2.21602	1.60555
306	3.72		0.594771	0.431373	2.21255	1.60471
306.5	3.7		0.595432	0.4323	2.2031	1.59951
307.5	3.66		0.596748	0.434146	2.1841	1.58898
308.5	3.61		0.598055	0.435981	2.15898	1.57389
309	3.6		0.598706	0.436893	2.15534	1.57282
309.5	3.62		0.599354	0.437803	2.16966	1.58485
310.5	3.65		0.600644	0.439614	2.19235	1.60459
311	3.66		0.601286	0.440514	2.20071	1.61228
311.5	3.64		0.601926	0.441413	2.19101	1.60674
312.5	3.61		0.6032	0.4432	2.17755	1.59995
313.5	3.58		0.604466	0.444976	2.16399	1.59301
314	3.54		0.605096	0.44586	2.14204	1.57834
314.25	3.5		0.60541	0.446301	2.11893	1.56205
314.75	3.5		0.606037	0.44718	2.12113	1.56513
315.5	3.48		0.606973	0.448494	2.11227	1.56076
316.5	3.48		0.608215	0.450237	2.11659	1.56682
317	3.49		0.608833	0.451104	2.12483	1.57435
317.5	3.52		0.609449	0.451969	2.14526	1.59093
318.5	3.52		0.610675	0.453689	2.14958	1.59699
319.5	3.46		0.611894	0.455399	2.11715	1.57568
320	3.41		0.6125	0.45625	2.08863	1.55581
320.5	3.4		0.613105	0.457098	2.08456	1.55413
321.5	3.41		0.614308	0.458787	2.09479	1.56446
322	3.44		0.614907	0.459627	2.11528	1.58112
322.5	3.47		0.615504	0.460465	2.1358	1.59781
323.5	3.49		0.616692	0.462133	2.15226	1.61284
324.5	3.46		0.617874	0.46379	2.13784	1.60471
325	3.42		0.618462	0.464615	2.11514	1.58898
325.5	3.39		0.619048	0.465438	2.09857	1.57783
326.5	3.35		0.620214	0.467075	2.07772	1.5647
327.5	3.33		0.621374	0.468702	2.06918	1.56078
328	3.35		0.621951	0.469512	2.08354	1.57287
328.5	3.37		0.622527	0.47032	2.09791	1.58498
329.5	3.36		0.623672	0.471927	2.09554	1.58568
330	3.33		0.624242	0.472727	2.07873	1.57418
330.5	3.29		0.624811	0.473525	2.05563	1.5579
331.5	3.26		0.625943	0.475113	2.04057	1.54887
332.25	3.3		0.626787	0.476298	2.0684	1.57178
332.75	3.3		0.627348	0.477085	2.07025	1.57438
333	3.29		0.627628	0.477477	2.06489	1.5709
333.5	3.28		0.628186	0.478261	2.06045	1.5687
334.5	3.25		0.629297	0.479821	2.04522	1.55942
335.5	3.24		0.630402	0.481371	2.0425	1.55964
336	3.2		0.630952	0.482143	2.01905	1.54286
336.5	3.16		0.631501	0.482912	1.99554	1.526
337.5	3.14		0.632593	0.484444	1.98634	1.52116
338.5	3.16		0.633678	0.485968	2.00242	1.53566
339	3.17		0.634218	0.486726	2.01047	1.54292
339.5	3.18		0.634757	0.487482	2.01853	1.55019
340.5	3.17		0.63583	0.488987	2.01558	1.55009
341	3.14		0.636364	0.489736	1.99818	1.53777
341.5	3.1		0.636896	0.490483	1.97438	1.5205
342.5	3.07		0.637956	0.491971	1.95853	1.51035
343.5	3.09		0.63901	0.49345	1.97454	1.52476
344	3.11		0.639535	0.494186	1.98895	1.53692
344.5	3.11		0.640058	0.49492	1.99058	1.5392
345.5	3.09		0.6411	0.496382	1.981	1.53382
346.5	3.08		0.642136	0.497835	1.97778	1.53333
347	3.06		0.642651	0.498559	1.96651	1.52559
347.5	3.03		0.643165	0.499281	1.94879	1.51282
348.5	3		0.644189	0.500717	1.93257	1.50215
349	2.9		0.644699	0.501433	1.86963	1.45415
349	2.9		0.644699	0.501433	1.86963	1.45415
349.5	2.9		0.645207	0.502146	1.8711	1.45622
350.5	2.88		0.64622	0.503566	1.86111	1.45027
351.5	2.89		0.647226	0.504979	1.87048	1.45939
352	2.9		0.647727	0.505682	1.87841	1.46648
352.5	2.92		0.648227	0.506383	1.89282	1.47864
353.5	2.92		0.649222	0.507779	1.89573	1.48272
354.5	2.88		0.650212	0.509168	1.87261	1.4664
355	2.85		0.650704	0.509859	1.85451	1.4531
355.5	2.82		0.651195	0.510549	1.83637	1.43975
356.5	2.8		0.652174	0.511921	1.82609	1.43338
357.5	2.82		0.653147	0.513287	1.84187	1.44747
358	2.85		0.653631	0.513966	1.86285	1.4648
358.5	2.87		0.654114	0.514644	1.87731	1.47703
359.5	2.86		0.655076	0.515994	1.87352	1.47574
360	2.82		0.655556	0.516667	1.84867	1.457
360.5	2.76		0.656033	0.517337	1.81065	1.42785
361.5	2.72		0.656985	0.518672	1.787	1.41079
362.5	2.7		0.657931	0.52	1.77641	1.404
363	2.72		0.658402	0.520661	1.79085	1.4162
363.5	2.75		0.658872	0.52132	1.8119	1.43363
364.5	2.79		0.659808	0.522634	1.84086	1.45815
365.5	2.79		0.660739	0.52394	1.84346	1.46179
366	2.76		0.661202	0.52459	1.82492	1.44787
366.25	2.7		0.661433	0.524915	1.78587	1.41727
366.75	2.7		0.661895	0.525562	1.78712	1.41902
367.5	2.66		0.662585	0.526531	1.76248	1.40057
368	2.63		0.663043	0.527174	1.7438	1.38647
368.5	2.62		0.663501	0.527815	1.73837	1.38288
369.5	2.6		0.664411	0.529093	1.72747	1.37564
370.5	2.59		0.665317	0.530364	1.72317	1.37364
371	2.6		0.665768	0.530997	1.731	1.38059
371.5	2.61		0.666218	0.531629	1.73883	1.38755
372.5	2.59		0.667114	0.532886	1.72783	1.38017
373.5	2.57		0.668005	0.534137	1.71677	1.37273
374	2.55		0.668449	0.534759	1.70455	1.36364
374.5	2.54		0.668892	0.535381	1.69899	1.35987
375.5	2.53		0.669774	0.536618	1.69453	1.35764
376	2.53		0.670213	0.537234	1.69564	1.3592
376.5	2.54		0.670651	0.537849	1.70345	1.36614
377.5	2.55		0.671523	0.539073	1.71238	1.37464
378.5	2.52		0.672391	0.540291	1.69443	1.36153
379	2.51		0.672823	0.540897	1.68879	1.35765
379.5	2.5		0.673254	0.541502	1.68314	1.35375
380.5	2.49		0.674113	0.542707	1.67854	1.35134
381.5	2.49		0.674967	0.543906	1.68067	1.35433
382	2.47		0.675393	0.544503	1.66822	1.34492
382.5	2.46		0.675817	0.545098	1.66251	1.34094
383.5	2.43		0.676662	0.546284	1.64429	1.32747
384.25	2.4		0.677293	0.54717	1.6255	1.31321
384.75	2.4		0.677713	0.547758	1.62651	1.31462
385	2.37		0.677922	0.548052	1.60668	1.29888
385.5	2.37		0.67834	0.548638	1.60767	1.30027
386.5	2.38		0.679172	0.549806	1.61643	1.30854
387	2.39		0.679587	0.550388	1.62421	1.31543
387.5	2.4		0.68	0.550968	1.632	1.32232
388.5	2.39		0.680824	0.552124	1.62717	1.31958
389.5	2.36		0.681643	0.553273	1.60868	1.30573
390	2.32		0.682051	0.553846	1.58236	1.28492
390.5	2.3		0.682458	0.554417	1.56965	1.27516
391.5	2.31		0.683269	0.555556	1.57835	1.28333
392.5	2.34		0.684076	0.556688	1.60074	1.30265
393	2.36		0.684478	0.557252	1.61537	1.31511
393.5	2.34		0.684879	0.557814	1.60262	1.30529
394.5	2.32		0.685678	0.558935	1.59077	1.29673
395	2.3		0.686076	0.559494	1.57797	1.28684
395.5	2.28		0.686473	0.560051	1.56516	1.27692
396.5	2.26		0.687264	0.56116	1.55322	1.26822
397.5	2.25		0.68805	0.562264	1.54811	1.26509
398	2.25		0.688442	0.562814	1.54899	1.26633
398.5	2.23		0.688833	0.563363	1.5361	1.2563
399.5	2.2		0.689612	0.564456	1.51715	1.2418
400.5	2.19		0.690387	0.565543	1.51195	1.23854
401.25	2.2		0.690966	0.566355	1.52012	1.24598
401.75	2.2		0.69135	0.566895	1.52097	1.24717
402.5	2.18		0.691925	0.567702	1.5084	1.23759
403.5	2.17		0.692689	0.568773	1.50314	1.23424
404.5	2.16		0.693449	0.569839	1.49785	1.23085
405.5	2.14		0.694205	0.5709	1.4856	1.22173
406.5	2.11		0.694957	0.571956	1.46636	1.20683
407.5	2.1		0.695706	0.573006	1.46098	1.20331
408.5	2.1		0.69645	0.574051	1.46255	1.20551
409.5	2.1		0.697192	0.575092	1.4641	1.20769
410.5	2.09		0.697929	0.576127	1.45867	1.2041
411.5	2.1		0.698663	0.577157	1.46719	1.21203
412.5	2.11		0.699394	0.578182	1.47572	1.21996
413.5	2.09		0.700121	0.579202	1.46325	1.21053
414.5	2.09		0.700844	0.580217	1.46476	1.21265
415.5	2.08		0.701564	0.581227	1.45925	1.20895
416.5	2.06		0.702281	0.582233	1.4467	1.1994
417.5	2.04		0.702994	0.583234	1.43411	1.1898
418.5	2.03		0.703704	0.584229	1.42852	1.18599
419.5	2.03		0.70441	0.585221	1.42995	1.188
420.5	2.01		0.705113	0.586207	1.41728	1.17828
421.5	1.99		0.705813	0.587189	1.40457	1.16851
422.5	1.98		0.706509	0.588166	1.39889	1.16457
423.5	1.97		0.707202	0.589138	1.39319	1.1606
424.5	1.98		0.707892	0.590106	1.40163	1.16841
425.25	2		0.708407	0.590829	1.41681	1.18166
425.75	2		0.708749	0.591309	1.4175	1.18262
426.5	2.03		0.709261	0.592028	1.4398	1.20182
427.5	1.99		0.709942	0.592982	1.41278	1.18004
428.5	1.96		0.710618	0.593932	1.39281	1.16411
429.5	1.93		0.711292	0.594878	1.37279	1.14811
430.5	1.94		0.711963	0.595819	1.38121	1.15589
431.5	1.95		0.71263	0.596756	1.38963	1.16367
432.5	1.95		0.713295	0.597688	1.39092	1.16549
433.5	1.94		0.713956	0.598616	1.38507	1.16131
434.5	1.92		0.714614	0.59954	1.37206	1.15112
435.5	1.89		0.71527	0.600459	1.35186	1.13487
436.5	1.89		0.715922	0.601375	1.35309	1.1366
437.5	1.89		0.716571	0.602286	1.35432	1.13832
438.5	1.88		0.717218	0.603193	1.34837	1.134
439.5	1.84		0.717861	0.604096	1.32086	1.11154
440.5	1.81		0.718502	0.604994	1.30049	1.09504
441.5	1.8		0.719139	0.605889	1.29445	1.0906
442.5	1.8		0.719774	0.60678	1.29559	1.0922
443.5	1.83		0.720406	0.607666	1.31834	1.11203
444.5	1.84		0.721035	0.608549	1.3267	1.11973
445.5	1.83		0.721661	0.609428	1.32064	1.11525
446.5	1.82		0.722284	0.610302	1.31456	1.11075
447.5	1.82		0.722905	0.611173	1.31569	1.11234
448.5	1.8		0.723523	0.61204	1.30234	1.10167
449.25	1.8		0.723984	0.612688	1.30317	1.10284
449.75	1.8		0.724291	0.613118	1.30372	1.10361
450.5	1.74		0.72475	0.613762	1.26107	1.06795
451.5	1.7		0.72536	0.614618	1.23311	1.04485
452.5	1.69		0.725967	0.61547	1.22688	1.04014
453.5	1.7		0.726571	0.616318	1.23517	1.04774
454.5	1.69		0.727173	0.617162	1.22892	1.043
455.5	1.68		0.727772	0.618002	1.22266	1.03824
456.5	1.69		0.728368	0.618839	1.23094	1.04584
457.5	1.69		0.728962	0.619672	1.23195	1.04725
458.5	1.7		0.729553	0.620502	1.24024	1.05485
459.5	1.73		0.730141	0.621328	1.26314	1.0749
460.5	1.74		0.730727	0.62215	1.27147	1.08254
461.5	1.73		0.731311	0.622969	1.26517	1.07774
462.5	1.71		0.731892	0.623784	1.25154	1.06667
463.5	1.67		0.73247	0.624595	1.22323	1.04307
464.5	1.64		0.733046	0.625404	1.2022	1.02566
465.5	1.63		0.73362	0.626208	1.1958	1.02072
466.5	1.63		0.734191	0.62701	1.19673	1.02203
467.5	1.64		0.734759	0.627807	1.20501	1.0296
468.5	1.64		0.735326	0.628602	1.20593	1.03091
469.5	1.65		0.735889	0.629393	1.21422	1.0385
470.5	1.66		0.736451	0.630181	1.22251	1.0461
471.5	1.64		0.73701	0.630965	1.2087	1.03478
472.25	1.6		0.737427	0.631551	1.17988	1.01048
472.75	1.6		0.737705	0.631941	1.18033	1.01111
473.5	1.64		0.73812	0.632524	1.21052	1.03734
474.5	1.63		0.738672	0.633298	1.20404	1.03228
475.5	1.63		0.739222	0.634069	1.20493	1.03353
476.5	1.63		0.739769	0.634837	1.20582	1.03478
477.5	1.62		0.740314	0.635602	1.19931	1.02968
478.5	1.62		0.740857	0.636364	1.20019	1.03091
479.5	1.62		0.741397	0.637122	1.20106	1.03214
480.5	1.61		0.741935	0.637877	1.19452	1.02698
481.5	1.59		0.742471	0.638629	1.18053	1.01542
482.5	1.57		0.743005	0.639378	1.16652	1.00382
483.5	1.55		0.743537	0.640124	1.15248	0.992192
484.5	1.54		0.744066	0.640867	1.14586	0.986935
485.5	1.53		0.744593	0.641607	1.13923	0.981658
486.5	1.51		0.745118	0.642343	1.12513	0.969938
487.5	1.48		0.745641	0.643077	1.10355	0.951754
488.5	1.46		0.746162	0.643808	1.0894	0.939959
489.5	1.46		0.74668	0.644535	1.09015	0.941021
490.5	1.46		0.747197	0.64526	1.09091	0.94208
491.5	1.46		0.747711	0.645982	1.09166	0.943133
492.5	1.46		0.748223	0.646701	1.09241	0.944183
493.5	1.46		0.748734	0.647416	1.09315	0.945228
494.5	1.44		0.749242	0.648129	1.07891	0.933306
495.5	1.45		0.749748	0.64884	1.08713	0.940817
496.25	1.5		0.750126	0.64937	1.12519	0.974055
496.75	1.5		0.750377	0.649723	1.12557	0.974585
497.5	1.45		0.750754	0.650251	1.08859	0.942864
498.5	1.43		0.751254	0.650953	1.07429	0.930863
500	1.41		0.752	0.652	1.06032	0.91932
501.5	1.39		0.752742	0.653041	1.04631	0.907727
502.5	1.4		0.753234	0.653731	1.05453	0.915224
503.5	1.42		0.753724	0.654419	1.07029	0.929275
505	1.41		0.754455	0.655446	1.06378	0.924178
506.5	1.39		0.755183	0.656466	1.0497	0.912488
507.5	1.37		0.755665	0.657143	1.03526	0.900286
509	1.34		0.756385	0.658153	1.01356	0.881925
510.5	1.31		0.757101	0.659158	0.991802	0.863497
511.5	1.3		0.757576	0.659824	0.984848	0.857771
513	1.29		0.758285	0.660819	0.978187	0.852456
514.5	1.28		0.758989	0.661808	0.971506	0.847114
515.5	1.28		0.759457	0.662464	0.972105	0.847953
517	1.3		0.760155	0.663443	0.988201	0.862476
518.5	1.29		0.760849	0.664417	0.981495	0.857097
519.5	1.28		0.761309	0.665063	0.974475	0.85128
521	1.28		0.761996	0.666027	0.975355	0.852514
522.5	1.29		0.762679	0.666986	0.983856	0.860411
523.5	1.29		0.763133	0.667622	0.984441	0.861232
525	1.27		0.76381	0.668571	0.970038	0.849086
526.5	1.25		0.764482	0.669516	0.955603	0.836895
527.25	1.2		0.764817	0.669986	0.917781	0.803983
527.75	1.2		0.76504	0.670298	0.918048	0.804358
529	1.21		0.765595	0.671078	0.926371	0.812004
530.5	1.23		0.766258	0.672008	0.942498	0.826569
531.5	1.24		0.766698	0.672625	0.950706	0.834055
532.5	1.24		0.767136	0.673239	0.951249	0.834817
534	1.22		0.76779	0.674157	0.936704	0.822472
535.5	1.21		0.768441	0.67507	0.929813	0.816835
536.5	1.19		0.768872	0.675676	0.914958	0.804054
538	1.16		0.769517	0.67658	0.892639	0.784833
539.5	1.14		0.770158	0.677479	0.87798	0.772326
540.5	1.14		0.770583	0.678076	0.878464	0.773006
542	1.14		0.771218	0.678967	0.879188	0.774022
543.5	1.15		0.771849	0.679853	0.887626	0.781831
544.5	1.14		0.772268	0.680441	0.880386	0.775702
546	1.14		0.772894	0.681319	0.881099	0.776703
547.5	1.13		0.773516	0.682192	0.874073	0.770877
548.5	1.12		0.773929	0.682771	0.8668	0.764704
550	1.12		0.774545	0.683636	0.867491	0.765673
551.5	1.14		0.775159	0.684497	0.883681	0.780326
552.5	1.14		0.775566	0.685068	0.884145	0.780977
554	1.11		0.776173	0.685921	0.861552	0.761372
555.5	1.09		0.776778	0.686769	0.846688	0.748578
556.5	1.06		0.777179	0.687332	0.82381	0.728571
557.25	1.1		0.777479	0.687752	0.855227	0.756528
557.75	1.1		0.777678	0.688032	0.855446	0.756835
559	1.06		0.778175	0.68873	0.824866	0.730054
560.5	1.05		0.778769	0.689563	0.817707	0.724041
561.5	1.02		0.779163	0.690116	0.794746	0.703918
563	1.01		0.779751	0.690941	0.787549	0.697851
564.5	1		0.780337	0.691763	0.780337	0.691763
565.5	1.01		0.780725	0.692308	0.788532	0.699231
567	1.03		0.781305	0.693122	0.804744	0.713915
568.5	1.03		0.781882	0.693931	0.805339	0.714749
569.5	1.02		0.782265	0.694469	0.79791	0.708358
571	1		0.782837	0.695271	0.782837	0.695271
572.5	0.99		0.783406	0.69607	0.775572	0.689109
573.5	0.98		0.783784	0.6966	0.768108	0.682668
575	0.97		0.784348	0.697391	0.760817	0.67647
576.5	0.94		0.784909	0.698179	0.737814	0.656288
577.5	0.92		0.785281	0.698701	0.722459	0.642805
579	0.92		0.785838	0.699482	0.722971	0.643523
580.5	0.94		0.786391	0.700258	0.739208	0.658243
581.5	0.96		0.786758	0.700774	0.755288	0.672743
582.5	0.97		0.787124	0.701288	0.763511	0.680249
584	0.97		0.787671	0.702055	0.764041	0.680993
585.5	0.96		0.788215	0.702818	0.756687	0.674705
586.5	0.94		0.788576	0.703325	0.741262	0.661125
588	0.91		0.789116	0.704082	0.718095	0.640714
589.25	0.9		0.789563	0.704709	0.710607	0.634238
589.75	0.9		0.789741	0.70496	0.710767	0.634464
590.5	0.89		0.790008	0.705334	0.703108	0.627748
592	0.88		0.790541	0.706081	0.695676	0.621351
593.5	0.87		0.79107	0.706824	0.688231	0.614937
594.5	0.87		0.791421	0.707317	0.688537	0.615366
596	0.86		0.791946	0.708054	0.681074	0.608926
597.5	0.86		0.792469	0.708787	0.681523	0.609556
598.5	0.87		0.792815	0.709273	0.689749	0.617068
600	0.89		0.793333	0.71	0.706067	0.6319
602	0.88		0.79402	0.710963	0.698738	0.625648
604	0.86		0.794702	0.711921	0.683444	0.612252
606	0.84		0.79538	0.712871	0.668119	0.598812
607.5	0.82		0.795885	0.71358	0.652626	0.585136
609	0.83		0.796388	0.714286	0.661002	0.592857
611	0.85		0.797054	0.715221	0.677496	0.607938
613	0.87		0.797716	0.71615	0.694013	0.623051
615	0.87		0.798374	0.717073	0.694585	0.623854
617	0.86		0.799028	0.71799	0.687164	0.617472
619	0.85		0.799677	0.718901	0.679725	0.611066
621	0.84		0.800322	0.719807	0.672271	0.604638
623	0.83		0.800963	0.720706	0.664799	0.598186
625	0.83		0.8016	0.7216	0.665328	0.598928
627	0.84		0.802233	0.722488	0.673876	0.60689
628.5	0.85		0.802705	0.72315	0.682299	0.614678
629.5	0.9		0.803018	0.72359	0.722716	0.651231
630.5	0.9		0.803331	0.724029	0.722998	0.651626
632	0.85		0.803797	0.724684	0.683228	0.615981
634	0.84		0.804416	0.725552	0.67571	0.609464
636	0.81		0.805031	0.726415	0.652075	0.588396
638	0.79		0.805643	0.727273	0.636458	0.574545
640	0.78		0.80625	0.728125	0.628875	0.567937
642	0.78		0.806854	0.728972	0.629346	0.568598
644	0.78		0.807453	0.729814	0.629814	0.569255
646	0.79		0.80805	0.73065	0.638359	0.577214
647.5	0.8		0.808494	0.731274	0.646795	0.585019
649	0.8		0.808937	0.731895	0.647149	0.585516
651	0.8		0.809524	0.732719	0.647619	0.586175
653	0.81		0.810107	0.733538	0.656187	0.594165
655	0.8		0.810687	0.734351	0.64855	0.587481
657	0.78		0.811263	0.73516	0.632785	0.573425
659	0.77		0.811836	0.735964	0.625114	0.566692
661	0.77		0.812405	0.736762	0.625552	0.567307
663	0.76		0.812971	0.737557	0.617858	0.560543
665	0.76		0.813534	0.738346	0.618286	0.561143
666.5	0.77		0.813953	0.738935	0.626744	0.56898
668	0.78		0.814371	0.739521	0.63521	0.576826
670	0.78		0.814925	0.740299	0.635642	0.577433
672	0.8		0.815476	0.741071	0.652381	0.592857
673.5	0.8		0.815887	0.741648	0.65271	0.593318
674.5	0.8		0.81616	0.742031	0.652928	0.593625
676	0.78		0.816568	0.742604	0.636923	0.579231
678	0.78		0.817109	0.743363	0.637345	0.579823
680	0.78		0.817647	0.744118	0.637765	0.580412
682	0.76		0.818182	0.744868	0.621818	0.5661
684	0.74		0.818713	0.745614	0.605848	0.551754
686	0.73		0.819242	0.746356	0.598047	0.54484
687.5	0.72		0.819636	0.746909	0.590138	0.537775
689	0.72		0.820029	0.74746	0.590421	0.538171
691	0.73		0.82055	0.748191	0.599001	0.546179
693	0.74		0.821068	0.748918	0.60759	0.554199
695	0.73		0.821583	0.74964	0.599755	0.547237
697	0.72		0.822095	0.750359	0.591908	0.540258
699	0.72		0.822604	0.751073	0.592275	0.540773
702	0.71		0.823362	0.752137	0.584587	0.534017
706	0.71		0.824363	0.753541	0.585297	0.535014
710	0.7		0.825352	0.75493	0.577746	0.528451
714.5	0.69		0.826452	0.756473	0.570252	0.521966
719	0.69		0.827538	0.757997	0.571001	0.523018
723	0.7		0.828492	0.759336	0.579945	0.531535
727	0.72		0.829436	0.76066	0.597194	0.547675
731	0.74		0.830369	0.76197	0.614473	0.563858
735.5	0.75		0.831407	0.763426	0.623555	0.57257
740	0.73		0.832432	0.764865	0.607676	0.558351
743	0.7		0.833109	0.765814	0.583176	0.53607
745	0.7		0.833557	0.766443	0.58349	0.53651
748	0.7		0.834225	0.76738	0.583957	0.537166
752	0.69		0.835106	0.768617	0.576223	0.530346
756.5	0.69		0.836087	0.769993	0.5769	0.531295
761	0.68		0.837057	0.771353	0.569198	0.52452
765	0.68		0.837908	0.772549	0.569778	0.525333
769	0.68		0.838752	0.773732	0.570351	0.526138
773	0.69		0.839586	0.774903	0.579314	0.534683
777.5	0.68		0.840514	0.776206	0.57155	0.52782
782	0.67		0.841432	0.777494	0.56376	0.520921
786	0.66		0.842239	0.778626	0.555878	0.513893
790	0.65		0.843038	0.779747	0.547975	0.506835
794.5	0.63		0.843927	0.780994	0.531674	0.492026
799	0.63		0.844806	0.782228	0.532228	0.492804
803	0.63		0.845579	0.783313	0.532715	0.493487
807	0.62		0.846344	0.784387	0.524734	0.48632
811	0.62		0.847102	0.78545	0.525203	0.486979
815.5	0.62		0.847946	0.786634	0.525727	0.487713
820	0.61		0.84878	0.787805	0.517756	0.480561
824	0.6		0.849515	0.788835	0.509709	0.473301
828	0.6		0.850242	0.789855	0.510145	0.473913
832	0.6		0.850962	0.790865	0.510577	0.474519
836.5	0.6		0.851763	0.79199	0.511058	0.475194
840	0.6		0.852381	0.792857	0.511429	0.475714
842	0.6		0.852732	0.793349	0.511639	0.47601
845	0.62		0.853254	0.794083	0.529018	0.492331
849	0.61		0.853946	0.795053	0.520907	0.484982
853	0.59		0.854631	0.796014	0.504232	0.469648
857.5	0.56		0.855394	0.797085	0.47902	0.446367
862	0.56		0.856148	0.798144	0.479443	0.446961
866	0.57		0.856813	0.799076	0.488383	0.455473
870	0.58		0.857471	0.8	0.497333	0.464
874	0.6		0.858124	0.800915	0.514874	0.480549
878.5	0.59		0.85885	0.801935	0.506722	0.473142
883	0.58		0.85957	0.802945	0.49855	0.465708
887	0.56		0.860203	0.803833	0.481714	0.450147
891	0.55		0.860831	0.804714	0.473457	0.442593
895.5	0.56		0.86153	0.805695	0.482457	0.451189
900	0.57		0.862222	0.806667	0.491467	0.4598
904	0.58		0.862832	0.807522	0.500442	0.468363
908	0.58		0.863436	0.80837	0.500793	0.468855
912	0.56		0.864035	0.809211	0.48386	0.453158
916.5	0.55		0.864703	0.810147	0.475586	0.445581
921	0.55		0.865364	0.811075	0.47595	0.446091
925	0.55		0.865946	0.811892	0.47627	0.446541
929	0.54		0.866523	0.812702	0.467922	0.438859
933	0.52		0.867095	0.813505	0.45089	0.423023
937.5	0.5		0.867733	0.8144	0.433867	0.4072
941	0.5		0.868225	0.81509	0.434113	0.407545
943	0.5		0.868505	0.815483	0.434252	0.407741
946	0.52		0.868922	0.816068	0.451839	0.424355
950	0.53		0.869474	0.816842	0.460821	0.432926
954	0.53		0.870021	0.81761	0.461111	0.433333
958.5	0.52		0.870631	0.818466	0.452728	0.425603
963	0.5		0.871236	0.819315	0.435618	0.409657
967	0.49		0.871768	0.820062	0.427166	0.40183
971	0.49		0.872297	0.820803	0.427425	0.402194
975	0.48		0.872821	0.821538	0.418954	0.394338
979.5	0.48		0.873405	0.822358	0.419234	0.394732
984	0.49		0.873984	0.823171	0.428252	0.403354
988	0.5		0.874494	0.823887	0.437247	0.411943
992	0.52		0.875	0.824597	0.455	0.42879
996.5	0.51		0.875564	0.825389	0.446538	0.420948
1002.5	0.5		0.876309	0.826434	0.438155	0.413217
1010	0.5		0.877228	0.827723	0.438614	0.413861
1018.5	0.5		0.878252	0.829161	0.439126	0.41458
1027	0.51		0.87926	0.830574	0.448423	0.423593
1035.5	0.53		0.880251	0.831965	0.466533	0.440942
1044.5	0.54		0.881283	0.833413	0.475893	0.450043
1053	0.53		0.882241	0.834758	0.467588	0.442422
1061.5	0.51		0.883184	0.836081	0.450424	0.426401
1070	0.5		0.884112	0.837383	0.442056	0.418692
1078.5	0.51		0.885025	0.838665	0.451363	0.427719
1085.25	0.5		0.885741	0.839668	0.44287	0.419834
1089.75	0.5		0.886212	0.84033	0.443106	0.420165
1096	0.52		0.886861	0.841241	0.461168	0.437445
1104.5	0.49		0.887732	0.842463	0.434989	0.412807
1113	0.47		0.888589	0.843666	0.417637	0.396523
1121.5	0.46		0.889434	0.844851	0.40914	0.388631
1130.5	0.47		0.890314	0.846086	0.418448	0.39766
1139	0.49		0.891133	0.847234	0.436655	0.415145
1147.5	0.49		0.891939	0.848366	0.43705	0.415699
1156	0.47		0.892734	0.849481	0.419585	0.399256
1164.5	0.45		0.893517	0.85058	0.402082	0.382761
1173.5	0.44		0.894333	0.851726	0.393507	0.374759
1182	0.45		0.895093	0.852792	0.402792	0.383756
1190.5	0.47		0.895842	0.853843	0.421046	0.401306
1199	0.49		0.89658	0.854879	0.439324	0.418891
1207.5	0.5		0.897308	0.855901	0.448654	0.42795
1216.5	0.49		0.898068	0.856967	0.440053	0.419914
1225	0.47		0.898776	0.857959	0.422424	0.403241
1233.5	0.44		0.899473	0.858938	0.395768	0.377933
1242	0.42		0.900161	0.859903	0.378068	0.361159
1250.5	0.44		0.90084	0.860856	0.396369	0.378776
1259.5	0.47		0.901548	0.86185	0.423728	0.405069
1268	0.49		0.902208	0.862776	0.442082	0.42276
1276.5	0.51		0.902859	0.86369	0.460458	0.440482
1283	0.5		0.903352	0.86438	0.451676	0.43219
1287	0.5		0.903652	0.864802	0.451826	0.432401
1293.5	0.45		0.904136	0.865481	0.406861	0.389467
1302.5	0.44		0.904798	0.866411	0.398111	0.381221
1311	0.45		0.905416	0.867277	0.407437	0.390275
1319.5	0.44		0.906025	0.868132	0.398651	0.381978
1328	0.41		0.906627	0.868976	0.371717	0.35628
1336.5	0.4		0.90722	0.869809	0.362888	0.347924
1345.5	0.39		0.907841	0.87068	0.354058	0.339565
1354	0.39		0.908419	0.871492	0.354284	0.339882
1362.5	0.42		0.908991	0.872294	0.381776	0.366363
1371	0.43		0.909555	0.873085	0.391109	0.375427
1379.5	0.43		0.910112	0.873867	0.391348	0.375763
1388.5	0.43		0.910695	0.874685	0.391599	0.376115
1397	0.42		0.911238	0.875447	0.38272	0.367688
1405.5	0.42		0.911775	0.876201	0.382946	0.368004
1414	0.44		0.912306	0.876945	0.401414	0.385856
1422.5	0.45		0.91283	0.87768	0.410773	0.394956
1431.5	0.45		0.913378	0.878449	0.41102	0.395302
1440	0.42		0.913889	0.879167	0.383833	0.36925
1448.5	0.4		0.914394	0.879876	0.365758	0.35195
1457	0.39		0.914894	0.880577	0.356809	0.343425
1465.5	0.39		0.915387	0.881269	0.357001	0.343695
1474.5	0.39		0.915904	0.881994	0.357202	0.343978
1483	0.4		0.916386	0.88267	0.366554	0.353068
1489.25	0.4		0.916737	0.883163	0.366695	0.353265
1493.75	0.4		0.916987	0.883515	0.366795	0.353406
1500	0.4		0.917333	0.884	0.366933	0.3536
1508.5	0.4		0.917799	0.884654	0.36712	0.353861
1517.5	0.4		0.918287	0.885338	0.367315	0.354135
1526	0.39		0.918742	0.885976	0.358309	0.345531
1534.5	0.38		0.919192	0.886608	0.349293	0.336911
1543	0.38		0.919637	0.887233	0.349462	0.337148
1551.5	0.38		0.920077	0.88785	0.349629	0.337383
1560.5	0.38		0.920538	0.888497	0.349805	0.337629
1569	0.38		0.920969	0.889101	0.349968	0.337859
1577.5	0.38		0.921395	0.889699	0.35013	0.338086
1586	0.37		0.921816	0.89029	0.341072	0.329407
1594.5	0.37		0.922233	0.890875	0.341226	0.329624
1603.5	0.37		0.922669	0.891487	0.341388	0.32985
1612	0.37		0.923077	0.89206	0.341538	0.330062
1620.5	0.36		0.92348	0.892626	0.332453	0.321345
1629	0.34		0.92388	0.893186	0.314119	0.303683
1637.5	0.32		0.924275	0.89374	0.295768	0.285997
1646.5	0.32		0.924689	0.894321	0.2959	0.286183
1655	0.32		0.925076	0.894864	0.296024	0.286356
1663.5	0.33		0.925458	0.895401	0.305401	0.295482
1672	0.34		0.925837	0.895933	0.314785	0.304617
1680.5	0.35		0.926212	0.896459	0.324174	0.313761
1689.5	0.36		0.926606	0.897011	0.333578	0.322924
1696	0.3		0.926887	0.897406	0.278066	0.269222
1700	0.3		0.927059	0.897647	0.278118	0.269294
1706.5	0.32		0.927337	0.898037	0.296748	0.287372
1715	0.31		0.927697	0.898542	0.287586	0.278548
1723.5	0.3		0.928053	0.899043	0.278416	0.269713
1732.5	0.3		0.928427	0.899567	0.278528	0.26987
1741	0.3		0.928777	0.900057	0.278633	0.270017
1749.5	0.29		0.929123	0.900543	0.269446	0.261157
1758	0.28		0.929465	0.901024	0.26025	0.252287
1766.5	0.27		0.929805	0.9015	0.251047	0.243405
1775.5	0.27		0.930161	0.901999	0.251143	0.24354
1784	0.27		0.930493	0.902466	0.251233	0.243666
1792.5	0.26		0.930823	0.902929	0.242014	0.234762
1801	0.26		0.931149	0.903387	0.242099	0.234881
1809.5	0.25		0.931473	0.903841	0.232868	0.22596
1818.5	0.25		0.931812	0.904317	0.232953	0.226079
1827	0.24		0.932129	0.904762	0.223711	0.217143
1835.5	0.23		0.932443	0.905203	0.214462	0.208197
1844	0.22		0.932755	0.90564	0.205206	0.199241
1852.5	0.21		0.933063	0.906073	0.195943	0.190275
1861.5	0.21		0.933387	0.906527	0.196011	0.190371
1870	0.2		0.93369	0.906952	0.186738	0.18139
1878.5	0.19		0.93399	0.907373	0.177458	0.172401
1887	0.19		0.934287	0.90779	0.177515	0.17248
1893.25	0.2		0.934504	0.908095	0.186901	0.181619
1897.75	0.2		0.934659	0.908312	0.186932	0.181662
1904.5	0.19		0.934891	0.908637	0.177629	0.172641
1913	0.19		0.93518	0.909043	0.177684	0.172718
1921.5	0.18		0.935467	0.909446	0.168384	0.1637
1930	0.18		0.935751	0.909845	0.168435	0.163772
1938.5	0.18		0.936033	0.91024	0.168486	0.163843
1947.5	0.18		0.936329	0.910655	0.168539	0.163918
1956	0.18		0.936605	0.911043	0.168589	0.163988
1964.5	0.17		0.93688	0.911428	0.15927	0.154943
1973	0.17		0.937152	0.911809	0.159316	0.155008
1981.5	0.16		0.937421	0.912188	0.149987	0.14595
1990.5	0.16		0.937704	0.912585	0.150033	0.146014
2000.5	0.17		0.938015	0.913022	0.159463	0.155214
2014	0.17		0.938431	0.913605	0.159533	0.155313
2030	0.17		0.938916	0.914286	0.159616	0.155429
2046	0.17		0.939394	0.914956	0.159697	0.155543
2062	0.16		0.939864	0.915616	0.150378	0.146499
2078.5	0.16		0.940342	0.916286	0.150455	0.146606
2095	0.15		0.940811	0.916945	0.141122	0.137542
2111	0.14		0.94126	0.917575	0.131776	0.12846
2127	0.14		0.941702	0.918195	0.131838	0.128547
2143	0.12		0.942137	0.918805	0.113056	0.110257
2159	0.11		0.942566	0.919407	0.103682	0.101135
2175.5	0.12		0.943002	0.920018	0.11316	0.110402
2188	0.1		0.943327	0.920475	0.0943327	0.0920475
2196	0.1		0.943534	0.920765	0.0943534	0.0920765
2208	0.13		0.943841	0.921196	0.122699	0.119755
2224	0.13		0.944245	0.921763	0.122752	0.119829
2240	0.13		0.944643	0.922321	0.122804	0.119902
2256	0.12		0.945035	0.922872	0.113404	0.110745
2272	0.12		0.945423	0.923415	0.113451	0.11081
2288.5	0.12		0.945816	0.923968	0.113498	0.110876
2305	0.11		0.946204	0.924512	0.104082	0.101696
2321	0.11		0.946575	0.925032	0.104123	0.101754
2337	0.11		0.946941	0.925546	0.104163	0.10181
2353	0.11		0.947301	0.926052	0.104203	0.101866
2369	0.11		0.947657	0.926551	0.104242	0.101921
2385.5	0.1		0.948019	0.927059	0.0948019	0.0927059
2402	0.09		0.948376	0.92756	0.0853539	0.0834804
2418	0.08		0.948718	0.92804	0.0758974	0.0742432
2434	0.08		0.949055	0.928513	0.0759244	0.074281
2450	0.09		0.949388	0.92898	0.0854449	0.0836082
2466	0.09		0.949716	0.92944	0.0854745	0.0836496
2482.5	0.1		0.95005	0.929909	0.095005	0.0929909
2499	0.09		0.95038	0.930372	0.0855342	0.0837335
2515	0.09		0.950696	0.930815	0.0855626	0.0837734
2531	0.08		0.951008	0.931252	0.0760806	0.0745002
2547	0.08		0.951315	0.931684	0.0761052	0.0745347
2563	0.08		0.951619	0.932111	0.0761295	0.0745689
2575	0.1		0.951845	0.932427	0.0951845	0.0932427
2583	0.1		0.951994	0.932636	0.0951994	0.0932636
2595.5	0.07		0.952225	0.932961	0.0666558	0.0653073
2612	0.06		0.952527	0.933384	0.0571516	0.0560031
2628	0.06		0.952816	0.93379	0.0571689	0.0560274
2644	0.05		0.953101	0.934191	0.0476551	0.0467095
2660	0.05		0.953383	0.934586	0.0476692	0.0467293
2676	0.06		0.953662	0.934978	0.0572197	0.0560987

## Sheet: 428
Mean Size (bp)	Concentration (pg/ul)		125 odds	175 odds	[125]	[175]	125 total	175 total		175/125	av size (bp)
1	0.0124215		0	0	0	0	1312.13	1020.65		0.777858	428.275
2.13	0.0460775		0	0	0	0
3.27	0.065752		0	0	0	0
4.4	0.0736303		0	0	0	0
5.53	0.0711786		0	0	0	0
6.67	0.0707004		0	0	0	0
7.8	0.0720934		0	0	0	0
8.93	0.0721252		0	0	0	0
10.07	0.0740035		0	0	0	0
11.2	0.0939207		0	0	0	0
12.33	0.104904		0	0	0	0
13.47	0.115888		0	0	0	0
14.6	0.126872		0	0	0	0
15.73	0.137855		0	0	0	0
16.87	0.148839		0	0	0	0
18	0.159823		0	0	0	0
19.13	0.170807		0	0	0	0
20.27	0.18179		0	0	0	0
21.4	0.192774		0	0	0	0
22.53	0.203758		0	0	0	0
23.67	0.214741		0	0	0	0
24.8	0.225725		0	0	0	0
25.93	0.236709		0	0	0	0
27.07	0.247692		0	0	0	0
28.2	0.258676		0	0	0	0
29.33	0.26966		0	0	0	0
30.47	0.280644		0	0	0	0
31.6	0.291627		0	0	0	0
32.73	0.302611		0	0	0	0
33.87	0.313595		0	0	0	0
35	0.324578		0	0	0	0
35.35	0.335562		0	0	0	0
35.7	0.346546		0	0	0	0
36.05	0.357529		0	0	0	0
36.4	0.368513		0	0	0	0
36.74	0.379497		0	0	0	0
37.09	0.39048		0	0	0	0
37.44	0.401464		0	0	0	0
37.79	0.412448		0	0	0	0
38.14	0.423432		0	0	0	0
38.49	0.434415		0	0	0	0
38.84	0.445399		0	0	0	0
39.19	0.456383		0	0	0	0
39.53	0.467366		0	0	0	0
39.88	0.47835		0	0	0	0
40.23	0.489334		0	0	0	0
40.5	0.48		0	0	0	0
41	0.46		0	0	0	0
41.5	0.46		0	0	0	0
42	0.46		0	0	0	0
42.5	0.46		0	0	0	0
43	0.47		0	0	0	0
43	0.5		0	0	0	0
43	0.5		0	0	0	0
43.5	0.48		0	0	0	0
44	0.52		0	0	0	0
44.5	0.55		0	0	0	0
45	0.57		0	0	0	0
45.5	0.58		0	0	0	0
46	0.6		0	0	0	0
46	0.62		0	0	0	0
46.5	0.65		0	0	0	0
47	0.67		0	0	0	0
47.5	0.68		0	0	0	0
48	0.69		0	0	0	0
48.5	0.7		0	0	0	0
49	0.72		0	0	0	0
49	0.75		0	0	0	0
49.5	0.78		0	0	0	0
50	0.81		0	0	0	0
50.5	0.84		0	0	0	0
51.5	0.87		0	0	0	0
52	0.9		0	0	0	0
52	0.9		0	0	0	0
52.5	0.95		0	0	0	0
53	0.96		0	0	0	0
53.5	0.97		0	0	0	0
54.5	0.98		0	0	0	0
55	0.98		0	0	0	0
55.5	0.98		0	0	0	0
56	0.98		0	0	0	0
56.5	0.98		0	0	0	0
57.5	0.96		0	0	0	0
58	0.93		0	0	0	0
58.5	0.92		0	0	0	0
59	0.91		0	0	0	0
59.5	0.9		0	0	0	0
60.5	0.91		0	0	0	0
61	0.93		0	0	0	0
61.5	0.95		0	0	0	0
62	0.95		0	0	0	0
62.5	0.95		0	0	0	0
63.25	0.9		0	0	0	0
63.75	0.9		0	0	0	0
64	0.9		0	0	0	0
64.5	0.89		0	0	0	0
65	0.89		0	0	0	0
65.5	0.91		0	0	0	0
66	0.92		0	0	0	0
66.5	0.92		0	0	0	0
67.5	0.91		0	0	0	0
68	0.89		0	0	0	0
68.5	0.89		0	0	0	0
69	0.9		0	0	0	0
69.5	0.92		0	0	0	0
70.5	0.92		0	0	0	0
71	0.9		0	0	0	0
71.5	0.88		0	0	0	0
72	0.88		0	0	0	0
72.5	0.88		0	0	0	0
73.5	0.9		0	0	0	0
74	0.91		0	0	0	0
74.25	0.9		0	0	0	0
74.75	0.9		0	0	0	0
75	0.94		0	0	0	0
75.5	0.95		0	0	0	0
76.5	0.96		0	0	0	0
77	0.95		0	0	0	0
77.5	0.94		0	0	0	0
78	0.94		0	0	0	0
78.5	0.95		0	0	0	0
79.5	0.98		0	0	0	0
80	1		0	0	0	0
80.5	1.01		0	0	0	0
81	1		0	0	0	0
81.5	1.01		0	0	0	0
82.5	1.02		0	0	0	0
83	1.03		0	0	0	0
83.5	1.04		0	0	0	0
84	1.06		0	0	0	0
84.5	1.07		0	0	0	0
85	1.06		0	0	0	0
85.5	1.06		0	0	0	0
86.5	1.07		0	0	0	0
87	1.1		0	0	0	0
87	1.1		0	0	0	0
87.5	1.07		0	0	0	0
88	1.09		0	0	0	0
88.5	1.12		0	0	0	0
89.5	1.14		0	0	0	0
90	1.18		0	0	0	0
90.5	1.19		0	0	0	0
91	1.18		0	0	0	0
91.5	1.19		0	0	0	0
92	1.21		0	0	0	0
92.5	1.23		0	0	0	0
93.5	1.24		0	0	0	0
94	1.25		0	0	0	0
94.5	1.26		0	0	0	0
95	1.26		0	0	0	0
95.5	1.28		0	0	0	0
96	1.31		0	0	0	0
96.5	1.33		0	0	0	0
97.5	1.34		0	0	0	0
98	1.33		0	0	0	0
98.5	1.31		0	0	0	0
99	1.32		0	0	0	0
99.5	1.35		0	0	0	0
100.5	1.4		0	0	0	0
101	1.44		0	0	0	0
101.5	1.44		0	0	0	0
102.5	1.43		0	0	0	0
103	1.43		0	0	0	0
103.5	1.44		0	0	0	0
104	1.47		0	0	0	0
104.5	1.51		0	0	0	0
105.5	1.53		0	0	0	0
106	1.53		0	0	0	0
106.5	1.52		0	0	0	0
107.5	1.52		0	0	0	0
108	1.52		0	0	0	0
108.5	1.52		0	0	0	0
109.25	1.5		0	0	0	0
109.75	1.5		0	0	0	0
110	1.54		0	0	0	0
110.5	1.54		0	0	0	0
111.5	1.55		0	0	0	0
112	1.56		0	0	0	0
112.5	1.57		0	0	0	0
113.5	1.58		0	0	0	0
114	1.6		0	0	0	0
114.5	1.61		0	0	0	0
115.5	1.61		0	0	0	0
116	1.61		0	0	0	0
116.5	1.61		0	0	0	0
117	1.63		0	0	0	0
117.5	1.65		0	0	0	0
118.5	1.66		0	0	0	0
119	1.66		0	0	0	0
119.5	1.68		0	0	0	0
120.5	1.7		0	0	0	0
121	1.72		0	0	0	0
121.5	1.73		0	0	0	0
122.5	1.73		0	0	0	0
123	1.71		0	0	0	0
123.5	1.72		0	0	0	0
124.5	1.76		0.00401606	0	0.00706827	0
125	1.79		0.008	0	0.01432	0
125.5	1.82		0.0119522	0	0.021753	0
126.5	1.85		0.0197628	0	0.0365613	0
127	1.85		0.023622	0	0.0437008	0
127.5	1.83		0.027451	0	0.0502353	0
128.5	1.81		0.0350195	0	0.0633852	0
129	1.81		0.0387597	0	0.070155	0
129.5	1.81		0.042471	0	0.0768726	0
130.5	1.82		0.0498084	0	0.0906513	0
131	1.86		0.0534351	0	0.0993893	0
131.5	1.91		0.0570342	0	0.108935	0
132	1.94		0.0606061	0	0.117576	0
132.5	1.94		0.0641509	0	0.124453	0
133.25	1.9		0.0694184	0	0.131895	0
133.75	1.9		0.0728972	0	0.138505	0
134	1.96		0.0746269	0	0.146269	0
134.5	1.98		0.0780669	0	0.154572	0
135.5	2		0.0848708	0	0.169742	0
136	2.01		0.0882353	0	0.177353	0
136.5	2.03		0.0915751	0	0.185897	0
137.5	2.01		0.0981818	0	0.197345	0
138	1.99		0.101449	0	0.201884	0
138.5	1.97		0.104693	0	0.206245	0
139.5	1.97		0.111111	0	0.218889	0
140	1.99		0.114286	0	0.227429	0
140.5	2.02		0.117438	0	0.237224	0
141.5	2.07		0.123675	0	0.256007	0
142	2.11		0.126761	0	0.267465	0
142.5	2.13		0.129825	0	0.276526	0
143.5	2.12		0.135889	0	0.288084	0
144	2.11		0.138889	0	0.293056	0
144.5	2.11		0.141869	0	0.299343	0
145	2.12		0.144828	0	0.307034	0
145.5	2.14		0.147766	0	0.31622	0
146.5	2.15		0.153584	0	0.330205	0
147	2.18		0.156463	0	0.341088	0
147.5	2.2		0.159322	0	0.350508	0
148.5	2.21		0.164983	0	0.364613	0
149	2.23		0.167785	0	0.374161	0
149.5	2.25		0.170569	0	0.383779	0
150.5	2.28		0.17608	0	0.401462	0
151	2.29		0.178808	0	0.40947	0
151.5	2.29		0.181518	0	0.415677	0
152.5	2.28		0.186885	0	0.426098	0
153	2.28		0.189542	0	0.432157	0
153.5	2.28		0.192182	0	0.438176	0
154.5	2.3		0.197411	0	0.454045	0
155	2.33		0.2	0	0.466	0
155.5	2.35		0.202572	0	0.476045	0
156.5	2.33		0.207668	0	0.483866	0
157	2.28		0.210191	0	0.479236	0
157.5	2.24		0.212698	0	0.476444	0
158.25	2.2		0.21643	0	0.476145	0
158.75	2.2		0.218898	0	0.481575	0
159	2.26		0.220126	0	0.497484	0
159.5	2.3		0.222571	0	0.511912	0
160.5	2.32		0.227414	0	0.527601	0
161	2.35		0.229814	0	0.540062	0
161.5	2.37		0.232198	0	0.55031	0
162.5	2.38		0.236923	0	0.563877	0
163	2.37		0.239264	0	0.567055	0
163.5	2.37		0.24159	0	0.572569	0
164.5	2.36		0.246201	0	0.581033	0
165	2.37		0.248485	0	0.588909	0
165.5	2.39		0.250755	0	0.599305	0
166.5	2.41		0.255255	0	0.615165	0
167	2.43		0.257485	0	0.625689	0
167.5	2.44		0.259701	0	0.633672	0
168.5	2.43		0.264095	0	0.641751	0
169	2.44		0.266272	0	0.649704	0
169.5	2.44		0.268437	0	0.654985	0
170.5	2.46		0.272727	0	0.670909	0
171	2.47		0.274854	0	0.678889	0
171.5	2.44		0.276968	0	0.675802	0
172.5	2.42		0.281159	0	0.680406	0
173	2.42		0.283237	0	0.685434	0
173.5	2.43		0.285303	0	0.693285	0
174.5	2.47		0.289398	0.00286533	0.714814	0.00707736
175	2.52		0.291429	0.00571429	0.7344	0.0144
175.5	2.56		0.293447	0.00854701	0.751225	0.0218803
176.5	2.57		0.29745	0.0141643	0.764448	0.0364023
177	2.57		0.299435	0.0169492	0.769548	0.0435593
177.5	2.56		0.301408	0.0197183	0.771606	0.0504789
178.5	2.54		0.305322	0.0252101	0.775518	0.0640336
179	2.51		0.307263	0.027933	0.771229	0.0701117
179.5	2.49		0.309192	0.0306407	0.769889	0.0762953
180.5	2.5		0.313019	0.0360111	0.782548	0.0900277
181	2.53		0.314917	0.038674	0.79674	0.0978453
181.5	2.57		0.316804	0.0413223	0.814187	0.106198
182.5	2.61		0.320548	0.0465753	0.83663	0.121562
183	2.6		0.322404	0.0491803	0.838251	0.127869
183	2.6		0.322404	0.0491803	0.838251	0.127869
183.5	2.58		0.324251	0.0517711	0.836567	0.133569
184.5	2.59		0.327913	0.0569106	0.849295	0.147398
185	2.62		0.32973	0.0594595	0.863892	0.155784
185.5	2.64		0.331536	0.0619946	0.875256	0.163666
186.5	2.64		0.335121	0.0670241	0.884718	0.176944
187	2.65		0.336898	0.0695187	0.892781	0.184225
187.5	2.67		0.338667	0.072	0.90424	0.19224
188.5	2.69		0.342175	0.0769231	0.920451	0.206923
189	2.7		0.343915	0.0793651	0.928571	0.214286
189.5	2.71		0.345646	0.0817942	0.936702	0.221662
190.5	2.71		0.349081	0.0866142	0.94601	0.234724
191	2.71		0.350785	0.0890052	0.950628	0.241204
191.5	2.68		0.35248	0.0913838	0.944648	0.244909
192.5	2.65		0.355844	0.0961039	0.942987	0.254675
193	2.65		0.357513	0.0984456	0.947409	0.260881
193.5	2.66		0.359173	0.100775	0.955401	0.268062
194.5	2.68		0.362468	0.105398	0.971414	0.282468
195	2.71		0.364103	0.107692	0.986718	0.291846
195.5	2.72		0.365729	0.109974	0.994783	0.29913
196.5	2.71		0.368957	0.114504	0.999873	0.310305
197	2.71		0.370558	0.116751	1.00421	0.316396
197.5	2.72		0.372152	0.118987	1.01225	0.323646
198.5	2.72		0.375315	0.123426	1.02086	0.335718
199	2.7		0.376884	0.125628	1.01759	0.339196
199.5	2.7		0.378446	0.12782	1.0218	0.345113
200.5	2.72		0.381546	0.13217	1.03781	0.359501
201	2.75		0.383085	0.134328	1.05348	0.369403
201.5	2.78		0.384615	0.136476	1.06923	0.379404
202.5	2.79		0.387654	0.140741	1.08156	0.392667
203	2.77		0.389163	0.142857	1.07798	0.395714
203.5	2.75		0.390663	0.144963	1.07432	0.398649
204.5	2.76		0.393643	0.149144	1.08645	0.411638
205	2.77		0.395122	0.15122	1.09449	0.418878
205.5	2.78		0.396594	0.153285	1.10253	0.426131
206.5	2.78		0.399516	0.157385	1.11065	0.43753
207	2.78		0.400966	0.15942	1.11469	0.443188
207.25	2.8		0.401689	0.160434	1.12473	0.449216
207.75	2.8		0.403129	0.162455	1.12876	0.454874
208.5	2.8		0.405276	0.165468	1.13477	0.463309
209	2.81		0.406699	0.167464	1.14282	0.470574
209.5	2.82		0.408115	0.169451	1.15088	0.477852
210.5	2.82		0.410926	0.173397	1.15881	0.488979
211.5	2.82		0.413712	0.177305	1.16667	0.5
212	2.83		0.415094	0.179245	1.17472	0.507264
212.5	2.82		0.416471	0.181176	1.17445	0.510918
213.5	2.81		0.419204	0.185012	1.17796	0.519883
214	2.84		0.420561	0.186916	1.19439	0.530841
214.5	2.85		0.421911	0.188811	1.20245	0.538112
215.5	2.87		0.424594	0.192575	1.21858	0.552691
216	2.89		0.425926	0.194444	1.23093	0.561944
216.5	2.92		0.427252	0.196305	1.24758	0.57321
217.5	2.92		0.429885	0.2	1.25526	0.584
218	2.9		0.431193	0.201835	1.25046	0.585321
218.5	2.89		0.432494	0.203661	1.24991	0.588581
219.5	2.88		0.43508	0.207289	1.25303	0.596993
220	2.86		0.436364	0.209091	1.248	0.598
220.5	2.86		0.437642	0.210884	1.25166	0.603129
221.5	2.87		0.440181	0.214447	1.26332	0.615463
222	2.86		0.441441	0.216216	1.26252	0.618378
222.5	2.86		0.442697	0.217978	1.26611	0.623416
223.5	2.87		0.44519	0.221477	1.2777	0.635638
224	2.9		0.446429	0.223214	1.29464	0.647321
224.5	2.93		0.447661	0.224944	1.31165	0.659087
225.5	2.95		0.450111	0.228381	1.32783	0.673725
226	2.97		0.451327	0.230088	1.34044	0.683363
226.5	2.97		0.452539	0.231788	1.34404	0.688411
227.5	2.96		0.454945	0.235165	1.34664	0.696088
228.5	2.94		0.45733	0.238512	1.34455	0.701225
229	2.94		0.458515	0.240175	1.34803	0.706114
229.5	2.96		0.459695	0.24183	1.3607	0.715817
230.5	2.98		0.462039	0.245119	1.37688	0.730456
231	3.02		0.463203	0.246753	1.39887	0.745195
231.5	3.05		0.464363	0.24838	1.41631	0.757559
232.5	3.04		0.466667	0.251613	1.41867	0.764903
233	3		0.467811	0.253219	1.40343	0.759657
233	3		0.467811	0.253219	1.40343	0.759657
233.5	3.05		0.468951	0.254818	1.4303	0.777195
234.5	3.05		0.471215	0.257996	1.43721	0.786887
235	3.05		0.47234	0.259574	1.44064	0.791702
235.5	3.06		0.473461	0.261146	1.44879	0.799108
236.5	3.05		0.475687	0.264271	1.45085	0.806025
237	3.04		0.476793	0.265823	1.44945	0.808101
237.5	3.04		0.477895	0.267368	1.4528	0.8128
238.5	3.04		0.480084	0.27044	1.45945	0.822138
239	3.04		0.481172	0.271967	1.46276	0.826778
239.5	3.02		0.482255	0.273486	1.45641	0.825929
240.5	3.03		0.484407	0.276507	1.46775	0.837817
241	3.05		0.485477	0.278008	1.48071	0.847925
241.5	3.05		0.486542	0.279503	1.48395	0.852484
242.5	3.07		0.48866	0.282474	1.50019	0.867196
243	3.08		0.489712	0.283951	1.50831	0.874568
243.5	3.08		0.49076	0.285421	1.51154	0.879097
244.5	3.07		0.492843	0.288344	1.51303	0.885215
245	3.05		0.493878	0.289796	1.50633	0.883878
245.5	3.06		0.494908	0.291242	1.51442	0.891202
246.5	3.08		0.496957	0.294118	1.53063	0.905882
247.5	3.09		0.49899	0.29697	1.54188	0.917636
248	3.09		0.5	0.298387	1.545	0.922016
248.5	3.08		0.501006	0.299799	1.5431	0.92338
249.5	3.07		0.503006	0.302605	1.54423	0.928998
250	3.08		0.504	0.304	1.55232	0.93632
250.5	3.09		0.50499	0.305389	1.56042	0.943653
251.5	3.11		0.506958	0.308151	1.57664	0.95835
252	3.12		0.507937	0.309524	1.58476	0.965714
252.5	3.09		0.508911	0.310891	1.57253	0.960653
253.5	3.06		0.510848	0.313609	1.5632	0.959645
254	3.06		0.511811	0.314961	1.56614	0.96378
254.5	3.08		0.51277	0.316306	1.57933	0.974224
255.5	3.11		0.514677	0.318982	1.60065	0.992035
256	3.14		0.515625	0.320312	1.61906	1.00578
256.5	3.16		0.516569	0.321637	1.63236	1.01637
257.5	3.15		0.518447	0.324272	1.63311	1.02146
258	3.14		0.51938	0.325581	1.63085	1.02233
258.25	3.1		0.519845	0.326234	1.61152	1.01133
258.75	3.1		0.520773	0.327536	1.6144	1.01536
259.5	3.13		0.522158	0.32948	1.63435	1.03127
260	3.12		0.523077	0.330769	1.632	1.032
260.5	3.14		0.523992	0.332054	1.64534	1.04265
261.5	3.17		0.525813	0.334608	1.66683	1.06071
262	3.22		0.526718	0.335878	1.69603	1.08153
262.5	3.25		0.527619	0.337143	1.71476	1.09571
263.5	3.25		0.529412	0.339658	1.72059	1.10389
264.5	3.22		0.531191	0.342155	1.71043	1.10174
265	3.18		0.532075	0.343396	1.692	1.092
265.5	3.15		0.532957	0.344633	1.67881	1.08559
266.5	3.14		0.534709	0.347092	1.67899	1.08987
267	3.16		0.535581	0.348315	1.69243	1.10067
267.5	3.18		0.536449	0.349533	1.70591	1.11151
268.5	3.2		0.538175	0.351955	1.72216	1.12626
269	3.22		0.539033	0.35316	1.73569	1.13717
269.5	3.21		0.539889	0.35436	1.73304	1.1375
270.5	3.19		0.54159	0.356747	1.72767	1.13802
271	3.16		0.542435	0.357934	1.7141	1.13107
271.5	3.15		0.543278	0.359116	1.71133	1.13122
272.5	3.17		0.544954	0.361468	1.7275	1.14585
273	3.22		0.545788	0.362637	1.75744	1.16769
273.5	3.26		0.546618	0.363803	1.78197	1.186
274.5	3.29		0.54827	0.36612	1.80381	1.20454
275	3.27		0.549091	0.367273	1.79553	1.20098
275.5	3.24		0.549909	0.368421	1.78171	1.19368
276.5	3.2		0.551537	0.370705	1.76492	1.18626
277	3.15		0.552347	0.371841	1.73989	1.1713
277.5	3.13		0.553153	0.372973	1.73137	1.16741
278.5	3.15		0.554758	0.375224	1.74749	1.18196
279	3.17		0.555556	0.376344	1.76111	1.19301
279.5	3.19		0.556351	0.37746	1.77476	1.2041
280.5	3.22		0.557932	0.379679	1.79654	1.22257
281	3.26		0.558719	0.380783	1.82142	1.24135
281.5	3.29		0.559503	0.381883	1.84076	1.25639
282.5	3.3		0.561062	0.384071	1.8515	1.26743
283.5	3.33		0.56261	0.386243	1.87349	1.28619
284	3.3		0.56338	0.387324	1.85915	1.27817
284	3.3		0.56338	0.387324	1.85915	1.27817
284.5	3.26		0.564148	0.388401	1.83912	1.26619
285.5	3.23		0.565674	0.390543	1.82713	1.26145
286	3.21		0.566434	0.391608	1.81825	1.25706
286.5	3.19		0.56719	0.39267	1.80934	1.25262
287.5	3.19		0.568696	0.394783	1.81414	1.25936
288	3.21		0.569444	0.395833	1.82792	1.27062
288.5	3.23		0.570191	0.39688	1.84172	1.28192
289.5	3.23		0.571675	0.398964	1.84651	1.28865
290	3.22		0.572414	0.4	1.84317	1.288
290.5	3.21		0.57315	0.401033	1.83981	1.28731
291.5	3.2		0.574614	0.403087	1.83877	1.28988
292	3.19		0.575342	0.40411	1.83534	1.28911
292.5	3.21		0.576068	0.405128	1.84918	1.30046
293.5	3.23		0.577513	0.407155	1.86537	1.31511
294	3.24		0.578231	0.408163	1.87347	1.32245
294.5	3.26		0.578947	0.409168	1.88737	1.33389
295.5	3.28		0.580372	0.411168	1.90362	1.34863
296	3.3		0.581081	0.412162	1.91757	1.36014
296.5	3.31		0.581788	0.413153	1.92572	1.36754
297.5	3.29		0.583193	0.415126	1.91871	1.36576
298	3.28		0.583893	0.416107	1.91517	1.36483
298.5	3.26		0.58459	0.417085	1.90576	1.3597
299.5	3.26		0.585977	0.419032	1.91028	1.36604
300.5	3.27		0.587354	0.420965	1.92065	1.37656
301	3.28		0.58804	0.421927	1.92877	1.38392
301.5	3.26		0.588723	0.422886	1.91924	1.37861
302.5	3.23		0.590083	0.424793	1.90597	1.37208
303	3.22		0.590759	0.425743	1.90224	1.37089
303.5	3.22		0.591433	0.426689	1.90442	1.37394
304.5	3.23		0.592775	0.428571	1.91466	1.38429
305.5	3.25		0.594108	0.430442	1.93085	1.39894
306	3.27		0.594771	0.431373	1.9449	1.41059
306.5	3.27		0.595432	0.4323	1.94706	1.41362
307.5	3.27		0.596748	0.434146	1.95137	1.41966
308.5	3.27		0.598055	0.435981	1.95564	1.42566
309	3.26		0.598706	0.436893	1.95178	1.42427
309.25	3.2		0.59903	0.437348	1.9169	1.39951
309.75	3.2		0.599677	0.438257	1.91897	1.40242
310.5	3.25		0.600644	0.439614	1.95209	1.42874
311	3.23		0.601286	0.440514	1.94215	1.42286
311.5	3.22		0.601926	0.441413	1.9382	1.42135
312.5	3.23		0.6032	0.4432	1.94834	1.43154
313.5	3.22		0.604466	0.444976	1.94638	1.43282
314	3.2		0.605096	0.44586	1.93631	1.42675
314.5	3.2		0.605723	0.446741	1.93831	1.42957
315.5	3.2		0.606973	0.448494	1.94231	1.43518
316.5	3.19		0.608215	0.450237	1.94021	1.43626
317	3.2		0.608833	0.451104	1.94826	1.44353
317.5	3.22		0.609449	0.451969	1.96243	1.45534
318.5	3.23		0.610675	0.453689	1.97248	1.46542
319.5	3.23		0.611894	0.455399	1.97642	1.47094
320	3.23		0.6125	0.45625	1.97838	1.47369
320.5	3.23		0.613105	0.457098	1.98033	1.47643
321.5	3.22		0.614308	0.458787	1.97807	1.47729
322	3.24		0.614907	0.459627	1.9923	1.48919
322.5	3.26		0.615504	0.460465	2.00654	1.50112
323.5	3.27		0.616692	0.462133	2.01658	1.51117
324.5	3.28		0.617874	0.46379	2.02663	1.52123
325	3.3		0.618462	0.464615	2.04092	1.53323
325.5	3.3		0.619048	0.465438	2.04286	1.53594
326.5	3.28		0.620214	0.467075	2.0343	1.53201
327.5	3.27		0.621374	0.468702	2.03189	1.53266
328	3.27		0.621951	0.469512	2.03378	1.5353
328.5	3.26		0.622527	0.47032	2.02944	1.53324
329.5	3.26		0.623672	0.471927	2.03317	1.53848
330	3.27		0.624242	0.472727	2.04127	1.54582
330.5	3.27		0.624811	0.473525	2.04313	1.54843
331.5	3.24		0.625943	0.475113	2.02805	1.53937
332.5	3.22		0.627068	0.476692	2.01916	1.53495
333	3.2		0.627628	0.477477	2.00841	1.52793
333.5	3.18		0.628186	0.478261	1.99763	1.52087
334.5	3.18		0.629297	0.479821	2.00117	1.52583
335.5	3.17		0.630402	0.481371	1.99838	1.52595
336	3.18		0.630952	0.482143	2.00643	1.53321
336.25	3.2		0.631227	0.482528	2.01993	1.54409
336.75	3.2		0.631774	0.483296	2.02168	1.54655
337.5	3.26		0.632593	0.484444	2.06225	1.57929
338.5	3.25		0.633678	0.485968	2.05945	1.57939
339	3.24		0.634218	0.486726	2.05487	1.57699
339.5	3.25		0.634757	0.487482	2.06296	1.58432
340.5	3.25		0.63583	0.488987	2.06645	1.58921
341	3.22		0.636364	0.489736	2.04909	1.57695
341.5	3.21		0.636896	0.490483	2.04444	1.57445
342.5	3.21		0.637956	0.491971	2.04784	1.57923
343.5	3.19		0.63901	0.49345	2.03844	1.5741
344	3.18		0.639535	0.494186	2.03372	1.57151
344.5	3.2		0.640058	0.49492	2.04819	1.58374
345.5	3.23		0.6411	0.496382	2.07075	1.60331
346.5	3.22		0.642136	0.497835	2.06768	1.60303
347	3.21		0.642651	0.498559	2.06291	1.60037
347.5	3.2		0.643165	0.499281	2.05813	1.5977
348.5	3.2		0.644189	0.500717	2.06141	1.6023
349	3.19		0.644699	0.501433	2.05659	1.59957
349.5	3.19		0.645207	0.502146	2.05821	1.60185
350.5	3.21		0.64622	0.503566	2.07437	1.61645
351.5	3.23		0.647226	0.504979	2.09054	1.63108
352	3.21		0.647727	0.505682	2.0792	1.62324
352.5	3.18		0.648227	0.506383	2.06136	1.6103
353.5	3.17		0.649222	0.507779	2.05803	1.60966
354.5	3.16		0.650212	0.509168	2.05467	1.60897
355	3.14		0.650704	0.509859	2.04321	1.60096
355.5	3.15		0.651195	0.510549	2.05127	1.60823
356.5	3.16		0.652174	0.511921	2.06087	1.61767
357.5	3.16		0.653147	0.513287	2.06394	1.62199
358	3.14		0.653631	0.513966	2.0524	1.61385
358.5	3.14		0.654114	0.514644	2.05392	1.61598
359.5	3.13		0.655076	0.515994	2.05039	1.61506
360	3.1		0.655556	0.516667	2.03222	1.60167
360.5	3.12		0.656033	0.517337	2.04682	1.61409
361.5	3.13		0.656985	0.518672	2.05636	1.62344
362.5	3.13		0.657931	0.52	2.05932	1.6276
363	3.14		0.658402	0.520661	2.06738	1.63488
363.5	3.16		0.658872	0.52132	2.08204	1.64737
364.25	3.2		0.659574	0.522306	2.11064	1.67138
364.75	3.2		0.660041	0.522961	2.11213	1.67347
365.5	3.18		0.660739	0.52394	2.10115	1.66613
366	3.17		0.661202	0.52459	2.09601	1.66295
366.5	3.14		0.661664	0.525239	2.07763	1.64925
367.5	3.11		0.662585	0.526531	2.06064	1.63751
368	3.09		0.663043	0.527174	2.0488	1.62897
368.5	3.07		0.663501	0.527815	2.03695	1.62039
369.5	3.05		0.664411	0.529093	2.02645	1.61373
370.5	3.05		0.665317	0.530364	2.02922	1.61761
371	3.09		0.665768	0.530997	2.05722	1.64078
371.5	3.12		0.666218	0.531629	2.0786	1.65868
372.5	3.15		0.667114	0.532886	2.10141	1.67859
373.5	3.17		0.668005	0.534137	2.11758	1.69321
374	3.16		0.668449	0.534759	2.1123	1.68984
374.5	3.12		0.668892	0.535381	2.08694	1.67039
375.5	3.1		0.669774	0.536618	2.0763	1.66352
376	3.11		0.670213	0.537234	2.08436	1.6708
376.5	3.11		0.670651	0.537849	2.08572	1.67271
377.5	3.1		0.671523	0.539073	2.08172	1.67113
378.5	3.1		0.672391	0.540291	2.08441	1.6749
379	3.13		0.672823	0.540897	2.10594	1.69301
379.5	3.14		0.673254	0.541502	2.11402	1.70032
380.5	3.13		0.674113	0.542707	2.10997	1.69867
381.5	3.12		0.674967	0.543906	2.1059	1.69699
382	3.12		0.675393	0.544503	2.10723	1.69885
382.5	3.12		0.675817	0.545098	2.10855	1.70071
383.5	3.14		0.676662	0.546284	2.12472	1.71533
384.5	3.16		0.677503	0.547464	2.14091	1.72999
385	3.16		0.677922	0.548052	2.14223	1.73184
385.5	3.14		0.67834	0.548638	2.12999	1.72272
386.5	3.12		0.679172	0.549806	2.11902	1.71539
387	3.11		0.679587	0.550388	2.11351	1.71171
387.5	3.1		0.68	0.550968	2.108	1.708
388.5	3.09		0.680824	0.552124	2.10375	1.70606
389.5	3.07		0.681643	0.553273	2.09264	1.69855
390	3.05		0.682051	0.553846	2.08026	1.68923
390.5	3.05		0.682458	0.554417	2.0815	1.69097
391.25	3.1		0.683067	0.555272	2.11751	1.72134
391.75	3.1		0.683472	0.555839	2.11876	1.7231
392.5	3.09		0.684076	0.556688	2.1138	1.72017
393	3.07		0.684478	0.557252	2.10135	1.71076
393.5	3.05		0.684879	0.557814	2.08888	1.70133
394.5	3.04		0.685678	0.558935	2.08446	1.69916
395	3.03		0.686076	0.559494	2.07881	1.69527
395.5	3.06		0.686473	0.560051	2.10061	1.71375
396.5	3.08		0.687264	0.56116	2.11677	1.72837
397.5	3.08		0.68805	0.562264	2.11919	1.73177
398	3.06		0.688442	0.562814	2.10663	1.72221
398.5	3.05		0.688833	0.563363	2.10094	1.71826
399.5	3.05		0.689612	0.564456	2.10332	1.72159
400.5	3.04		0.690387	0.565543	2.09878	1.71925
401.5	3.02		0.691158	0.566625	2.0873	1.71121
402.5	3		0.691925	0.567702	2.07578	1.70311
403.5	2.98		0.692689	0.568773	2.06421	1.69494
404.5	2.97		0.693449	0.569839	2.05954	1.69242
405.5	3		0.694205	0.5709	2.08261	1.7127
406.5	3.05		0.694957	0.571956	2.11962	1.74446
407.5	3.08		0.695706	0.573006	2.14277	1.76486
408.5	3.09		0.69645	0.574051	2.15203	1.77382
409.5	3.09		0.697192	0.575092	2.15432	1.77703
410.5	3.09		0.697929	0.576127	2.1566	1.78023
411.5	3.09		0.698663	0.577157	2.15887	1.78341
412.5	3.09		0.699394	0.578182	2.16113	1.78658
413.5	3.07		0.700121	0.579202	2.14937	1.77815
414.5	3.06		0.700844	0.580217	2.14458	1.77546
415.5	3.04		0.701564	0.581227	2.13276	1.76693
416.5	3.05		0.702281	0.582233	2.14196	1.77581
417.5	3.08		0.702994	0.583234	2.16522	1.79636
418.5	3.09		0.703704	0.584229	2.17444	1.80527
419.5	3.08		0.70441	0.585221	2.16958	1.80248
420.5	3.07		0.705113	0.586207	2.1647	1.79966
421.5	3.08		0.705813	0.587189	2.1739	1.80854
422.5	3.08		0.706509	0.588166	2.17605	1.81155
423.5	3.08		0.707202	0.589138	2.17818	1.81455
424.5	3.08		0.707892	0.590106	2.18031	1.81753
425.25	3		0.708407	0.590829	2.12522	1.77249
425.75	3		0.708749	0.591309	2.12625	1.77393
426.5	3.01		0.709261	0.592028	2.13488	1.782
427.5	3.01		0.709942	0.592982	2.13692	1.78488
428.5	3.03		0.710618	0.593932	2.15317	1.79961
429.5	3.04		0.711292	0.594878	2.16233	1.80843
430.5	3.04		0.711963	0.595819	2.16437	1.81129
431.5	3.04		0.71263	0.596756	2.1664	1.81414
432.5	3.03		0.713295	0.597688	2.16128	1.81099
433.5	3.02		0.713956	0.598616	2.15615	1.80782
434.5	3.02		0.714614	0.59954	2.15814	1.81061
435.5	3.02		0.71527	0.600459	2.16011	1.81339
436.5	3.01		0.715922	0.601375	2.15493	1.81014
437.5	3.01		0.716571	0.602286	2.15688	1.81288
438.5	3.02		0.717218	0.603193	2.166	1.82164
439.5	3.03		0.717861	0.604096	2.17512	1.83041
440.5	3.04		0.718502	0.604994	2.18425	1.83918
441.5	3.05		0.719139	0.605889	2.19337	1.84796
442.5	3.03		0.719774	0.60678	2.18092	1.83854
443.5	3.01		0.720406	0.607666	2.16842	1.82908
444.5	3.01		0.721035	0.608549	2.17031	1.83173
445.5	3.02		0.721661	0.609428	2.17942	1.84047
446.5	3.02		0.722284	0.610302	2.1813	1.84311
447.5	3.02		0.722905	0.611173	2.18317	1.84574
448.5	3.04		0.723523	0.61204	2.19951	1.8606
449.5	3.09		0.724138	0.612903	2.23759	1.89387
450.5	3.12		0.72475	0.613762	2.26122	1.91494
451.5	3.11		0.72536	0.614618	2.25587	1.91146
452.5	3.07		0.725967	0.61547	2.22872	1.88949
453.5	3.02		0.726571	0.616318	2.19424	1.86128
454.5	3		0.727173	0.617162	2.18152	1.85149
455.5	3.01		0.727772	0.618002	2.19059	1.86019
456.5	3.04		0.728368	0.618839	2.21424	1.88127
457.5	3.07		0.728962	0.619672	2.23791	1.90239
458.5	3.06		0.729553	0.620502	2.23243	1.89874
459.5	3.04		0.730141	0.621328	2.21963	1.88884
460.5	3.03		0.730727	0.62215	2.2141	1.88511
461.5	3.02		0.731311	0.622969	2.20856	1.88137
462.25	3		0.731747	0.62358	2.19524	1.87074
462.75	3		0.732037	0.623987	2.19611	1.87196
463.5	3.02		0.73247	0.624595	2.21206	1.88628
464.5	3.02		0.733046	0.625404	2.2138	1.88872
465.5	3.01		0.73362	0.626208	2.2082	1.88489
466.5	3		0.734191	0.62701	2.20257	1.88103
467.5	3.02		0.734759	0.627807	2.21897	1.89598
468.5	3.04		0.735326	0.628602	2.23539	1.91095
469.5	3.04		0.735889	0.629393	2.2371	1.91335
470.5	3.02		0.736451	0.630181	2.22408	1.90315
471.5	2.98		0.73701	0.630965	2.19629	1.88028
472.5	2.95		0.737566	0.631746	2.17582	1.86365
473.5	2.92		0.73812	0.632524	2.15531	1.84697
474.5	2.93		0.738672	0.633298	2.16431	1.85556
475.5	2.96		0.739222	0.634069	2.1881	1.87685
476.5	3		0.739769	0.634837	2.21931	1.90451
477.5	3.01		0.740314	0.635602	2.22835	1.91316
478.5	3		0.740857	0.636364	2.22257	1.90909
479.5	3		0.741397	0.637122	2.22419	1.91137
480.5	3		0.741935	0.637877	2.22581	1.91363
481.5	2.98		0.742471	0.638629	2.21256	1.90312
482.5	2.95		0.743005	0.639378	2.19187	1.88617
483.5	2.95		0.743537	0.640124	2.19343	1.88837
484.5	2.98		0.744066	0.640867	2.21732	1.90978
485.5	3.01		0.744593	0.641607	2.24123	1.93124
486.5	3.03		0.745118	0.642343	2.25771	1.9463
487.5	3.01		0.745641	0.643077	2.24438	1.93566
488.5	2.97		0.746162	0.643808	2.2161	1.91211
489.5	2.94		0.74668	0.644535	2.19524	1.89493
490.5	2.95		0.747197	0.64526	2.20423	1.90352
491.5	2.99		0.747711	0.645982	2.23566	1.93149
492.5	3.02		0.748223	0.646701	2.25963	1.95304
493.5	3		0.748734	0.647416	2.2462	1.94225
494.5	2.96		0.749242	0.648129	2.21776	1.91846
495.5	2.94		0.749748	0.64884	2.20426	1.90759
496.5	2.93		0.750252	0.649547	2.19824	1.90317
497.5	2.93		0.750754	0.650251	2.19971	1.90524
498.5	2.92		0.751254	0.650953	2.19366	1.90078
499.5	3		0.751752	0.651652	2.25526	1.95495
500.5	3		0.752248	0.652348	2.25674	1.95704
501.5	2.98		0.752742	0.653041	2.24317	1.94606
502.5	2.98		0.753234	0.653731	2.24464	1.94812
503.5	2.96		0.753724	0.654419	2.23102	1.93708
505	2.91		0.754455	0.655446	2.19547	1.90735
506.5	2.88		0.755183	0.656466	2.17493	1.89062
507.5	2.9		0.755665	0.657143	2.19143	1.90571
509	2.93		0.756385	0.658153	2.21621	1.92839
510.5	2.96		0.757101	0.659158	2.24102	1.95111
511.5	2.98		0.757576	0.659824	2.25758	1.96628
513	2.97		0.758285	0.660819	2.25211	1.96263
514.5	2.95		0.758989	0.661808	2.23902	1.95233
515.5	2.96		0.759457	0.662464	2.24799	1.96089
517	2.97		0.760155	0.663443	2.25766	1.97043
518.5	2.99		0.760849	0.664417	2.27494	1.98661
519.5	2.99		0.761309	0.665063	2.27631	1.98854
521	2.97		0.761996	0.666027	2.26313	1.9781
522.5	2.92		0.762679	0.666986	2.22702	1.9476
523.5	2.85		0.763133	0.667622	2.17493	1.90272
525	2.81		0.76381	0.668571	2.1463	1.87869
526.5	2.82		0.764482	0.669516	2.15584	1.88803
527.5	2.85		0.764929	0.670142	2.18005	1.90991
529	2.9		0.765595	0.671078	2.22023	1.94612
530.5	2.92		0.766258	0.672008	2.23747	1.96226
531.5	2.91		0.766698	0.672625	2.23109	1.95734
532.5	2.87		0.767136	0.673239	2.20168	1.9322
534	2.84		0.76779	0.674157	2.18052	1.91461
535.5	2.82		0.768441	0.67507	2.167	1.9037
536.5	2.81		0.768872	0.675676	2.16053	1.89865
538	2.81		0.769517	0.67658	2.16234	1.90119
539.5	2.8		0.770158	0.677479	2.15644	1.89694
540.5	2.77		0.770583	0.678076	2.13451	1.87827
542	2.76		0.771218	0.678967	2.12856	1.87395
543.5	2.77		0.771849	0.679853	2.13802	1.88319
544.5	2.76		0.772268	0.680441	2.13146	1.87802
546	2.74		0.772894	0.681319	2.11773	1.86681
547.5	2.72		0.773516	0.682192	2.10396	1.85556
548.5	2.72		0.773929	0.682771	2.10509	1.85714
549.5	2.8		0.77434	0.683348	2.16815	1.91338
550.5	2.8		0.77475	0.683924	2.1693	1.91499
551.5	2.82		0.775159	0.684497	2.18595	1.93028
552.5	2.83		0.775566	0.685068	2.19485	1.93874
554	2.8		0.776173	0.685921	2.17329	1.92058
555.5	2.77		0.776778	0.686769	2.15167	1.90235
556.5	2.75		0.777179	0.687332	2.13724	1.89016
557.5	2.74		0.777578	0.687892	2.13057	1.88483
559	2.73		0.778175	0.68873	2.12442	1.88023
560.5	2.73		0.778769	0.689563	2.12604	1.88251
561.5	2.73		0.779163	0.690116	2.12711	1.88402
563	2.71		0.779751	0.690941	2.11313	1.87245
564.5	2.69		0.780337	0.691763	2.09911	1.86084
565.5	2.67		0.780725	0.692308	2.08454	1.84846
567	2.65		0.781305	0.693122	2.07046	1.83677
568.5	2.63		0.781882	0.693931	2.05635	1.82504
569.5	2.62		0.782265	0.694469	2.04953	1.81951
571	2.64		0.782837	0.695271	2.06669	1.83552
572.5	2.65		0.783406	0.69607	2.07603	1.84459
573.5	2.65		0.783784	0.6966	2.07703	1.84599
575	2.65		0.784348	0.697391	2.07852	1.84809
576.5	2.64		0.784909	0.698179	2.07216	1.84319
577.5	2.64		0.785281	0.698701	2.07314	1.84457
579	2.65		0.785838	0.699482	2.08247	1.85363
580.5	2.65		0.786391	0.700258	2.08394	1.85568
581.5	2.64		0.786758	0.700774	2.07704	1.85004
582.5	2.62		0.787124	0.701288	2.06227	1.83737
584	2.6		0.787671	0.702055	2.04795	1.82534
585.5	2.61		0.788215	0.702818	2.05724	1.83436
586.5	2.62		0.788576	0.703325	2.06607	1.84271
588	2.63		0.789116	0.704082	2.07537	1.85173
589.5	2.61		0.789652	0.704835	2.06099	1.83962
590.5	2.57		0.790008	0.705334	2.03032	1.81271
592	2.52		0.790541	0.706081	1.99216	1.77932
593.5	2.49		0.79107	0.706824	1.96976	1.75999
594.5	2.49		0.791421	0.707317	1.97064	1.76122
596	2.5		0.791946	0.708054	1.97987	1.77013
597.5	2.52		0.792469	0.708787	1.99702	1.78614
598.25	2.5		0.792729	0.709152	1.98182	1.77288
598.75	2.5		0.792902	0.709395	1.98225	1.77349
600	2.51		0.793333	0.71	1.99127	1.7821
602	2.52		0.79402	0.710963	2.00093	1.79163
604	2.52		0.794702	0.711921	2.00265	1.79404
606	2.52		0.79538	0.712871	2.00436	1.79644
607.5	2.51		0.795885	0.71358	1.99767	1.79109
609	2.51		0.796388	0.714286	1.99893	1.79286
611	2.52		0.797054	0.715221	2.00858	1.80236
613	2.54		0.797716	0.71615	2.0262	1.81902
615	2.55		0.798374	0.717073	2.03585	1.82854
617	2.54		0.799028	0.71799	2.02953	1.8237
619	2.54		0.799677	0.718901	2.03118	1.82601
621	2.53		0.800322	0.719807	2.02481	1.82111
623	2.53		0.800963	0.720706	2.02644	1.82339
625	2.54		0.8016	0.7216	2.03606	1.83286
627	2.54		0.802233	0.722488	2.03767	1.83512
628.5	2.52		0.802705	0.72315	2.02282	1.82234
630	2.47		0.803175	0.72381	1.98384	1.78781
632	2.46		0.803797	0.724684	1.97734	1.78272
634	2.48		0.804416	0.725552	1.99495	1.79937
636	2.51		0.805031	0.726415	2.02063	1.8233
638	2.54		0.805643	0.727273	2.04633	1.84727
640	2.56		0.80625	0.728125	2.064	1.864
642	2.56		0.806854	0.728972	2.06555	1.86617
644	2.55		0.807453	0.729814	2.05901	1.86102
646	2.53		0.80805	0.73065	2.04437	1.84854
647.5	2.52		0.808494	0.731274	2.03741	1.84281
649	2.53		0.808937	0.731895	2.04661	1.85169
651	2.49		0.809524	0.732719	2.01571	1.82447
653	2.46		0.810107	0.733538	1.99286	1.8045
655	2.44		0.810687	0.734351	1.97808	1.79182
657	2.43		0.811263	0.73516	1.97137	1.78644
659	2.41		0.811836	0.735964	1.95653	1.77367
661	2.4		0.812405	0.736762	1.94977	1.76823
663	2.41		0.812971	0.737557	1.95926	1.77751
665	2.44		0.813534	0.738346	1.98502	1.80156
666.5	2.46		0.813953	0.738935	2.00233	1.81778
667.5	2.5		0.814232	0.739326	2.03558	1.84831
668.5	2.5		0.81451	0.739716	2.03628	1.84929
670	2.48		0.814925	0.740299	2.02101	1.83594
672	2.49		0.815476	0.741071	2.03054	1.84527
674	2.51		0.816024	0.74184	2.04822	1.86202
676	2.52		0.816568	0.742604	2.05775	1.87136
678	2.51		0.817109	0.743363	2.05094	1.86584
680	2.46		0.817647	0.744118	2.01141	1.83053
682	2.41		0.818182	0.744868	1.97182	1.79513
684	2.38		0.818713	0.745614	1.94854	1.77456
686	2.39		0.819242	0.746356	1.95799	1.78379
687.5	2.44		0.819636	0.746909	1.99991	1.82246
689	2.48		0.820029	0.74746	2.03367	1.8537
691	2.49		0.82055	0.748191	2.04317	1.863
693	2.46		0.821068	0.748918	2.01983	1.84234
695	2.4		0.821583	0.74964	1.9718	1.79914
697	2.38		0.822095	0.750359	1.95659	1.78585
699	2.4		0.822604	0.751073	1.97425	1.80258
702	2.42		0.823362	0.752137	1.99254	1.82017
706	2.42		0.824363	0.753541	1.99496	1.82357
710	2.4		0.825352	0.75493	1.98085	1.81183
714.5	2.38		0.826452	0.756473	1.96696	1.80041
719	2.37		0.827538	0.757997	1.96127	1.79645
723	2.38		0.828492	0.759336	1.97181	1.80722
727	2.4		0.829436	0.76066	1.99065	1.82558
731	2.38		0.830369	0.76197	1.97628	1.81349
735.5	2.34		0.831407	0.763426	1.94549	1.78642
740	2.3		0.832432	0.764865	1.91459	1.75919
744	2.27		0.833333	0.766129	1.89167	1.73911
748	2.25		0.834225	0.76738	1.87701	1.7266
752	2.24		0.835106	0.768617	1.87064	1.7217
756.5	2.23		0.836087	0.769993	1.86447	1.71709
761	2.21		0.837057	0.771353	1.84989	1.70469
765	2.19		0.837908	0.772549	1.83502	1.69188
769	2.19		0.838752	0.773732	1.83687	1.69447
773	2.2		0.839586	0.774903	1.84709	1.70479
777.5	2.2		0.840514	0.776206	1.84913	1.70765
782	2.16		0.841432	0.777494	1.81749	1.67939
785	2.1		0.842038	0.778344	1.76828	1.63452
787	2.1		0.84244	0.778907	1.76912	1.63571
790	2.13		0.843038	0.779747	1.79567	1.66086
794.5	2.14		0.843927	0.780994	1.806	1.67133
799	2.16		0.844806	0.782228	1.82478	1.68961
803	2.16		0.845579	0.783313	1.82645	1.69196
807	2.13		0.846344	0.784387	1.80271	1.67074
811	2.12		0.847102	0.78545	1.79586	1.66515
815.5	2.13		0.847946	0.786634	1.80613	1.67553
820	2.13		0.84878	0.787805	1.8079	1.67802
824	2.1		0.849515	0.788835	1.78398	1.65655
828	2.08		0.850242	0.789855	1.7685	1.6429
832	2.06		0.850962	0.790865	1.75298	1.62918
836.5	2.04		0.851763	0.79199	1.7376	1.61566
841	2.02		0.852556	0.793103	1.72216	1.60207
845	2.03		0.853254	0.794083	1.73211	1.61199
849	2.03		0.853946	0.795053	1.73351	1.61396
853	2		0.854631	0.796014	1.70926	1.59203
857.5	1.97		0.855394	0.797085	1.68513	1.57026
862	1.96		0.856148	0.798144	1.67805	1.56436
866	1.97		0.856813	0.799076	1.68792	1.57418
870	1.98		0.857471	0.8	1.69779	1.584
874	1.97		0.858124	0.800915	1.6905	1.5778
878.5	1.98		0.85885	0.801935	1.70052	1.58783
883	1.95		0.85957	0.802945	1.67616	1.56574
887	1.89		0.860203	0.803833	1.62578	1.51924
891	1.84		0.860831	0.804714	1.58393	1.48067
895.5	1.83		0.86153	0.805695	1.5766	1.47442
900	1.84		0.862222	0.806667	1.58649	1.48427
904	1.84		0.862832	0.807522	1.58761	1.48584
908	1.84		0.863436	0.80837	1.58872	1.4874
912	1.84		0.864035	0.809211	1.58982	1.48895
916.5	1.8		0.864703	0.810147	1.55646	1.45827
921	1.77		0.865364	0.811075	1.53169	1.4356
925	1.77		0.865946	0.811892	1.53272	1.43705
929	1.78		0.866523	0.812702	1.54241	1.44661
933	1.76		0.867095	0.813505	1.52609	1.43177
937.5	1.74		0.867733	0.8144	1.50986	1.41706
942	1.72		0.868365	0.815287	1.49359	1.40229
945	1.7		0.868783	0.815873	1.47693	1.38698
947	1.7		0.86906	0.816262	1.4774	1.38765
950	1.71		0.869474	0.816842	1.4868	1.3968
954	1.7		0.870021	0.81761	1.47904	1.38994
958.5	1.65		0.870631	0.818466	1.43654	1.35047
963	1.61		0.871236	0.819315	1.40269	1.3191
967	1.59		0.871768	0.820062	1.38611	1.3039
971	1.58		0.872297	0.820803	1.37823	1.29687
975	1.59		0.872821	0.821538	1.38778	1.30625
979.5	1.6		0.873405	0.822358	1.39745	1.31577
984	1.55		0.873984	0.823171	1.35467	1.27591
988	1.51		0.874494	0.823887	1.32049	1.24407
992	1.48		0.875	0.824597	1.295	1.2204
996.5	1.47		0.875564	0.825389	1.28708	1.21332
1002.5	1.48		0.876309	0.826434	1.29694	1.22312
1010	1.5		0.877228	0.827723	1.31584	1.24158
1018.5	1.52		0.878252	0.829161	1.33494	1.26032
1027	1.51		0.87926	0.830574	1.32768	1.25417
1035.5	1.5		0.880251	0.831965	1.32038	1.24795
1044.5	1.47		0.881283	0.833413	1.29549	1.22512
1053	1.44		0.882241	0.834758	1.27043	1.20205
1061.5	1.42		0.883184	0.836081	1.25412	1.18724
1070	1.42		0.884112	0.837383	1.25544	1.18908
1078.5	1.41		0.885025	0.838665	1.24789	1.18252
1087.5	1.39		0.885977	0.84	1.23151	1.1676
1096	1.36		0.886861	0.841241	1.20613	1.14409
1104.5	1.33		0.887732	0.842463	1.18068	1.12048
1113	1.33		0.888589	0.843666	1.18182	1.12208
1121.5	1.33		0.889434	0.844851	1.18295	1.12365
1130.5	1.33		0.890314	0.846086	1.18412	1.12529
1139	1.31		0.891133	0.847234	1.16738	1.10988
1147.5	1.27		0.891939	0.848366	1.13276	1.07742
1156	1.23		0.892734	0.849481	1.09806	1.04486
1164.5	1.22		0.893517	0.85058	1.09009	1.03771
1173.5	1.24		0.894333	0.851726	1.10897	1.05614
1182	1.25		0.895093	0.852792	1.11887	1.06599
1190.5	1.25		0.895842	0.853843	1.1198	1.0673
1199	1.22		0.89658	0.854879	1.09383	1.04295
1205.25	1.2		0.897117	0.855632	1.07654	1.02676
1209.75	1.2		0.897499	0.856169	1.077	1.0274
1216.5	1.24		0.898068	0.856967	1.1136	1.06264
1225	1.25		0.898776	0.857959	1.12347	1.07245
1233.5	1.24		0.899473	0.858938	1.11535	1.06508
1242	1.21		0.900161	0.859903	1.08919	1.04048
1250.5	1.15		0.90084	0.860856	1.03597	0.989984
1259.5	1.1		0.901548	0.86185	0.991703	0.948035
1268	1.07		0.902208	0.862776	0.965363	0.92317
1276.5	1.08		0.902859	0.86369	0.975088	0.932785
1285	1.09		0.903502	0.864591	0.984817	0.942405
1293.5	1.09		0.904136	0.865481	0.985508	0.943375
1302.5	1.09		0.904798	0.866411	0.98623	0.944388
1311	1.07		0.905416	0.867277	0.968795	0.927986
1319.5	1.05		0.906025	0.868132	0.951326	0.911538
1328	1.04		0.906627	0.868976	0.942892	0.903735
1336.5	1.03		0.90722	0.869809	0.934437	0.895903
1345.5	1.04		0.907841	0.87068	0.944155	0.905507
1354	1.05		0.908419	0.871492	0.95384	0.915066
1362.5	1.02		0.908991	0.872294	0.927171	0.889739
1371	0.99		0.909555	0.873085	0.90046	0.864354
1379.5	0.95		0.910112	0.873867	0.864607	0.830174
1388.5	0.93		0.910695	0.874685	0.846946	0.813457
1397	0.91		0.911238	0.875447	0.829227	0.796657
1405.5	0.91		0.911775	0.876201	0.829715	0.797343
1414	0.92		0.912306	0.876945	0.839321	0.806789
1422.5	0.9		0.91283	0.87768	0.821547	0.789912
1431.5	0.88		0.913378	0.878449	0.803772	0.773035
1440	0.86		0.913889	0.879167	0.785944	0.756083
1448.5	0.86		0.914394	0.879876	0.786379	0.756693
1457	0.88		0.914894	0.880577	0.805106	0.774907
1465.5	0.89		0.915387	0.881269	0.814695	0.78433
1474.5	0.9		0.915904	0.881994	0.824313	0.793795
1483	0.88		0.916386	0.88267	0.806419	0.77675
1491.5	0.87		0.916862	0.883339	0.79767	0.768505
1500	0.88		0.917333	0.884	0.807253	0.77792
1508.5	0.9		0.917799	0.884654	0.826019	0.796188
1517.5	0.89		0.918287	0.885338	0.817275	0.787951
1524	0.8		0.918635	0.885827	0.734908	0.708661
1528	0.8		0.918848	0.886126	0.735079	0.708901
1534.5	0.8		0.919192	0.886608	0.735354	0.709286
1543	0.78		0.919637	0.887233	0.717317	0.692041
1551.5	0.79		0.920077	0.88785	0.726861	0.701402
1560.5	0.79		0.920538	0.888497	0.727225	0.701913
1569	0.78		0.920969	0.889101	0.718356	0.693499
1577.5	0.75		0.921395	0.889699	0.691046	0.667274
1586	0.72		0.921816	0.89029	0.663707	0.641009
1594.5	0.71		0.922233	0.890875	0.654785	0.632521
1603.5	0.71		0.922669	0.891487	0.655095	0.632956
1612	0.7		0.923077	0.89206	0.646154	0.624442
1620.5	0.68		0.92348	0.892626	0.627967	0.606985
1629	0.67		0.92388	0.893186	0.618999	0.598435
1637.5	0.67		0.924275	0.89374	0.619264	0.598806
1646.5	0.69		0.924689	0.894321	0.638035	0.617082
1655	0.69		0.925076	0.894864	0.638302	0.617456
1663.5	0.69		0.925458	0.895401	0.638566	0.617827
1672	0.68		0.925837	0.895933	0.629569	0.609234
1680.5	0.65		0.926212	0.896459	0.602038	0.582699
1689.5	0.63		0.926606	0.897011	0.583761	0.565117
1698	0.62		0.926973	0.897527	0.574723	0.556466
1706.5	0.62		0.927337	0.898037	0.574949	0.556783
1715	0.61		0.927697	0.898542	0.565895	0.548111
1723.5	0.59		0.928053	0.899043	0.547551	0.530435
1732.5	0.57		0.928427	0.899567	0.529203	0.512753
1741	0.57		0.928777	0.900057	0.529403	0.513033
1749.5	0.58		0.929123	0.900543	0.538891	0.522315
1758	0.59		0.929465	0.901024	0.548385	0.531604
1766.5	0.6		0.929805	0.9015	0.557883	0.5409
1775.5	0.59		0.930161	0.901999	0.548795	0.53218
1784	0.56		0.930493	0.902466	0.521076	0.505381
1792.5	0.54		0.930823	0.902929	0.502644	0.487582
1801	0.53		0.931149	0.903387	0.493509	0.478795
1809.5	0.53		0.931473	0.903841	0.493681	0.479036
1818.5	0.53		0.931812	0.904317	0.49386	0.479288
1827	0.52		0.932129	0.904762	0.484707	0.470476
1835.5	0.51		0.932443	0.905203	0.475546	0.461654
1842	0.5		0.932682	0.905537	0.466341	0.452769
1846	0.5		0.932828	0.905742	0.466414	0.452871
1852.5	0.51		0.933063	0.906073	0.475862	0.462097
1861.5	0.49		0.933387	0.906527	0.45736	0.444198
1870	0.48		0.93369	0.906952	0.448171	0.435337
1878.5	0.47		0.93399	0.907373	0.438975	0.426465
1887	0.46		0.934287	0.90779	0.429772	0.417583
1895.5	0.44		0.934582	0.908204	0.411216	0.39961
1904.5	0.43		0.934891	0.908637	0.402003	0.390714
1913	0.42		0.93518	0.909043	0.392776	0.381798
1921.5	0.41		0.935467	0.909446	0.383542	0.372873
1930	0.41		0.935751	0.909845	0.383658	0.373036
1938.5	0.42		0.936033	0.91024	0.393134	0.382301
1947.5	0.41		0.936329	0.910655	0.383895	0.373368
1956	0.41		0.936605	0.911043	0.384008	0.373528
1964.5	0.41		0.93688	0.911428	0.384121	0.373685
1973	0.41		0.937152	0.911809	0.384232	0.373842
1981.5	0.41		0.937421	0.912188	0.384343	0.373997
1990.5	0.39		0.937704	0.912585	0.365705	0.355908
2000.5	0.37		0.938015	0.913022	0.347066	0.337818
2014	0.36		0.938431	0.913605	0.337835	0.328898
2030	0.35		0.938916	0.914286	0.328621	0.32
2046	0.35		0.939394	0.914956	0.328788	0.320235
2062	0.35		0.939864	0.915616	0.328952	0.320466
2078.5	0.35		0.940342	0.916286	0.32912	0.3207
2095	0.35		0.940811	0.916945	0.329284	0.320931
2111	0.35		0.94126	0.917575	0.329441	0.321151
2127	0.35		0.941702	0.918195	0.329596	0.321368
2143	0.34		0.942137	0.918805	0.320327	0.312394
2159	0.33		0.942566	0.919407	0.311047	0.303404
2175.5	0.31		0.943002	0.920018	0.29233	0.285206
2192	0.31		0.943431	0.92062	0.292464	0.285392
2208	0.31		0.943841	0.921196	0.292591	0.285571
2224	0.32		0.944245	0.921763	0.302158	0.294964
2240	0.32		0.944643	0.922321	0.302286	0.295143
2256	0.32		0.945035	0.922872	0.302411	0.295319
2272	0.3		0.945423	0.923415	0.283627	0.277025
2288.5	0.28		0.945816	0.923968	0.264828	0.258711
2305	0.26		0.946204	0.924512	0.246013	0.240373
2317	0.3		0.946483	0.924903	0.283945	0.277471
2325	0.3		0.946667	0.925161	0.284	0.277548
2337	0.25		0.946941	0.925546	0.236735	0.231386
2353	0.25		0.947301	0.926052	0.236825	0.231513
2369	0.25		0.947657	0.926551	0.236914	0.231638
2385.5	0.23		0.948019	0.927059	0.218044	0.213224
2402	0.22		0.948376	0.92756	0.208643	0.204063
2418	0.21		0.948718	0.92804	0.199231	0.194888
2434	0.21		0.949055	0.928513	0.199302	0.194988
2450	0.22		0.949388	0.92898	0.208865	0.204376
2466	0.22		0.949716	0.92944	0.208938	0.204477
2482.5	0.22		0.95005	0.929909	0.209011	0.20458
2499	0.23		0.95038	0.930372	0.218587	0.213986
2515	0.22		0.950696	0.930815	0.209153	0.204779
2531	0.21		0.951008	0.931252	0.199712	0.195563
2547	0.21		0.951315	0.931684	0.199776	0.195654
2563	0.2		0.951619	0.932111	0.190324	0.186422
2579	0.19		0.951919	0.932532	0.180865	0.177181
2595.5	0.2		0.952225	0.932961	0.190445	0.186592
2612	0.21		0.952527	0.933384	0.200031	0.196011
2628	0.22		0.952816	0.93379	0.209619	0.205434
2644	0.21		0.953101	0.934191	0.200151	0.19618
2660	0.2		0.953383	0.934586	0.190677	0.186917
2676	0.21		0.953662	0.934978	0.200269	0.196345
2692.5	0.2		0.953946	0.935376	0.190789	0.187075
2709	0.2		0.954227	0.93577	0.190845	0.187154
2725	0.19		0.954495	0.936147	0.181354	0.177868
2741	0.18		0.954761	0.93652	0.171857	0.168574
2757	0.17		0.955024	0.936888	0.162354	0.159271
2773	0.16		0.955283	0.937252	0.152845	0.14996
2789	0.15		0.95554	0.937612	0.143331	0.140642
2805.5	0.15		0.955801	0.937979	0.14337	0.140697
2822	0.15		0.95606	0.938342	0.143409	0.140751
2838	0.16		0.956307	0.938689	0.153009	0.15019
2854	0.16		0.956552	0.939033	0.153048	0.150245
2870	0.16		0.956794	0.939373	0.153087	0.1503
2886	0.15		0.957034	0.939709	0.143555	0.140956
2902.5	0.15		0.957278	0.940052	0.143592	0.141008

## Sheet: 493
Mean Size (bp)	Concentration (pg/ul)		125 odds	175 odds	[125]	[175]	125 total	175 total		175/125	av size (bp)
1	0.00136015		0	0	0	0	1661.93	1348.81		0.81159	493.103
1.55	0.0226437		0	0	0	0
2.1	0.0411445		0	0	0	0
2.65	0.0588339		0	0	0	0
3.19	0.0758957		0	0	0	0
3.74	0.0705313		0	0	0	0
4.29	0.0526566		0	0	0	0
4.84	0.0324433		0	0	0	0
5.39	0.0242912		0	0	0	0
5.94	0.0292337		0	0	0	0
6.48	0.0364368		0	0	0	0
7.03	0.029387		0	0	0	0
7.58	0.0211494		0	0	0	0
8.13	0.0349425		0	0	0	0
8.68	0.0551709		0	0	0	0
9.23	0.074639		0	0	0	0
9.77	0.0918366		0	0	0	0
10.32	0.10617		0	0	0	0
10.87	0.100498		0	0	0	0
11.42	0.0986628		0	0	0	0
11.97	0.0825795		0	0	0	0
12.52	0.073343		0	0	0	0
13.06	0.0701436		0	0	0	0
13.61	0.0621878		0	0	0	0
14.16	0.0566072		0	0	0	0
14.71	0.0656294		0	0	0	0
15.26	0.0628531		0	0	0	0
15.81	0.0705386		0	0	0	0
16.35	0.0880104		0	0	0	0
16.9	0.104413		0	0	0	0
17.45	0.110533		0	0	0	0
18	0.116619		0	0	0	0
18.55	0.126465		0	0	0	0
19.1	0.131148		0	0	0	0
19.65	0.123519		0	0	0	0
20.19	0.104074		0	0	0	0
20.74	0.0815102		0	0	0	0
21.29	0.0691747		0	0	0	0
21.84	0.0787901		0	0	0	0
22.39	0.0977306		0	0	0	0
22.94	0.114001		0	0	0	0
23.48	0.133819		0	0	0	0
24.03	0.143718		0	0	0	0
24.58	0.153616		0	0	0	0
25.13	0.163515		0	0	0	0
25.68	0.173413		0	0	0	0
26.23	0.183312		0	0	0	0
26.77	0.193211		0	0	0	0
27.32	0.203109		0	0	0	0
27.87	0.213008		0	0	0	0
28.42	0.222906		0	0	0	0
28.97	0.232805		0	0	0	0
29.52	0.242704		0	0	0	0
30.06	0.252602		0	0	0	0
30.61	0.262501		0	0	0	0
31.16	0.272399		0	0	0	0
31.71	0.282298		0	0	0	0
32.26	0.292196		0	0	0	0
32.81	0.302095		0	0	0	0
33.35	0.311994		0	0	0	0
33.9	0.321892		0	0	0	0
34.45	0.331791		0	0	0	0
35	0.341689		0	0	0	0
35.35	0.351588		0	0	0	0
35.7	0.361487		0	0	0	0
36.05	0.371385		0	0	0	0
36.4	0.381284		0	0	0	0
36.74	0.391182		0	0	0	0
37.09	0.401081		0	0	0	0
37.44	0.41098		0	0	0	0
37.79	0.420878		0	0	0	0
38.14	0.430777		0	0	0	0
38.49	0.440675		0	0	0	0
38.84	0.450574		0	0	0	0
39.19	0.460472		0	0	0	0
39.53	0.470371		0	0	0	0
39.88	0.48027		0	0	0	0
40.23	0.490168		0	0	0	0
40.5	0.5		0	0	0	0
41	0.48		0	0	0	0
41.5	0.47		0	0	0	0
42	0.48		0	0	0	0
42.5	0.5		0	0	0	0
43	0.53		0	0	0	0
43	0.54		0	0	0	0
43.5	0.54		0	0	0	0
44	0.54		0	0	0	0
44.5	0.54		0	0	0	0
45	0.55		0	0	0	0
45.5	0.57		0	0	0	0
46	0.6		0	0	0	0
46	0.6		0	0	0	0
46.5	0.6		0	0	0	0
47	0.61		0	0	0	0
47.5	0.61		0	0	0	0
48	0.64		0	0	0	0
48.25	0.7		0	0	0	0
48.75	0.7		0	0	0	0
49	0.77		0	0	0	0
49	0.78		0	0	0	0
49.5	0.78		0	0	0	0
50	0.79		0	0	0	0
50.5	0.82		0	0	0	0
51.5	0.88		0	0	0	0
52	0.93		0	0	0	0
52.5	0.96		0	0	0	0
53	0.98		0	0	0	0
53.5	0.98		0	0	0	0
54.5	0.97		0	0	0	0
55	0.95		0	0	0	0
55.5	0.94		0	0	0	0
56	0.92		0	0	0	0
56.5	0.9		0	0	0	0
57.5	0.9		0	0	0	0
58	0.93		0	0	0	0
58.5	0.96		0	0	0	0
59	0.97		0	0	0	0
59.5	0.98		0	0	0	0
60.5	0.96		0	0	0	0
61	0.94		0	0	0	0
61.5	0.93		0	0	0	0
62	0.92		0	0	0	0
62.5	0.91		0	0	0	0
63	0.9		0	0	0	0
63.25	0.9		0	0	0	0
63.75	0.9		0	0	0	0
64.5	0.91		0	0	0	0
65	0.92		0	0	0	0
65.5	0.92		0	0	0	0
66	0.9		0	0	0	0
66.5	0.88		0	0	0	0
67.5	0.87		0	0	0	0
68	0.86		0	0	0	0
68.5	0.85		0	0	0	0
69	0.82		0	0	0	0
69.5	0.81		0	0	0	0
70.5	0.81		0	0	0	0
71	0.82		0	0	0	0
71.5	0.85		0	0	0	0
72	0.88		0	0	0	0
72.5	0.88		0	0	0	0
73.5	0.87		0	0	0	0
74	0.86		0	0	0	0
74.5	0.86		0	0	0	0
75	0.87		0	0	0	0
75.5	0.88		0	0	0	0
76.5	0.87		0	0	0	0
77	0.86		0	0	0	0
77.5	0.86		0	0	0	0
78	0.86		0	0	0	0
78.5	0.86		0	0	0	0
79.25	0.9		0	0	0	0
79.75	0.9		0	0	0	0
80	0.88		0	0	0	0
80.5	0.9		0	0	0	0
81	0.93		0	0	0	0
81.5	0.96		0	0	0	0
82	0.97		0	0	0	0
82.5	0.98		0	0	0	0
83.5	0.99		0	0	0	0
84	0.99		0	0	0	0
84.5	1		0	0	0	0
85	0.99		0	0	0	0
85.5	0.97		0	0	0	0
86.5	0.97		0	0	0	0
87	0.96		0	0	0	0
87.5	0.98		0	0	0	0
88	1.01		0	0	0	0
88.5	1.05		0	0	0	0
89.5	1.08		0	0	0	0
90	1.09		0	0	0	0
90.5	1.1		0	0	0	0
91	1.1		0	0	0	0
91.5	1.09		0	0	0	0
92	1.09		0	0	0	0
92.5	1.09		0	0	0	0
93.5	1.11		0	0	0	0
94	1.12		0	0	0	0
94.5	1.12		0	0	0	0
95	1.13		0	0	0	0
95.5	1.15		0	0	0	0
96	1.15		0	0	0	0
96.5	1.16		0	0	0	0
97.5	1.18		0	0	0	0
98	1.19		0	0	0	0
98.5	1.2		0	0	0	0
99	1.24		0	0	0	0
99.5	1.28		0	0	0	0
100.5	1.31		0	0	0	0
101	1.32		0	0	0	0
101.5	1.32		0	0	0	0
102.5	1.31		0	0	0	0
103	1.3		0	0	0	0
103.5	1.31		0	0	0	0
104	1.32		0	0	0	0
104.5	1.32		0	0	0	0
105.5	1.33		0	0	0	0
106	1.34		0	0	0	0
106.5	1.35		0	0	0	0
107.5	1.37		0	0	0	0
108	1.38		0	0	0	0
108.5	1.38		0	0	0	0
109.5	1.37		0	0	0	0
110	1.37		0	0	0	0
110.5	1.39		0	0	0	0
111.5	1.41		0	0	0	0
112	1.44		0	0	0	0
112.5	1.46		0	0	0	0
113.5	1.46		0	0	0	0
114	1.46		0	0	0	0
114.5	1.44		0	0	0	0
115.5	1.44		0	0	0	0
116	1.45		0	0	0	0
116.5	1.47		0	0	0	0
117	1.51		0	0	0	0
117.5	1.53		0	0	0	0
118.5	1.56		0	0	0	0
119	1.57		0	0	0	0
119.5	1.57		0	0	0	0
120.5	1.58		0	0	0	0
121	1.59		0	0	0	0
121.5	1.61		0	0	0	0
122.5	1.6		0	0	0	0
123	1.6		0	0	0	0
123	1.6		0	0	0	0
123.5	1.57		0	0	0	0
124.5	1.58		0.00401606	0	0.00634538	0
125	1.62		0.008	0	0.01296	0
125.5	1.65		0.0119522	0	0.0197211	0
126.5	1.67		0.0197628	0	0.033004	0
127	1.67		0.023622	0	0.0394488	0
127.5	1.67		0.027451	0	0.0458431	0
128.5	1.68		0.0350195	0	0.0588327	0
129	1.68		0.0387597	0	0.0651163	0
129.5	1.69		0.042471	0	0.0717761	0
130.5	1.73		0.0498084	0	0.0861686	0
131	1.75		0.0534351	0	0.0935115	0
131.5	1.76		0.0570342	0	0.10038	0
132	1.77		0.0606061	0	0.107273	0
132.5	1.76		0.0641509	0	0.112906	0
133.5	1.76		0.071161	0	0.125243	0
134	1.76		0.0746269	0	0.131343	0
134.5	1.76		0.0780669	0	0.137398	0
135.5	1.78		0.0848708	0	0.15107	0
136	1.77		0.0882353	0	0.156176	0
136.5	1.77		0.0915751	0	0.162088	0
137.5	1.78		0.0981818	0	0.174764	0
138	1.79		0.101449	0	0.181594	0
138.5	1.8		0.104693	0	0.188448	0
139.5	1.82		0.111111	0	0.202222	0
140	1.82		0.114286	0	0.208	0
140.5	1.83		0.117438	0	0.214911	0
141.5	1.84		0.123675	0	0.227562	0
142	1.87		0.126761	0	0.237042	0
142.5	1.89		0.129825	0	0.245368	0
143.5	1.92		0.135889	0	0.260906	0
144	1.94		0.138889	0	0.269444	0
144.5	1.96		0.141869	0	0.278062	0
145	1.97		0.144828	0	0.28531	0
145.5	1.98		0.147766	0	0.292577	0
146.5	1.97		0.153584	0	0.30256	0
147	1.96		0.156463	0	0.306667	0
147.5	1.94		0.159322	0	0.309085	0
148.5	1.93		0.164983	0	0.318418	0
149	1.93		0.167785	0	0.323826	0
149.5	1.96		0.170569	0	0.334314	0
150.5	1.98		0.17608	0	0.348638	0
151	1.99		0.178808	0	0.355828	0
151.5	2		0.181518	0	0.363036	0
152.5	2.01		0.186885	0	0.375639	0
153	1.99		0.189542	0	0.37719	0
153.5	1.99		0.192182	0	0.382443	0
154.5	2.01		0.197411	0	0.396796	0
155	2.03		0.2	0	0.406	0
155.5	2.03		0.202572	0	0.411222	0
156.5	2.03		0.207668	0	0.421565	0
157	2.04		0.210191	0	0.42879	0
157.5	2.04		0.212698	0	0.433905	0
158.5	2.05		0.217666	0	0.446215	0
159	2.08		0.220126	0	0.457862	0
159.5	2.12		0.222571	0	0.47185	0
160.5	2.15		0.227414	0	0.488941	0
161	2.16		0.229814	0	0.496398	0
161.5	2.15		0.232198	0	0.499226	0
162.5	2.14		0.236923	0	0.507015	0
163	2.13		0.239264	0	0.509632	0
163.5	2.13		0.24159	0	0.514587	0
164.5	2.16		0.246201	0	0.531793	0
165	2.18		0.248485	0	0.541697	0
165.5	2.19		0.250755	0	0.549154	0
166.5	2.19		0.255255	0	0.559009	0
167	2.19		0.257485	0	0.563892	0
167.5	2.21		0.259701	0	0.57394	0
168.5	2.22		0.264095	0	0.586291	0
169	2.23		0.266272	0	0.593787	0
169.5	2.23		0.268437	0	0.598614	0
170.5	2.23		0.272727	0	0.608182	0
171	2.23		0.274854	0	0.612924	0
171.5	2.25		0.276968	0	0.623178	0
172.5	2.27		0.281159	0	0.638232	0
173	2.29		0.283237	0	0.648613	0
173.5	2.3		0.285303	0	0.656196	0
174.5	2.31		0.289398	0.00286533	0.66851	0.00661891
175	2.32		0.291429	0.00571429	0.676114	0.0132571
175.5	2.33		0.293447	0.00854701	0.683732	0.0199145
176.5	2.33		0.29745	0.0141643	0.693059	0.0330028
177	2.32		0.299435	0.0169492	0.694689	0.039322
177.5	2.31		0.301408	0.0197183	0.696254	0.0455493
178.5	2.3		0.305322	0.0252101	0.702241	0.0579832
179	2.32		0.307263	0.027933	0.712849	0.0648045
179.5	2.34		0.309192	0.0306407	0.72351	0.0716992
180.5	2.34		0.313019	0.0360111	0.732465	0.0842659
181	2.32		0.314917	0.038674	0.730608	0.0897238
181.5	2.31		0.316804	0.0413223	0.731818	0.0954545
182.5	2.32		0.320548	0.0465753	0.743671	0.108055
183	2.35		0.322404	0.0491803	0.75765	0.115574
183.5	2.38		0.324251	0.0517711	0.771717	0.123215
184.5	2.38		0.327913	0.0569106	0.780434	0.135447
185	2.37		0.32973	0.0594595	0.781459	0.140919
185.25	2.4		0.330634	0.0607287	0.793522	0.145749
185.75	2.4		0.332436	0.0632571	0.797847	0.151817
186.5	2.38		0.335121	0.0670241	0.797587	0.159517
187	2.42		0.336898	0.0695187	0.815294	0.168235
187.5	2.46		0.338667	0.072	0.83312	0.17712
188.5	2.47		0.342175	0.0769231	0.845172	0.19
189	2.46		0.343915	0.0793651	0.846032	0.195238
189.5	2.45		0.345646	0.0817942	0.846834	0.200396
190.5	2.44		0.349081	0.0866142	0.851759	0.211339
191	2.42		0.350785	0.0890052	0.848901	0.215393
191.5	2.4		0.35248	0.0913838	0.845953	0.219321
192.5	2.41		0.355844	0.0961039	0.857584	0.23161
193	2.42		0.357513	0.0984456	0.865181	0.238238
193.5	2.44		0.359173	0.100775	0.876382	0.245891
194.5	2.46		0.362468	0.105398	0.891671	0.25928
195	2.47		0.364103	0.107692	0.899333	0.266
195.5	2.46		0.365729	0.109974	0.899693	0.270537
196.5	2.44		0.368957	0.114504	0.900254	0.279389
197	2.44		0.370558	0.116751	0.904162	0.284873
197.5	2.45		0.372152	0.118987	0.911772	0.291519
198.5	2.46		0.375315	0.123426	0.923275	0.303627
199	2.48		0.376884	0.125628	0.934673	0.311558
199.5	2.5		0.378446	0.12782	0.946115	0.319549
200.5	2.54		0.381546	0.13217	0.969127	0.335711
201	2.56		0.383085	0.134328	0.980697	0.343881
201.5	2.56		0.384615	0.136476	0.984615	0.34938
202.5	2.57		0.387654	0.140741	0.996272	0.361704
203	2.58		0.389163	0.142857	1.00404	0.368571
203.5	2.59		0.390663	0.144963	1.01182	0.375455
204.5	2.59		0.393643	0.149144	1.01954	0.386284
205	2.57		0.395122	0.15122	1.01546	0.388634
205.5	2.54		0.396594	0.153285	1.00735	0.389343
206.5	2.51		0.399516	0.157385	1.00278	0.395036
207	2.52		0.400966	0.15942	1.01043	0.401739
207.5	2.54		0.40241	0.161446	1.02212	0.410072
208.5	2.57		0.405276	0.165468	1.04156	0.425252
209	2.59		0.406699	0.167464	1.05335	0.433732
209.5	2.57		0.408115	0.169451	1.04885	0.435489
210.5	2.56		0.410926	0.173397	1.05197	0.443895
211.5	2.57		0.413712	0.177305	1.06324	0.455674
212	2.58		0.415094	0.179245	1.07094	0.462453
212.5	2.6		0.416471	0.181176	1.08282	0.471059
213.5	2.61		0.419204	0.185012	1.09412	0.482881
214	2.61		0.420561	0.186916	1.09766	0.48785
214.5	2.62		0.421911	0.188811	1.10541	0.494685
215.5	2.64		0.424594	0.192575	1.12093	0.508399
216	2.68		0.425926	0.194444	1.14148	0.521111
216.5	2.72		0.427252	0.196305	1.16212	0.533949
217.5	2.74		0.429885	0.2	1.17789	0.548
218	2.73		0.431193	0.201835	1.17716	0.551009
218.5	2.71		0.432494	0.203661	1.17206	0.551922
219.5	2.69		0.43508	0.207289	1.17036	0.557608
220	2.69		0.436364	0.209091	1.17382	0.562455
220.5	2.69		0.437642	0.210884	1.17726	0.567279
221.5	2.69		0.440181	0.214447	1.18409	0.576862
222	2.69		0.441441	0.216216	1.18748	0.581622
222.5	2.69		0.442697	0.217978	1.19085	0.58636
223.5	2.7		0.44519	0.221477	1.20201	0.597987
224	2.71		0.446429	0.223214	1.20982	0.604911
224.5	2.7		0.447661	0.224944	1.20869	0.60735
225.5	2.7		0.450111	0.228381	1.2153	0.61663
226	2.71		0.451327	0.230088	1.2231	0.62354
226.5	2.74		0.452539	0.231788	1.23996	0.635099
227.5	2.78		0.454945	0.235165	1.26475	0.653758
228.5	2.79		0.45733	0.238512	1.27595	0.665449
229	2.77		0.458515	0.240175	1.27009	0.665284
229.5	2.74		0.459695	0.24183	1.25956	0.662614
230.5	2.7		0.462039	0.245119	1.24751	0.661822
231	2.67		0.463203	0.246753	1.23675	0.658831
231.5	2.68		0.464363	0.24838	1.24449	0.665659
232.5	2.69		0.466667	0.251613	1.25533	0.676839
233	2.7		0.467811	0.253219	1.26309	0.683691
233.5	2.71		0.468951	0.254818	1.27086	0.690557
234.5	2.75		0.471215	0.257996	1.29584	0.709488
235	2.78		0.47234	0.259574	1.31311	0.721617
235.5	2.79		0.473461	0.261146	1.32096	0.728599
236.5	2.78		0.475687	0.264271	1.32241	0.734672
237	2.75		0.476793	0.265823	1.31118	0.731013
237.5	2.73		0.477895	0.267368	1.30465	0.729916
238.5	2.74		0.480084	0.27044	1.31543	0.741006
239	2.76		0.481172	0.271967	1.32803	0.750628
239.5	2.77		0.482255	0.273486	1.33585	0.757557
240.5	2.77		0.484407	0.276507	1.34181	0.765925
241	2.77		0.485477	0.278008	1.34477	0.770083
241.5	2.75		0.486542	0.279503	1.33799	0.768634
242.5	2.76		0.48866	0.282474	1.3487	0.779629
243	2.8		0.489712	0.283951	1.37119	0.795062
243.5	2.84		0.49076	0.285421	1.39376	0.810595
244.5	2.85		0.492843	0.288344	1.4046	0.821779
245	2.86		0.493878	0.289796	1.41249	0.828816
245.5	2.86		0.494908	0.291242	1.41544	0.832953
246.5	2.87		0.496957	0.294118	1.42627	0.844118
247.5	2.86		0.49899	0.29697	1.42711	0.849333
248	2.87		0.5	0.298387	1.435	0.856371
248.5	2.88		0.501006	0.299799	1.4429	0.863421
249.5	2.87		0.503006	0.302605	1.44363	0.868477
250	2.9		0.504	0.304	1.4616	0.8816
250	2.9		0.504	0.304	1.4616	0.8816
250.5	2.82		0.50499	0.305389	1.42407	0.861198
251.5	2.86		0.506958	0.308151	1.4499	0.881312
252	2.88		0.507937	0.309524	1.46286	0.891429
252.5	2.89		0.508911	0.310891	1.47075	0.898475
253.5	2.93		0.510848	0.313609	1.49679	0.918876
254	2.95		0.511811	0.314961	1.50984	0.929134
254.5	2.94		0.51277	0.316306	1.50754	0.929941
255.5	2.9		0.514677	0.318982	1.49256	0.925049
256	2.89		0.515625	0.320312	1.49016	0.925703
256.5	2.9		0.516569	0.321637	1.49805	0.932749
257.5	2.88		0.518447	0.324272	1.49313	0.933903
258	2.91		0.51938	0.325581	1.5114	0.947442
258.5	2.97		0.520309	0.326886	1.54532	0.970851
259.5	3		0.522158	0.32948	1.56647	0.988439
260	2.98		0.523077	0.330769	1.55877	0.985692
260.5	2.97		0.523992	0.332054	1.55626	0.9862
261.5	2.96		0.525813	0.334608	1.55641	0.99044
262	2.95		0.526718	0.335878	1.55382	0.99084
262.5	2.96		0.527619	0.337143	1.56175	0.997943
263.5	2.99		0.529412	0.339658	1.58294	1.01558
264.5	3		0.531191	0.342155	1.59357	1.02647
265	2.98		0.532075	0.343396	1.58558	1.02332
265.5	2.97		0.532957	0.344633	1.58288	1.02356
266.5	2.99		0.534709	0.347092	1.59878	1.0378
267	3.02		0.535581	0.348315	1.61745	1.05191
267.5	3.04		0.536449	0.349533	1.6308	1.06258
268.5	3.04		0.538175	0.351955	1.63605	1.06994
269	3.03		0.539033	0.35316	1.63327	1.07007
269.5	3.02		0.539889	0.35436	1.63046	1.07017
270.5	3.01		0.54159	0.356747	1.63018	1.07381
271	3.01		0.542435	0.357934	1.63273	1.07738
271.5	3.03		0.543278	0.359116	1.64613	1.08812
272.5	3.02		0.544954	0.361468	1.64576	1.09163
273	3.02		0.545788	0.362637	1.64828	1.09516
273.5	3.02		0.546618	0.363803	1.65079	1.09868
274.5	3.02		0.54827	0.36612	1.65577	1.10568
275	3.01		0.549091	0.367273	1.65276	1.10549
275.5	3		0.549909	0.368421	1.64973	1.10526
276.5	3.01		0.551537	0.370705	1.66013	1.11582
277	3.05		0.552347	0.371841	1.68466	1.13412
277.5	3.1		0.553153	0.372973	1.71477	1.15622
278.5	3.11		0.554758	0.375224	1.7253	1.16695
279	3.08		0.555556	0.376344	1.71111	1.15914
279.5	3.05		0.556351	0.37746	1.69687	1.15125
280.5	3.03		0.557932	0.379679	1.69053	1.15043
281	3.06		0.558719	0.380783	1.70968	1.1652
281.5	3.08		0.559503	0.381883	1.72327	1.1762
282.5	3.1		0.561062	0.384071	1.73929	1.19062
283.5	3.12		0.56261	0.386243	1.75534	1.20508
284	3.09		0.56338	0.387324	1.74085	1.19683
284.5	3.07		0.564148	0.388401	1.73193	1.19239
285.5	3.07		0.565674	0.390543	1.73662	1.19897
286	3.1		0.566434	0.391608	1.75594	1.21399
286.5	3.14		0.56719	0.39267	1.78098	1.23298
287.5	3.16		0.568696	0.394783	1.79708	1.24751
288	3.17		0.569444	0.395833	1.80514	1.25479
288.5	3.19		0.570191	0.39688	1.81891	1.26605
289.5	3.19		0.571675	0.398964	1.82364	1.27269
290	3.18		0.572414	0.4	1.82028	1.272
290.5	3.17		0.57315	0.401033	1.81688	1.27127
291.5	3.17		0.574614	0.403087	1.82153	1.27779
292	3.16		0.575342	0.40411	1.81808	1.27699
292.5	3.16		0.576068	0.405128	1.82038	1.28021
293.5	3.19		0.577513	0.407155	1.84227	1.29882
294	3.22		0.578231	0.408163	1.8619	1.31429
294.5	3.2		0.578947	0.409168	1.85263	1.30934
295.5	3.17		0.580372	0.411168	1.83978	1.3034
296	3.17		0.581081	0.412162	1.84203	1.30655
296.5	3.19		0.581788	0.413153	1.8559	1.31796
297.5	3.21		0.583193	0.415126	1.87205	1.33255
298	3.22		0.583893	0.416107	1.88013	1.33987
298.5	3.23		0.58459	0.417085	1.88822	1.34719
299.5	3.22		0.585977	0.419032	1.88684	1.34928
300.5	3.2		0.587354	0.420965	1.87953	1.34709
301	3.22		0.58804	0.421927	1.89349	1.3586
301.5	3.24		0.588723	0.422886	1.90746	1.37015
302.5	3.23		0.590083	0.424793	1.90597	1.37208
303	3.22		0.590759	0.425743	1.90224	1.37089
303.5	3.2		0.591433	0.426689	1.89259	1.3654
304.5	3.19		0.592775	0.428571	1.89095	1.36714
305.5	3.18		0.594108	0.430442	1.88926	1.36881
306	3.18		0.594771	0.431373	1.89137	1.37176
306.5	3.18		0.595432	0.4323	1.89347	1.37471
307.5	3.18		0.596748	0.434146	1.89766	1.38059
308.5	3.22		0.598055	0.435981	1.92574	1.40386
309	3.27		0.598706	0.436893	1.95777	1.42864
309.5	3.29		0.599354	0.437803	1.97187	1.44037
310.5	3.32		0.600644	0.439614	1.99414	1.45952
311	3.32		0.601286	0.440514	1.99627	1.46251
311.5	3.3		0.601926	0.441413	1.98636	1.45666
312.5	3.29		0.6032	0.4432	1.98453	1.45813
313.5	3.3		0.604466	0.444976	1.99474	1.46842
314	3.32		0.605096	0.44586	2.00892	1.48025
314.25	3.3		0.60541	0.446301	1.99785	1.47279
314.75	3.3		0.606037	0.44718	1.99992	1.47569
315.5	3.32		0.606973	0.448494	2.01515	1.489
316.5	3.29		0.608215	0.450237	2.00103	1.48128
317	3.27		0.608833	0.451104	1.99088	1.47511
317.5	3.27		0.609449	0.451969	1.9929	1.47794
318.5	3.28		0.610675	0.453689	2.00301	1.4881
319.5	3.29		0.611894	0.455399	2.01313	1.49826
320	3.3		0.6125	0.45625	2.02125	1.50562
320.5	3.29		0.613105	0.457098	2.01711	1.50385
321.5	3.31		0.614308	0.458787	2.03336	1.51858
322	3.34		0.614907	0.459627	2.05379	1.53516
322.5	3.36		0.615504	0.460465	2.06809	1.54716
323.5	3.36		0.616692	0.462133	2.07209	1.55277
324.5	3.31		0.617874	0.46379	2.04516	1.53515
325	3.27		0.618462	0.464615	2.02237	1.51929
325.5	3.26		0.619048	0.465438	2.0181	1.51733
326.5	3.26		0.620214	0.467075	2.0219	1.52266
327.5	3.31		0.621374	0.468702	2.05675	1.5514
328	3.34		0.621951	0.469512	2.07732	1.56817
328.5	3.35		0.622527	0.47032	2.08546	1.57557
329.5	3.36		0.623672	0.471927	2.09554	1.58568
330	3.35		0.624242	0.472727	2.09121	1.58364
330.5	3.35		0.624811	0.473525	2.09312	1.58631
331.5	3.34		0.625943	0.475113	2.09065	1.58688
332.5	3.33		0.627068	0.476692	2.08814	1.58738
333	3.35		0.627628	0.477477	2.10255	1.59955
333.5	3.35		0.628186	0.478261	2.10442	1.60217
334.5	3.33		0.629297	0.479821	2.09556	1.5978
335.5	3.32		0.630402	0.481371	2.09294	1.59815
336	3.32		0.630952	0.482143	2.09476	1.60071
336.5	3.33		0.631501	0.482912	2.1029	1.6081
337.5	3.34		0.632593	0.484444	2.11286	1.61804
338.5	3.34		0.633678	0.485968	2.11648	1.62313
339	3.36		0.634218	0.486726	2.13097	1.6354
339.5	3.37		0.634757	0.487482	2.13913	1.64281
340.5	3.37		0.63583	0.488987	2.14275	1.64789
341	3.4		0.636364	0.489736	2.16364	1.6651
341.5	3.42		0.636896	0.490483	2.17818	1.67745
342.5	3.43		0.637956	0.491971	2.18819	1.68746
343.5	3.42		0.63901	0.49345	2.18541	1.6876
344	3.39		0.639535	0.494186	2.16802	1.67529
344.5	3.39		0.640058	0.49492	2.1698	1.67778
345.5	3.39		0.6411	0.496382	2.17333	1.68274
346.5	3.39		0.642136	0.497835	2.17684	1.68766
347	3.39		0.642651	0.498559	2.17859	1.69012
347.5	3.38		0.643165	0.499281	2.1739	1.68757
348.5	3.37		0.644189	0.500717	2.17092	1.68742
349	3.36		0.644699	0.501433	2.16619	1.68481
349.5	3.36		0.645207	0.502146	2.1679	1.68721
350.5	3.39		0.64622	0.503566	2.19068	1.70709
351.5	3.41		0.647226	0.504979	2.20704	1.72198
352	3.42		0.647727	0.505682	2.21523	1.72943
352.5	3.43		0.648227	0.506383	2.22342	1.73689
353.5	3.44		0.649222	0.507779	2.23332	1.74676
354.5	3.44		0.650212	0.509168	2.23673	1.75154
355	3.44		0.650704	0.509859	2.23842	1.75392
355.5	3.43		0.651195	0.510549	2.2336	1.75118
356.5	3.43		0.652174	0.511921	2.23696	1.75589
357.5	3.46		0.653147	0.513287	2.25989	1.77597
358	3.47		0.653631	0.513966	2.2681	1.78346
358.5	3.48		0.654114	0.514644	2.27632	1.79096
359.5	3.46		0.655076	0.515994	2.26656	1.78534
360	3.42		0.655556	0.516667	2.242	1.767
360.5	3.4		0.656033	0.517337	2.23051	1.75895
361.5	3.42		0.656985	0.518672	2.24689	1.77386
362.5	3.46		0.657931	0.52	2.27644	1.7992
363	3.49		0.658402	0.520661	2.29782	1.81711
363.5	3.5		0.658872	0.52132	2.30605	1.82462
364.5	3.5		0.659808	0.522634	2.30933	1.82922
365.5	3.48		0.660739	0.52394	2.29937	1.82331
366	3.46		0.661202	0.52459	2.28776	1.81508
366.5	3.45		0.661664	0.525239	2.28274	1.81207
367.5	3.44		0.662585	0.526531	2.27929	1.81127
368	3.43		0.663043	0.527174	2.27424	1.80821
368.5	3.44		0.663501	0.527815	2.28244	1.81569
369.5	3.45		0.664411	0.529093	2.29222	1.82537
370.5	3.46		0.665317	0.530364	2.302	1.83506
371	3.47		0.665768	0.530997	2.31022	1.84256
371.5	3.48		0.666218	0.531629	2.31844	1.85007
372.5	3.47		0.667114	0.532886	2.31489	1.84911
373.5	3.46		0.668005	0.534137	2.3113	1.84811
374	3.46		0.668449	0.534759	2.31283	1.85027
374.5	3.44		0.668892	0.535381	2.30099	1.84171
375.5	3.42		0.669774	0.536618	2.29063	1.83523
376	3.41		0.670213	0.537234	2.28543	1.83197
376.5	3.44		0.670651	0.537849	2.30704	1.8502
377.5	3.47		0.671523	0.539073	2.33019	1.87058
378.5	3.49		0.672391	0.540291	2.34664	1.88561
379	3.52		0.672823	0.540897	2.36834	1.90396
379.5	3.53		0.673254	0.541502	2.37659	1.9115
380.5	3.51		0.674113	0.542707	2.36614	1.9049
381.5	3.51		0.674967	0.543906	2.36913	1.90911
382	3.51		0.675393	0.544503	2.37063	1.9112
382.5	3.51		0.675817	0.545098	2.37212	1.91329
383.5	3.52		0.676662	0.546284	2.38185	1.92292
384.25	3.5		0.677293	0.54717	2.37053	1.91509
384.75	3.5		0.677713	0.547758	2.37199	1.91715
385	3.54		0.677922	0.548052	2.39984	1.9401
385.5	3.54		0.67834	0.548638	2.40132	1.94218
386.5	3.53		0.679172	0.549806	2.39748	1.94082
387	3.51		0.679587	0.550388	2.38535	1.93186
387.5	3.52		0.68	0.550968	2.3936	1.93941
388.5	3.55		0.680824	0.552124	2.41692	1.96004
389.5	3.57		0.681643	0.553273	2.43347	1.97519
390	3.58		0.682051	0.553846	2.44174	1.98277
390.5	3.56		0.682458	0.554417	2.42955	1.97373
391.5	3.53		0.683269	0.555556	2.41194	1.96111
392.5	3.5		0.684076	0.556688	2.39427	1.94841
393	3.49		0.684478	0.557252	2.38883	1.94481
393.5	3.5		0.684879	0.557814	2.39708	1.95235
394.5	3.51		0.685678	0.558935	2.40673	1.96186
395	3.52		0.686076	0.559494	2.41499	1.96942
395.5	3.54		0.686473	0.560051	2.43011	1.98258
396.5	3.57		0.687264	0.56116	2.45353	2.00334
397.5	3.58		0.68805	0.562264	2.46322	2.01291
398	3.57		0.688442	0.562814	2.45774	2.00925
398.5	3.55		0.688833	0.563363	2.44536	1.99994
399.5	3.54		0.689612	0.564456	2.44123	1.99817
400.5	3.54		0.690387	0.565543	2.44397	2.00202
401.5	3.53		0.691158	0.566625	2.43979	2.00019
402.5	3.54		0.691925	0.567702	2.44942	2.00966
403.5	3.55		0.692689	0.568773	2.45905	2.01914
404.5	3.57		0.693449	0.569839	2.47561	2.03433
405.5	3.6		0.694205	0.5709	2.49914	2.05524
406.5	3.62		0.694957	0.571956	2.51574	2.07048
407.5	3.63		0.695706	0.573006	2.52541	2.08001
408.5	3.63		0.69645	0.574051	2.52812	2.08381
409.5	3.62		0.697192	0.575092	2.52383	2.08183
410.5	3.6		0.697929	0.576127	2.51255	2.07406
411.5	3.58		0.698663	0.577157	2.50122	2.06622
412.5	3.56		0.699394	0.578182	2.48984	2.05833
413.5	3.53		0.700121	0.579202	2.47143	2.04458
414.5	3.53		0.700844	0.580217	2.47398	2.04817
415.5	3.55		0.701564	0.581227	2.49055	2.06336
416.5	3.59		0.702281	0.582233	2.52119	2.09022
417.5	3.62		0.702994	0.583234	2.54484	2.11131
418.5	3.62		0.703704	0.584229	2.54741	2.11491
419.5	3.61		0.70441	0.585221	2.54292	2.11265
420.5	3.61		0.705113	0.586207	2.54546	2.11621
421.5	3.61		0.705813	0.587189	2.54798	2.11975
422.5	3.58		0.706509	0.588166	2.5293	2.10563
423.5	3.57		0.707202	0.589138	2.52471	2.10322
424.5	3.57		0.707892	0.590106	2.52717	2.10668
425.5	3.59		0.708578	0.591069	2.5438	2.12194
426.5	3.6		0.709261	0.592028	2.55334	2.1313
427.5	3.63		0.709942	0.592982	2.57709	2.15253
428.5	3.67		0.710618	0.593932	2.60797	2.17973
429.5	3.66		0.711292	0.594878	2.60333	2.17725
430.5	3.64		0.711963	0.595819	2.59154	2.16878
431.5	3.65		0.71263	0.596756	2.6011	2.17816
432.5	3.67		0.713295	0.597688	2.61779	2.19351
433.5	3.69		0.713956	0.598616	2.6345	2.20889
434.5	3.71		0.714614	0.59954	2.65122	2.22429
435.5	3.72		0.71527	0.600459	2.6608	2.23371
436.5	3.71		0.715922	0.601375	2.65607	2.2311
437.5	3.7		0.716571	0.602286	2.65131	2.22846
438.5	3.71		0.717218	0.603193	2.66088	2.23784
439.5	3.72		0.717861	0.604096	2.67044	2.24724
440.5	3.71		0.718502	0.604994	2.66564	2.24453
441.5	3.72		0.719139	0.605889	2.6752	2.25391
442.5	3.71		0.719774	0.60678	2.67036	2.25115
443.5	3.69		0.720406	0.607666	2.6583	2.24229
444.5	3.7		0.721035	0.608549	2.66783	2.25163
445.5	3.72		0.721661	0.609428	2.68458	2.26707
446.5	3.73		0.722284	0.610302	2.69412	2.27643
447.5	3.71		0.722905	0.611173	2.68198	2.26745
448.5	3.69		0.723523	0.61204	2.6698	2.25843
449.5	3.69		0.724138	0.612903	2.67207	2.26161
450.5	3.71		0.72475	0.613762	2.68882	2.27706
451.5	3.73		0.72536	0.614618	2.70559	2.29252
452.5	3.79		0.725967	0.61547	2.75141	2.33263
453.5	3.82		0.726571	0.616318	2.7755	2.35433
454.5	3.8		0.727173	0.617162	2.76326	2.34521
455.5	3.75		0.727772	0.618002	2.72914	2.31751
456.5	3.72		0.728368	0.618839	2.70953	2.30208
457.5	3.73		0.728962	0.619672	2.71903	2.31138
458.5	3.75		0.729553	0.620502	2.73582	2.32688
459.5	3.76		0.730141	0.621328	2.74533	2.33619
460.5	3.77		0.730727	0.62215	2.75484	2.3455
461.5	3.77		0.731311	0.622969	2.75704	2.34859
462.5	3.77		0.731892	0.623784	2.75923	2.35166
463.5	3.76		0.73247	0.624595	2.75409	2.34848
464.5	3.77		0.733046	0.625404	2.76358	2.35777
465.5	3.78		0.73362	0.626208	2.77308	2.36707
466.5	3.81		0.734191	0.62701	2.79727	2.38891
467.5	3.84		0.734759	0.627807	2.82148	2.41078
468.5	3.88		0.735326	0.628602	2.85306	2.43898
469.5	3.9		0.735889	0.629393	2.86997	2.45463
470.5	3.89		0.736451	0.630181	2.86479	2.4514
471.5	3.86		0.73701	0.630965	2.84486	2.43552
472.25	3.8		0.737427	0.631551	2.80222	2.39989
472.75	3.8		0.737705	0.631941	2.80328	2.40137
473.5	3.85		0.73812	0.632524	2.84176	2.43522
474.5	3.84		0.738672	0.633298	2.8365	2.43187
475.5	3.83		0.739222	0.634069	2.83122	2.42849
476.5	3.82		0.739769	0.634837	2.82592	2.42508
477.5	3.83		0.740314	0.635602	2.8354	2.43436
478.5	3.86		0.740857	0.636364	2.85971	2.45636
479.5	3.91		0.741397	0.637122	2.89886	2.49115
480.5	3.93		0.741935	0.637877	2.91581	2.50686
481.5	3.92		0.742471	0.638629	2.91049	2.50343
482.5	3.89		0.743005	0.639378	2.89029	2.48718
483.5	3.87		0.743537	0.640124	2.87749	2.47728
484.5	3.87		0.744066	0.640867	2.87954	2.48015
485.5	3.88		0.744593	0.641607	2.88902	2.48943
486.5	3.91		0.745118	0.642343	2.91341	2.51156
487.5	3.95		0.745641	0.643077	2.94528	2.54015
488.5	4		0.746162	0.643808	2.98465	2.57523
489.5	4		0.74668	0.644535	2.98672	2.57814
490.5	4.01		0.747197	0.64526	2.99626	2.58749
491.5	4.01		0.747711	0.645982	2.99832	2.59039
492.5	3.98		0.748223	0.646701	2.97793	2.57387
493.5	3.94		0.748734	0.647416	2.95001	2.55082
494.5	3.91		0.749242	0.648129	2.92953	2.53419
495.5	3.9		0.749748	0.64884	2.92402	2.53047
496.5	3.89		0.750252	0.649547	2.91848	2.52674
497.5	3.91		0.750754	0.650251	2.93545	2.54248
498.5	3.95		0.751254	0.650953	2.96745	2.57126
500	3.98		0.752	0.652	2.99296	2.59496
501.5	3.99		0.752742	0.653041	3.00344	2.60563
502.5	3.98		0.753234	0.653731	2.99787	2.60185
503.5	3.98		0.753724	0.654419	2.99982	2.60459
505	3.96		0.754455	0.655446	2.98764	2.59556
506.5	3.94		0.755183	0.656466	2.97542	2.58648
507.5	3.93		0.755665	0.657143	2.96976	2.58257
509	3.93		0.756385	0.658153	2.97259	2.58654
510.5	3.97		0.757101	0.659158	3.00569	2.61686
511.5	4		0.757576	0.659824	3.0303	2.6393
513	4		0.758285	0.660819	3.03314	2.64327
514.5	4		0.758989	0.661808	3.03596	2.64723
515.5	4.01		0.759457	0.662464	3.04542	2.65648
517	3.99		0.760155	0.663443	3.03302	2.64714
518.5	3.94		0.760849	0.664417	2.99774	2.6178
519.5	3.91		0.761309	0.665063	2.97672	2.60039
521	3.92		0.761996	0.666027	2.98702	2.61083
522.5	3.92		0.762679	0.666986	2.9897	2.61458
523.5	3.9		0.763133	0.667622	2.97622	2.60372
525	3.89		0.76381	0.668571	2.97122	2.60074
526.5	3.86		0.764482	0.669516	2.9509	2.58433
527.5	3.83		0.764929	0.670142	2.92968	2.56664
529	3.84		0.765595	0.671078	2.93989	2.57694
530.5	3.88		0.766258	0.672008	2.97308	2.60739
531.5	3.94		0.766698	0.672625	3.02079	2.65014
532.5	3.96		0.767136	0.673239	3.03786	2.66603
534	3.95		0.76779	0.674157	3.03277	2.66292
535.5	3.95		0.768441	0.67507	3.03534	2.66653
536.5	3.93		0.768872	0.675676	3.02167	2.65541
538	3.92		0.769517	0.67658	3.01651	2.65219
539.5	3.91		0.770158	0.677479	3.01132	2.64894
540.5	3.93		0.770583	0.678076	3.02839	2.66484
542	3.97		0.771218	0.678967	3.06173	2.6955
543.5	3.98		0.771849	0.679853	3.07196	2.70581
544.5	3.96		0.772268	0.680441	3.05818	2.69455
546	3.96		0.772894	0.681319	3.06066	2.69802
547.5	3.95		0.773516	0.682192	3.05539	2.69466
548.5	3.92		0.773929	0.682771	3.0338	2.67646
550	3.89		0.774545	0.683636	3.01298	2.65935
551.5	3.89		0.775159	0.684497	3.01537	2.66269
552.5	3.89		0.775566	0.685068	3.01695	2.66491
554	3.89		0.776173	0.685921	3.01931	2.66823
555.5	3.9		0.776778	0.686769	3.02943	2.6784
556.5	3.93		0.777179	0.687332	3.05431	2.70121
557.5	3.93		0.777578	0.687892	3.05588	2.70342
559	3.93		0.778175	0.68873	3.05823	2.70671
560.5	3.93		0.778769	0.689563	3.06056	2.70998
561.5	3.95		0.779163	0.690116	3.07769	2.72596
563	3.98		0.779751	0.690941	3.10341	2.74995
564.5	3.99		0.780337	0.691763	3.11354	2.76013
565.5	3.99		0.780725	0.692308	3.11509	2.76231
567	3.97		0.781305	0.693122	3.10178	2.75169
568.5	3.94		0.781882	0.693931	3.08062	2.73409
569.5	3.9		0.782265	0.694469	3.05083	2.70843
571	3.89		0.782837	0.695271	3.04524	2.70461
572.5	3.89		0.783406	0.69607	3.04745	2.70771
573.5	3.89		0.783784	0.6966	3.04892	2.70977
575	3.89		0.784348	0.697391	3.05111	2.71285
576.5	3.88		0.784909	0.698179	3.04545	2.70893
577.5	3.88		0.785281	0.698701	3.04689	2.71096
579	3.9		0.785838	0.699482	3.06477	2.72798
580.5	3.92		0.786391	0.700258	3.08265	2.74501
581.5	3.95		0.786758	0.700774	3.1077	2.76806
582.5	3.98		0.787124	0.701288	3.13276	2.79112
584	3.98		0.787671	0.702055	3.13493	2.79418
585.5	3.98		0.788215	0.702818	3.1371	2.79722
586.5	3.96		0.788576	0.703325	3.12276	2.78517
588	3.95		0.789116	0.704082	3.11701	2.78112
589.25	4		0.789563	0.704709	3.15825	2.81884
589.75	4		0.789741	0.70496	3.15897	2.81984
590.5	3.94		0.790008	0.705334	3.11263	2.77902
592	3.9		0.790541	0.706081	3.08311	2.75372
593.5	3.87		0.79107	0.706824	3.06144	2.73541
594.5	3.87		0.791421	0.707317	3.0628	2.73732
596	3.87		0.791946	0.708054	3.06483	2.74017
597.5	3.86		0.792469	0.708787	3.05893	2.73592
598.5	3.88		0.792815	0.709273	3.07612	2.75198
600	3.92		0.793333	0.71	3.10987	2.7832
602	3.92		0.79402	0.710963	3.11256	2.78698
604	3.9		0.794702	0.711921	3.09934	2.77649
606	3.89		0.79538	0.712871	3.09403	2.77307
607.5	3.85		0.795885	0.71358	3.06416	2.74728
609	3.83		0.796388	0.714286	3.05016	2.73571
611	3.87		0.797054	0.715221	3.0846	2.76791
613	3.94		0.797716	0.71615	3.143	2.82163
615	3.98		0.798374	0.717073	3.17753	2.85395
617	3.99		0.799028	0.71799	3.18812	2.86478
619	3.99		0.799677	0.718901	3.19071	2.86842
621	3.99		0.800322	0.719807	3.19329	2.87203
623	3.99		0.800963	0.720706	3.19584	2.87562
625	4.01		0.8016	0.7216	3.21442	2.89362
627	4.03		0.802233	0.722488	3.233	2.91163
628.5	3.99		0.802705	0.72315	3.20279	2.88537
630	3.94		0.803175	0.72381	3.16451	2.85181
632	3.94		0.803797	0.724684	3.16696	2.85525
634	3.97		0.804416	0.725552	3.19353	2.88044
636	4.03		0.805031	0.726415	3.24428	2.92745
638	4.11		0.805643	0.727273	3.31119	2.98909
640	4.15		0.80625	0.728125	3.34594	3.02172
642	4.15		0.806854	0.728972	3.34844	3.02523
644	4.1		0.807453	0.729814	3.31056	2.99224
646	4.06		0.80805	0.73065	3.28068	2.96644
647.5	4.05		0.808494	0.731274	3.2744	2.96166
649	4.04		0.808937	0.731895	3.2681	2.95686
651	4.04		0.809524	0.732719	3.27048	2.96018
653	4.03		0.810107	0.733538	3.26473	2.95616
655	4.02		0.810687	0.734351	3.25896	2.95209
657	4.06		0.811263	0.73516	3.29373	2.98475
659	4.11		0.811836	0.735964	3.33665	3.02481
661	4.16		0.812405	0.736762	3.37961	3.06493
663	4.15		0.812971	0.737557	3.37383	3.06086
665	4.09		0.813534	0.738346	3.32735	3.01983
666.5	4.07		0.813953	0.738935	3.31279	3.00746
668	4.09		0.814371	0.739521	3.33078	3.02464
670	4.12		0.814925	0.740299	3.35749	3.05003
672	4.17		0.815476	0.741071	3.40054	3.09027
674	4.18		0.816024	0.74184	3.41098	3.10089
676	4.13		0.816568	0.742604	3.37243	3.06695
678	4.09		0.817109	0.743363	3.34198	3.04035
680	4.08		0.817647	0.744118	3.336	3.036
682	4.09		0.818182	0.744868	3.34636	3.04651
684	4.1		0.818713	0.745614	3.35673	3.05702
686	4.12		0.819242	0.746356	3.37528	3.07499
687.5	4.16		0.819636	0.746909	3.40969	3.10714
689	4.18		0.820029	0.74746	3.42772	3.12438
691	4.2		0.82055	0.748191	3.44631	3.1424
693	4.23		0.821068	0.748918	3.47312	3.16792
695	4.24		0.821583	0.74964	3.48351	3.17847
697	4.22		0.822095	0.750359	3.46924	3.16651
699	4.2		0.822604	0.751073	3.45494	3.15451
702	4.18		0.823362	0.752137	3.44165	3.14393
706	4.16		0.824363	0.753541	3.42935	3.13473
710	4.15		0.825352	0.75493	3.42521	3.13296
714.5	4.16		0.826452	0.756473	3.43804	3.14693
719	4.19		0.827538	0.757997	3.46739	3.17601
723	4.2		0.828492	0.759336	3.47967	3.18921
727	4.16		0.829436	0.76066	3.45045	3.16435
731	4.12		0.830369	0.76197	3.42112	3.13932
735.5	4.07		0.831407	0.763426	3.38383	3.10714
740	4.04		0.832432	0.764865	3.36303	3.09005
744	4.03		0.833333	0.766129	3.35833	3.0875
748	4.06		0.834225	0.76738	3.38695	3.11556
752	4.12		0.835106	0.768617	3.44064	3.1667
756.5	4.14		0.836087	0.769993	3.4614	3.18777
761	4.12		0.837057	0.771353	3.44867	3.17798
765	4.08		0.837908	0.772549	3.41867	3.152
769	4.05		0.838752	0.773732	3.39694	3.13362
773	4.04		0.839586	0.774903	3.39193	3.13061
777.5	4.06		0.840514	0.776206	3.41249	3.1514
782	4.09		0.841432	0.777494	3.44146	3.17995
786	4.09		0.842239	0.778626	3.44476	3.18458
790	4.04		0.843038	0.779747	3.40587	3.15018
794.5	3.98		0.843927	0.780994	3.35883	3.10836
799	3.94		0.844806	0.782228	3.32854	3.08198
803	3.92		0.845579	0.783313	3.31467	3.07059
807	3.91		0.846344	0.784387	3.30921	3.06695
811	3.92		0.847102	0.78545	3.32064	3.07896
815.5	3.93		0.847946	0.786634	3.33243	3.09147
820	3.94		0.84878	0.787805	3.3442	3.10395
824	3.93		0.849515	0.788835	3.33859	3.10012
828	3.89		0.850242	0.789855	3.30744	3.07254
832	3.86		0.850962	0.790865	3.28471	3.05274
836.5	3.84		0.851763	0.79199	3.27077	3.04124
840	3.8		0.852381	0.792857	3.23905	3.01286
842	3.8		0.852732	0.793349	3.24038	3.01473
845	3.78		0.853254	0.794083	3.2253	3.00163
849	3.76		0.853946	0.795053	3.21084	2.9894
853	3.76		0.854631	0.796014	3.21341	2.99301
857.5	3.74		0.855394	0.797085	3.19917	2.9811
862	3.74		0.856148	0.798144	3.202	2.98506
866	3.75		0.856813	0.799076	3.21305	2.99654
870	3.75		0.857471	0.8	3.21552	3
874	3.72		0.858124	0.800915	3.19222	2.97941
878.5	3.68		0.85885	0.801935	3.16057	2.95112
883	3.69		0.85957	0.802945	3.17181	2.96287
887	3.7		0.860203	0.803833	3.18275	2.97418
891	3.7		0.860831	0.804714	3.18507	2.97744
895.5	3.71		0.86153	0.805695	3.19628	2.98913
900	3.69		0.862222	0.806667	3.1816	2.9766
904	3.64		0.862832	0.807522	3.14071	2.93938
908	3.59		0.863436	0.80837	3.09974	2.90205
912	3.55		0.864035	0.809211	3.06732	2.8727
916.5	3.5		0.864703	0.810147	3.02646	2.83552
921	3.46		0.865364	0.811075	2.99416	2.80632
925	3.45		0.865946	0.811892	2.98751	2.80103
929	3.42		0.866523	0.812702	2.96351	2.77944
933	3.38		0.867095	0.813505	2.93078	2.74965
937.5	3.38		0.867733	0.8144	2.93294	2.75267
942	3.4		0.868365	0.815287	2.95244	2.77197
946	3.4		0.868922	0.816068	2.95433	2.77463
950	3.39		0.869474	0.816842	2.94752	2.76909
954	3.38		0.870021	0.81761	2.94067	2.76352
958.5	3.36		0.870631	0.818466	2.92532	2.75005
963	3.29		0.871236	0.819315	2.86637	2.69555
967	3.22		0.871768	0.820062	2.80709	2.6406
971	3.19		0.872297	0.820803	2.78263	2.61836
975	3.21		0.872821	0.821538	2.80175	2.63714
979.5	3.22		0.873405	0.822358	2.81236	2.64799
984	3.22		0.873984	0.823171	2.81423	2.65061
988	3.2		0.874494	0.823887	2.79838	2.63644
992	3.16		0.875	0.824597	2.765	2.60573
996.5	3.12		0.875564	0.825389	2.73176	2.57521
1002.5	3.08		0.876309	0.826434	2.69903	2.54542
1010	3.05		0.877228	0.827723	2.67554	2.52455
1018.5	3.01		0.878252	0.829161	2.64354	2.49577
1027	2.95		0.87926	0.830574	2.59382	2.45019
1035.5	2.89		0.880251	0.831965	2.54393	2.40438
1044.5	2.86		0.881283	0.833413	2.52047	2.38356
1053	2.86		0.882241	0.834758	2.52321	2.38741
1061.5	2.87		0.883184	0.836081	2.53474	2.39955
1070	2.84		0.884112	0.837383	2.51088	2.37817
1078.5	2.8		0.885025	0.838665	2.47807	2.34826
1087.5	2.76		0.885977	0.84	2.4453	2.3184
1096	2.73		0.886861	0.841241	2.42113	2.29659
1104.5	2.68		0.887732	0.842463	2.37912	2.2578
1113	2.66		0.888589	0.843666	2.36365	2.24415
1121.5	2.66		0.889434	0.844851	2.36589	2.2473
1130.5	2.64		0.890314	0.846086	2.35043	2.23367
1139	2.6		0.891133	0.847234	2.31694	2.20281
1147.5	2.59		0.891939	0.848366	2.31012	2.19727
1156	2.59		0.892734	0.849481	2.31218	2.20016
1164.5	2.56		0.893517	0.85058	2.2874	2.17748
1173.5	2.51		0.894333	0.851726	2.24478	2.13783
1182	2.48		0.895093	0.852792	2.21983	2.11492
1190.5	2.44		0.895842	0.853843	2.18585	2.08338
1199	2.38		0.89658	0.854879	2.13386	2.03461
1207.5	2.32		0.897308	0.855901	2.08176	1.98569
1216.5	2.28		0.898068	0.856967	2.0476	1.95388
1225	2.24		0.898776	0.857959	2.01326	1.92183
1233.5	2.21		0.899473	0.858938	1.98784	1.89825
1242	2.19		0.900161	0.859903	1.97135	1.88319
1250.5	2.17		0.90084	0.860856	1.95482	1.86806
1259.5	2.15		0.901548	0.86185	1.93833	1.85298
1268	2.13		0.902208	0.862776	1.9217	1.83771
1276.5	2.12		0.902859	0.86369	1.91406	1.83102
1285	2.1		0.903502	0.864591	1.89735	1.81564
1293.5	2.07		0.904136	0.865481	1.87156	1.79155
1302.5	2.03		0.904798	0.866411	1.83674	1.75881
1311	1.95		0.905416	0.867277	1.76556	1.69119
1319.5	1.9		0.906025	0.868132	1.72145	1.64945
1328	1.87		0.906627	0.868976	1.69539	1.62498
1336.5	1.87		0.90722	0.869809	1.6965	1.62654
1345.5	1.85		0.907841	0.87068	1.67951	1.61076
1354	1.81		0.908419	0.871492	1.64424	1.5774
1362.5	1.78		0.908991	0.872294	1.618	1.55268
1371	1.74		0.909555	0.873085	1.58263	1.51917
1379.5	1.71		0.910112	0.873867	1.55629	1.49431
1388.5	1.68		0.910695	0.874685	1.52997	1.46947
1397	1.66		0.911238	0.875447	1.51266	1.45324
1405.5	1.63		0.911775	0.876201	1.48619	1.42821
1414	1.59		0.912306	0.876945	1.45057	1.39434
1422.5	1.55		0.91283	0.87768	1.41489	1.3604
1431.5	1.52		0.913378	0.878449	1.38833	1.33524
1440	1.49		0.913889	0.879167	1.36169	1.30996
1448.5	1.45		0.914394	0.879876	1.32587	1.27582
1457	1.42		0.914894	0.880577	1.29915	1.25042
1465.5	1.42		0.915387	0.881269	1.29985	1.2514
1474.5	1.43		0.915904	0.881994	1.30974	1.26125
1483	1.43		0.916386	0.88267	1.31043	1.26222
1489.25	1.4		0.916737	0.883163	1.28343	1.23643
1493.75	1.4		0.916987	0.883515	1.28378	1.23692
1500	1.36		0.917333	0.884	1.24757	1.20224
1508.5	1.3		0.917799	0.884654	1.19314	1.15005
1517.5	1.26		0.918287	0.885338	1.15704	1.11553
1526	1.22		0.918742	0.885976	1.12087	1.08089
1534.5	1.18		0.919192	0.886608	1.08465	1.0462
1543	1.17		0.919637	0.887233	1.07598	1.03806
1551.5	1.18		0.920077	0.88785	1.08569	1.04766
1560.5	1.19		0.920538	0.888497	1.09544	1.05731
1569	1.17		0.920969	0.889101	1.07753	1.04025
1577.5	1.12		0.921395	0.889699	1.03196	0.996463
1586	1.08		0.921816	0.89029	0.995561	0.961513
1594.5	1.04		0.922233	0.890875	0.959122	0.92651
1603.5	1.01		0.922669	0.891487	0.931896	0.900402
1612	0.99		0.923077	0.89206	0.913846	0.883139
1620.5	0.99		0.92348	0.892626	0.914246	0.883699
1629	0.98		0.92388	0.893186	0.905402	0.875322
1637.5	0.96		0.924275	0.89374	0.887304	0.857991
1646.5	0.94		0.924689	0.894321	0.869207	0.840662
1655	0.92		0.925076	0.894864	0.851069	0.823275
1663.5	0.9		0.925458	0.895401	0.832913	0.805861
1672	0.89		0.925837	0.895933	0.823995	0.79738
1680.5	0.88		0.926212	0.896459	0.815067	0.788884
1689.5	0.88		0.926606	0.897011	0.815413	0.78937
1698	0.85		0.926973	0.897527	0.787927	0.762898
1706.5	0.81		0.927337	0.898037	0.751143	0.72741
1715	0.77		0.927697	0.898542	0.714327	0.691878
1723.5	0.76		0.928053	0.899043	0.705321	0.683272
1732.5	0.78		0.928427	0.899567	0.724173	0.701662
1741	0.79		0.928777	0.900057	0.733733	0.711045
1749.5	0.78		0.929123	0.900543	0.724716	0.702424
1758	0.76		0.929465	0.901024	0.706394	0.684778
1766.5	0.73		0.929805	0.9015	0.678757	0.658095
1775.5	0.69		0.930161	0.901999	0.641811	0.62238
1784	0.67		0.930493	0.902466	0.62343	0.604652
1792.5	0.68		0.930823	0.902929	0.63296	0.613992
1801	0.7		0.931149	0.903387	0.651805	0.632371
1809.5	0.71		0.931473	0.903841	0.661346	0.641727
1818.5	0.7		0.931812	0.904317	0.652268	0.633022
1827	0.68		0.932129	0.904762	0.633848	0.615238
1835.5	0.67		0.932443	0.905203	0.624737	0.606486
1844	0.64		0.932755	0.90564	0.596963	0.57961
1852.5	0.61		0.933063	0.906073	0.569169	0.552704
1861.5	0.58		0.933387	0.906527	0.541364	0.525786
1870	0.58		0.93369	0.906952	0.54154	0.526032
1878.5	0.57		0.93399	0.907373	0.532374	0.517203
1887	0.57		0.934287	0.90779	0.532544	0.51744
1895.5	0.58		0.934582	0.908204	0.542058	0.526758
1904.5	0.58		0.934891	0.908637	0.542237	0.52701
1913	0.57		0.93518	0.909043	0.533053	0.518155
1921.5	0.56		0.935467	0.909446	0.523862	0.50929
1930	0.54		0.935751	0.909845	0.505306	0.491316
1938.5	0.51		0.936033	0.91024	0.477377	0.464222
1947.5	0.5		0.936329	0.910655	0.468164	0.455327
1956	0.48		0.936605	0.911043	0.449571	0.437301
1964.5	0.47		0.93688	0.911428	0.440333	0.428371
1973	0.48		0.937152	0.911809	0.449833	0.437669
1981.5	0.49		0.937421	0.912188	0.459336	0.446972
1990.5	0.5		0.937704	0.912585	0.468852	0.456292
2000.5	0.5		0.938015	0.913022	0.469008	0.456511
2014	0.5		0.938431	0.913605	0.469215	0.456802
2030	0.49		0.938916	0.914286	0.460069	0.448
2046	0.48		0.939394	0.914956	0.450909	0.439179
2062	0.46		0.939864	0.915616	0.432338	0.421183
2078.5	0.44		0.940342	0.916286	0.41375	0.403166
2095	0.42		0.940811	0.916945	0.395141	0.385117
2111	0.41		0.94126	0.917575	0.385917	0.376206
2127	0.41		0.941702	0.918195	0.386098	0.37646
2143	0.42		0.942137	0.918805	0.395698	0.385898
2159	0.42		0.942566	0.919407	0.395878	0.386151
2175.5	0.41		0.943002	0.920018	0.386631	0.377208
2192	0.38		0.943431	0.92062	0.358504	0.349836
2208	0.36		0.943841	0.921196	0.339783	0.33163
2224	0.35		0.944245	0.921763	0.330486	0.322617
2240	0.34		0.944643	0.922321	0.321179	0.313589
2256	0.34		0.945035	0.922872	0.321312	0.313777
2272	0.35		0.945423	0.923415	0.330898	0.323195
2288.5	0.36		0.945816	0.923968	0.340494	0.332628
2305	0.37		0.946204	0.924512	0.350095	0.342069
2321	0.36		0.946575	0.925032	0.340767	0.333012
2337	0.35		0.946941	0.925546	0.331429	0.323941
2353	0.33		0.947301	0.926052	0.312609	0.305597
2369	0.31		0.947657	0.926551	0.293774	0.287231
2385.5	0.3		0.948019	0.927059	0.284406	0.278118
2402	0.31		0.948376	0.92756	0.293997	0.287544
2418	0.33		0.948718	0.92804	0.313077	0.306253
2434	0.34		0.949055	0.928513	0.322679	0.315694
2450	0.34		0.949388	0.92898	0.322792	0.315853
2466	0.32		0.949716	0.92944	0.303909	0.297421
2482.5	0.32		0.95005	0.929909	0.304016	0.297571
2499	0.32		0.95038	0.930372	0.304122	0.297719
2515	0.31		0.950696	0.930815	0.294716	0.288553
2531	0.29		0.951008	0.931252	0.275792	0.270063
2547	0.27		0.951315	0.931684	0.256855	0.251555
2563	0.26		0.951619	0.932111	0.247421	0.242349
2575	0.3		0.951845	0.932427	0.285553	0.279728
2583	0.3		0.951994	0.932636	0.285598	0.279791
2595.5	0.3		0.952225	0.932961	0.285668	0.279888
2612	0.3		0.952527	0.933384	0.285758	0.280015
2628	0.29		0.952816	0.93379	0.276317	0.270799
2644	0.29		0.953101	0.934191	0.276399	0.270915
2660	0.28		0.953383	0.934586	0.266947	0.261684
2676	0.27		0.953662	0.934978	0.257489	0.252444
2692.5	0.26		0.953946	0.935376	0.248026	0.243198
2709	0.26		0.954227	0.93577	0.248099	0.2433
2725	0.26		0.954495	0.936147	0.248169	0.243398
2741	0.26		0.954761	0.93652	0.248238	0.243495
2757	0.25		0.955024	0.936888	0.238756	0.234222
2773	0.24		0.955283	0.937252	0.229268	0.22494
2789	0.23		0.95554	0.937612	0.219774	0.215651
2805.5	0.22		0.955801	0.937979	0.210276	0.206355
2822	0.23		0.95606	0.938342	0.219894	0.215819
2838	0.24		0.956307	0.938689	0.229514	0.225285
2854	0.25		0.956552	0.939033	0.239138	0.234758
2870	0.25		0.956794	0.939373	0.239199	0.234843
2886	0.24		0.957034	0.939709	0.229688	0.22553
2902.5	0.24		0.957278	0.940052	0.229747	0.225612
2919	0.23		0.95752	0.940391	0.22023	0.21629
2935	0.23		0.957751	0.940716	0.220283	0.216365
2951	0.22		0.95798	0.941037	0.210756	0.207028
2967	0.21		0.958207	0.941355	0.201223	0.197685
2983	0.19		0.958431	0.941669	0.182102	0.178917
3006.5	0.19		0.958756	0.942125	0.182164	0.179004

## Sheet: 590
Mean Size (bp)	Concentration (pg/ul)		125 odds	175 odds	[125]	[175]	125 total	175 total		175/125	av size (bp)
1	0.0614885		0	0	0	0	1699.23	1431.78		0.842603	590.093
1.76	0.113276		0	0	0	0
2.51	0.125562		0	0	0	0
3.27	0.0936207		0	0	0	0
4.02	0.0637443		0	0	0	0
4.78	0.0333926		0	0	0	0
5.53	0.0106543		0	0	0	0
6.29	0.00784081		0	0	0	0
7.04	0.0230151		0	0	0	0
7.8	0.0460763		0	0	0	0
8.56	0.0739329		0	0	0	0
9.31	0.0648053		0	0	0	0
10.07	0.0525979		0	0	0	0
10.82	0.0459379		0	0	0	0
11.58	0.0393424		0	0	0	0
12.33	0.0227383		0	0	0	0
13.09	0.00950122		0	0	0	0
13.84	0.0113		0	0	0	0
14.6	0.0117151		0	0	0	0
15.36	0.0337616		0	0	0	0
16.11	0.0728225		0	0	0	0
16.87	0.100715		0	0	0	0
17.62	0.139036		0	0	0	0
18.38	0.129859		0	0	0	0
19.13	0.104824		0	0	0	0
19.89	0.114423		0	0	0	0
20.64	0.124022		0	0	0	0
21.4	0.133622		0	0	0	0
22.16	0.143221		0	0	0	0
22.91	0.15282		0	0	0	0
23.67	0.16242		0	0	0	0
24.42	0.172019		0	0	0	0
25.18	0.181618		0	0	0	0
25.93	0.191218		0	0	0	0
26.69	0.200817		0	0	0	0
27.44	0.210417		0	0	0	0
28.2	0.220016		0	0	0	0
28.96	0.229615		0	0	0	0
29.71	0.239215		0	0	0	0
30.47	0.248814		0	0	0	0
31.22	0.258413		0	0	0	0
31.98	0.268013		0	0	0	0
32.73	0.277612		0	0	0	0
33.49	0.287211		0	0	0	0
34.24	0.296811		0	0	0	0
35	0.30641		0	0	0	0
35.35	0.31601		0	0	0	0
35.7	0.325609		0	0	0	0
36.05	0.335208		0	0	0	0
36.4	0.344808		0	0	0	0
36.74	0.354407		0	0	0	0
37.09	0.364006		0	0	0	0
37.44	0.373606		0	0	0	0
37.79	0.383205		0	0	0	0
38.14	0.392804		0	0	0	0
38.49	0.402404		0	0	0	0
38.84	0.412003		0	0	0	0
39.19	0.421603		0	0	0	0
39.53	0.431202		0	0	0	0
39.88	0.440801		0	0	0	0
40.23	0.450401		0	0	0	0
40.5	0.46		0	0	0	0
41	0.45		0	0	0	0
41.5	0.44		0	0	0	0
42	0.44		0	0	0	0
42.5	0.45		0	0	0	0
43	0.45		0	0	0	0
43	0.47		0	0	0	0
43.5	0.48		0	0	0	0
44	0.48		0	0	0	0
44.5	0.49		0	0	0	0
45	0.5		0	0	0	0
45.5	0.52		0	0	0	0
46	0.53		0	0	0	0
46	0.55		0	0	0	0
46.5	0.57		0	0	0	0
47	0.58		0	0	0	0
47.5	0.58		0	0	0	0
48	0.6		0	0	0	0
48.5	0.61		0	0	0	0
49	0.63		0	0	0	0
49	0.68		0	0	0	0
49.5	0.73		0	0	0	0
50	0.77		0	0	0	0
50.5	0.82		0	0	0	0
51.5	0.87		0	0	0	0
52	0.91		0	0	0	0
52.5	0.93		0	0	0	0
53	0.95		0	0	0	0
53.5	0.97		0	0	0	0
54.5	0.96		0	0	0	0
55	0.95		0	0	0	0
55.5	0.94		0	0	0	0
56	0.91		0	0	0	0
56.5	0.88		0	0	0	0
57.5	0.85		0	0	0	0
58	0.84		0	0	0	0
58.5	0.84		0	0	0	0
59	0.86		0	0	0	0
59.5	0.88		0	0	0	0
60	0.88		0	0	0	0
60.25	0.9		0	0	0	0
60.75	0.9		0	0	0	0
61.5	0.87		0	0	0	0
62	0.86		0	0	0	0
62.5	0.85		0	0	0	0
63	0.84		0	0	0	0
63.5	0.83		0	0	0	0
64.5	0.82		0	0	0	0
65	0.81		0	0	0	0
65.5	0.81		0	0	0	0
66	0.82		0	0	0	0
66.5	0.81		0	0	0	0
67.5	0.8		0	0	0	0
68	0.8		0	0	0	0
68.5	0.79		0	0	0	0
69	0.77		0	0	0	0
69.5	0.74		0	0	0	0
70.5	0.72		0	0	0	0
71	0.71		0	0	0	0
71.5	0.71		0	0	0	0
72	0.71		0	0	0	0
72.5	0.71		0	0	0	0
73.5	0.71		0	0	0	0
74	0.71		0	0	0	0
74.5	0.7		0	0	0	0
75	0.7		0	0	0	0
75.5	0.7		0	0	0	0
76.5	0.7		0	0	0	0
77	0.71		0	0	0	0
77.5	0.71		0	0	0	0
78	0.7		0	0	0	0
78.5	0.7		0	0	0	0
79	0.69		0	0	0	0
79.5	0.69		0	0	0	0
80.5	0.69		0	0	0	0
81	0.69		0	0	0	0
81.5	0.71		0	0	0	0
82	0.72		0	0	0	0
82.5	0.72		0	0	0	0
83.5	0.72		0	0	0	0
84	0.74		0	0	0	0
84.5	0.75		0	0	0	0
85	0.76		0	0	0	0
85.5	0.77		0	0	0	0
86.5	0.77		0	0	0	0
87	0.76		0	0	0	0
87.5	0.75		0	0	0	0
88	0.75		0	0	0	0
88.5	0.76		0	0	0	0
89.5	0.76		0	0	0	0
90	0.76		0	0	0	0
90.5	0.78		0	0	0	0
91	0.79		0	0	0	0
91.5	0.8		0	0	0	0
92	0.81		0	0	0	0
92.5	0.82		0	0	0	0
93.5	0.84		0	0	0	0
94	0.85		0	0	0	0
94.5	0.84		0	0	0	0
95	0.83		0	0	0	0
95.5	0.84		0	0	0	0
96	0.85		0	0	0	0
96.5	0.86		0	0	0	0
97.5	0.88		0	0	0	0
98	0.89		0	0	0	0
98.5	0.9		0	0	0	0
99	0.9		0	0	0	0
99.5	0.91		0	0	0	0
100.5	0.92		0	0	0	0
101	0.91		0	0	0	0
101.5	0.89		0	0	0	0
102.5	0.9		0	0	0	0
103	0.91		0	0	0	0
103.5	0.93		0	0	0	0
104	0.94		0	0	0	0
104.5	0.95		0	0	0	0
105.5	0.98		0	0	0	0
106	0.99		0	0	0	0
106.5	1.02		0	0	0	0
107.5	1.05		0	0	0	0
108	1.06		0	0	0	0
108.5	1.06		0	0	0	0
109.5	1.03		0	0	0	0
110	1.01		0	0	0	0
110.5	1.01		0	0	0	0
111.5	1.01		0	0	0	0
112	1.03		0	0	0	0
112.5	1.06		0	0	0	0
113.5	1.07		0	0	0	0
114	1.08		0	0	0	0
114.5	1.08		0	0	0	0
115.5	1.09		0	0	0	0
116	1.1		0	0	0	0
116.5	1.09		0	0	0	0
117	1.1		0	0	0	0
117.5	1.1		0	0	0	0
118.5	1.09		0	0	0	0
119	1.08		0	0	0	0
119.5	1.08		0	0	0	0
120.5	1.09		0	0	0	0
121	1.1		0	0	0	0
121.5	1.12		0	0	0	0
122.5	1.13		0	0	0	0
123	1.12		0	0	0	0
123.5	1.11		0	0	0	0
124.5	1.11		0.00401606	0	0.00445783	0
125	1.13		0.008	0	0.00904	0
125.5	1.16		0.0119522	0	0.0138645	0
126.5	1.19		0.0197628	0	0.0235178	0
127	1.19		0.023622	0	0.0281102	0
127.5	1.19		0.027451	0	0.0326667	0
128.5	1.23		0.0350195	0	0.0430739	0
129	1.3		0.0387597	0	0.0503876	0
129.5	1.33		0.042471	0	0.0564865	0
130.5	1.33		0.0498084	0	0.0662452	0
131	1.3		0.0534351	0	0.0694656	0
131.5	1.24		0.0570342	0	0.0707224	0
132	1.17		0.0606061	0	0.0709091	0
132.5	1.17		0.0641509	0	0.0750566	0
133.5	1.21		0.071161	0	0.0861049	0
134	1.23		0.0746269	0	0.091791	0
134.5	1.23		0.0780669	0	0.0960223	0
135.5	1.24		0.0848708	0	0.10524	0
136	1.27		0.0882353	0	0.112059	0
136.5	1.29		0.0915751	0	0.118132	0
137.5	1.3		0.0981818	0	0.127636	0
138	1.32		0.101449	0	0.133913	0
138.5	1.32		0.104693	0	0.138195	0
139.5	1.31		0.111111	0	0.145556	0
140	1.31		0.114286	0	0.149714	0
140.5	1.33		0.117438	0	0.156192	0
141.5	1.34		0.123675	0	0.165724	0
142	1.34		0.126761	0	0.169859	0
142.5	1.35		0.129825	0	0.175263	0
143.5	1.36		0.135889	0	0.184808	0
144	1.38		0.138889	0	0.191667	0
144.5	1.38		0.141869	0	0.195779	0
145	1.37		0.144828	0	0.198414	0
145.5	1.37		0.147766	0	0.20244	0
146.5	1.36		0.153584	0	0.208874	0
147	1.35		0.156463	0	0.211224	0
147.5	1.34		0.159322	0	0.213492	0
148.5	1.35		0.164983	0	0.222727	0
149	1.36		0.167785	0	0.228188	0
149.5	1.38		0.170569	0	0.235385	0
150.5	1.4		0.17608	0	0.246512	0
151	1.43		0.178808	0	0.255695	0
151.5	1.42		0.181518	0	0.257756	0
152.5	1.41		0.186885	0	0.263508	0
153	1.4		0.189542	0	0.265359	0
153.5	1.4		0.192182	0	0.269055	0
154.5	1.41		0.197411	0	0.27835	0
155	1.42		0.2	0	0.284	0
155.5	1.44		0.202572	0	0.291704	0
156.5	1.47		0.207668	0	0.305272	0
157	1.47		0.210191	0	0.308981	0
157.5	1.48		0.212698	0	0.314794	0
158.5	1.5		0.217666	0	0.326498	0
159	1.5		0.220126	0	0.330189	0
159.5	1.5		0.222571	0	0.333856	0
160.5	1.52		0.227414	0	0.34567	0
161	1.55		0.229814	0	0.356211	0
161.5	1.56		0.232198	0	0.362229	0
162.5	1.56		0.236923	0	0.3696	0
163	1.57		0.239264	0	0.375644	0
163.5	1.56		0.24159	0	0.376881	0
164.5	1.55		0.246201	0	0.381611	0
165	1.53		0.248485	0	0.380182	0
165.5	1.53		0.250755	0	0.383656	0
166.5	1.56		0.255255	0	0.398198	0
167	1.6		0.257485	0	0.411976	0
167.5	1.64		0.259701	0	0.42591	0
168.5	1.65		0.264095	0	0.435757	0
169	1.64		0.266272	0	0.436686	0
169.5	1.61		0.268437	0	0.432183	0
170.5	1.59		0.272727	0	0.433636	0
171	1.61		0.274854	0	0.442515	0
171.5	1.63		0.276968	0	0.451458	0
172.5	1.62		0.281159	0	0.455478	0
173	1.61		0.283237	0	0.456012	0
173.5	1.6		0.285303	0	0.456484	0
174.5	1.6		0.289398	0.00286533	0.463037	0.00458453
175	1.62		0.291429	0.00571429	0.472114	0.00925714
175.5	1.65		0.293447	0.00854701	0.484188	0.0141026
176.5	1.67		0.29745	0.0141643	0.496742	0.0236544
177	1.66		0.299435	0.0169492	0.497062	0.0281356
177.5	1.66		0.301408	0.0197183	0.500338	0.0327324
178.5	1.66		0.305322	0.0252101	0.506835	0.0418487
179	1.68		0.307263	0.027933	0.516201	0.0469274
179.5	1.69		0.309192	0.0306407	0.522535	0.0517827
180.5	1.69		0.313019	0.0360111	0.529003	0.0608587
181	1.67		0.314917	0.038674	0.525912	0.0645856
181.5	1.65		0.316804	0.0413223	0.522727	0.0681818
182.5	1.65		0.320548	0.0465753	0.528904	0.0768493
183	1.64		0.322404	0.0491803	0.528743	0.0806557
183.5	1.64		0.324251	0.0517711	0.531771	0.0849046
184.5	1.66		0.327913	0.0569106	0.544336	0.0944715
185	1.68		0.32973	0.0594595	0.553946	0.0998919
185.5	1.7		0.331536	0.0619946	0.563612	0.105391
186.5	1.72		0.335121	0.0670241	0.576408	0.115282
187	1.72		0.336898	0.0695187	0.579465	0.119572
187.5	1.72		0.338667	0.072	0.582507	0.12384
188.5	1.73		0.342175	0.0769231	0.591963	0.133077
189	1.73		0.343915	0.0793651	0.594974	0.137302
189.5	1.74		0.345646	0.0817942	0.601425	0.142322
190.5	1.74		0.349081	0.0866142	0.607402	0.150709
191	1.75		0.350785	0.0890052	0.613874	0.155759
191.5	1.75		0.35248	0.0913838	0.616841	0.159922
192.5	1.76		0.355844	0.0961039	0.626286	0.169143
193	1.78		0.357513	0.0984456	0.636373	0.175233
193.5	1.79		0.359173	0.100775	0.64292	0.180388
194.5	1.79		0.362468	0.105398	0.648817	0.188663
195	1.8		0.364103	0.107692	0.655385	0.193846
195.5	1.81		0.365729	0.109974	0.661969	0.199054
196.5	1.81		0.368957	0.114504	0.667812	0.207252
197	1.81		0.370558	0.116751	0.670711	0.21132
197.5	1.8		0.372152	0.118987	0.669873	0.214177
198.5	1.79		0.375315	0.123426	0.671814	0.220932
199	1.78		0.376884	0.125628	0.670854	0.223618
199.5	1.76		0.378446	0.12782	0.666065	0.224962
200.5	1.75		0.381546	0.13217	0.667706	0.231297
201	1.75		0.383085	0.134328	0.670398	0.235075
201.5	1.79		0.384615	0.136476	0.688462	0.244293
202.5	1.85		0.387654	0.140741	0.71716	0.26037
203	1.9		0.389163	0.142857	0.739409	0.271429
203.5	1.91		0.390663	0.144963	0.746167	0.27688
204.5	1.91		0.393643	0.149144	0.751858	0.284866
205	1.88		0.395122	0.15122	0.742829	0.284293
205.5	1.85		0.396594	0.153285	0.733698	0.283577
206.5	1.85		0.399516	0.157385	0.739104	0.291162
207	1.86		0.400966	0.15942	0.745797	0.296522
207.5	1.88		0.40241	0.161446	0.75653	0.303518
208.5	1.87		0.405276	0.165468	0.757866	0.309424
209	1.85		0.406699	0.167464	0.752392	0.309809
209.5	1.85		0.408115	0.169451	0.755012	0.313484
210.5	1.84		0.410926	0.173397	0.756105	0.31905
211.5	1.84		0.413712	0.177305	0.761229	0.326241
212	1.86		0.415094	0.179245	0.772075	0.333396
212.5	1.87		0.416471	0.181176	0.7788	0.3388
213.5	1.89		0.419204	0.185012	0.792295	0.349672
214	1.9		0.420561	0.186916	0.799065	0.35514
214.5	1.91		0.421911	0.188811	0.805851	0.360629
215.5	1.91		0.424594	0.192575	0.810974	0.367819
216	1.91		0.425926	0.194444	0.813519	0.371389
216.5	1.92		0.427252	0.196305	0.820323	0.376905
217.5	1.91		0.429885	0.2	0.82108	0.382
218	1.92		0.431193	0.201835	0.82789	0.387523
218.5	1.94		0.432494	0.203661	0.839039	0.395103
219.5	1.97		0.43508	0.207289	0.857107	0.40836
220	1.98		0.436364	0.209091	0.864	0.414
220.5	1.98		0.437642	0.210884	0.866531	0.417551
221.5	1.97		0.440181	0.214447	0.867156	0.42246
222	1.96		0.441441	0.216216	0.865225	0.423784
222.5	1.96		0.442697	0.217978	0.867685	0.427236
223.5	1.99		0.44519	0.221477	0.885928	0.440738
224	2.02		0.446429	0.223214	0.901786	0.450893
224.5	2.04		0.447661	0.224944	0.913229	0.458886
225.5	2.04		0.450111	0.228381	0.918226	0.465898
226	2.02		0.451327	0.230088	0.911681	0.464779
226.5	1.98		0.452539	0.231788	0.896026	0.45894
227.5	1.96		0.454945	0.235165	0.891692	0.460923
228.5	1.98		0.45733	0.238512	0.905514	0.472254
229	2.02		0.458515	0.240175	0.926201	0.485153
229.5	2.04		0.459695	0.24183	0.937778	0.493333
230.5	2.04		0.462039	0.245119	0.94256	0.500043
231	2.04		0.463203	0.246753	0.944935	0.503377
231.5	2.04		0.464363	0.24838	0.9473	0.506695
232.5	2.07		0.466667	0.251613	0.966	0.520839
233	2.09		0.467811	0.253219	0.977725	0.529227
233.5	2.1		0.468951	0.254818	0.984797	0.535118
234.5	2.08		0.471215	0.257996	0.980128	0.536631
235	2.05		0.47234	0.259574	0.968298	0.532128
235.5	2.02		0.473461	0.261146	0.956391	0.527516
236.5	2		0.475687	0.264271	0.951374	0.528541
237	2		0.476793	0.265823	0.953586	0.531646
237.5	2.04		0.477895	0.267368	0.974905	0.545432
238.5	2.06		0.480084	0.27044	0.988973	0.557107
239	2.1		0.481172	0.271967	1.01046	0.57113
240	2.15		0.483333	0.275	1.03917	0.59125
241	2.17		0.485477	0.278008	1.05349	0.603278
241.5	2.18		0.486542	0.279503	1.06066	0.609317
242.5	2.18		0.48866	0.282474	1.06528	0.615794
243	2.17		0.489712	0.283951	1.06267	0.616173
243.5	2.15		0.49076	0.285421	1.05513	0.613655
244.5	2.12		0.492843	0.288344	1.04483	0.611288
245	2.09		0.493878	0.289796	1.0322	0.605673
245.5	2.08		0.494908	0.291242	1.02941	0.605784
246.5	2.09		0.496957	0.294118	1.03864	0.614706
247.5	2.12		0.49899	0.29697	1.05786	0.629576
248	2.13		0.5	0.298387	1.065	0.635565
248.5	2.15		0.501006	0.299799	1.07716	0.644567
249.5	2.15		0.503006	0.302605	1.08146	0.650601
250	2.13		0.504	0.304	1.07352	0.64752
250.5	2.11		0.50499	0.305389	1.06553	0.644371
251.5	2.13		0.506958	0.308151	1.07982	0.656362
252	2.15		0.507937	0.309524	1.09206	0.665476
252.5	2.16		0.508911	0.310891	1.09925	0.671525
253.5	2.18		0.510848	0.313609	1.11365	0.683669
254	2.19		0.511811	0.314961	1.12087	0.689764
254.5	2.19		0.51277	0.316306	1.12297	0.692711
255.5	2.19		0.514677	0.318982	1.12714	0.698571
256	2.21		0.515625	0.320312	1.13953	0.707891
256.5	2.21		0.516569	0.321637	1.14162	0.710819
257.5	2.19		0.518447	0.324272	1.1354	0.710155
258	2.17		0.51938	0.325581	1.12705	0.706512
258.5	2.16		0.520309	0.326886	1.12387	0.706074
259.5	2.16		0.522158	0.32948	1.12786	0.711676
260	2.19		0.523077	0.330769	1.14554	0.724385
260.5	2.23		0.523992	0.332054	1.1685	0.74048
261.5	2.25		0.525813	0.334608	1.18308	0.752868
262	2.25		0.526718	0.335878	1.18511	0.755725
262.5	2.24		0.527619	0.337143	1.18187	0.7552
263.5	2.23		0.529412	0.339658	1.18059	0.757438
264.5	2.21		0.531191	0.342155	1.17393	0.756163
265	2.22		0.532075	0.343396	1.18121	0.76234
265.5	2.23		0.532957	0.344633	1.18849	0.768531
266.5	2.24		0.534709	0.347092	1.19775	0.777486
267	2.25		0.535581	0.348315	1.20506	0.783708
267.5	2.27		0.536449	0.349533	1.21774	0.793439
268.5	2.3		0.538175	0.351955	1.2378	0.809497
269	2.3		0.539033	0.35316	1.23978	0.812268
269.5	2.31		0.539889	0.35436	1.24714	0.818571
270.5	2.32		0.54159	0.356747	1.25649	0.827652
271	2.3		0.542435	0.357934	1.2476	0.823247
271.5	2.27		0.543278	0.359116	1.23324	0.815193
272.5	2.26		0.544954	0.361468	1.2316	0.816917
273	2.29		0.545788	0.362637	1.24985	0.83044
273.5	2.31		0.546618	0.363803	1.26269	0.840384
274.5	2.32		0.54827	0.36612	1.27199	0.849399
275	2.33		0.549091	0.367273	1.27938	0.855745
275.5	2.34		0.549909	0.368421	1.28679	0.862105
276.5	2.32		0.551537	0.370705	1.27957	0.860036
277	2.3		0.552347	0.371841	1.2704	0.855235
277.5	2.29		0.553153	0.372973	1.26672	0.854108
278.5	2.29		0.554758	0.375224	1.27039	0.859264
279	2.3		0.555556	0.376344	1.27778	0.865591
279.5	2.33		0.556351	0.37746	1.2963	0.879481
280.5	2.37		0.557932	0.379679	1.3223	0.89984
281	2.4		0.558719	0.380783	1.34093	0.913879
281.5	2.39		0.559503	0.381883	1.33721	0.9127
282.5	2.35		0.561062	0.384071	1.3185	0.902566
283.5	2.31		0.56261	0.386243	1.29963	0.892222
284	2.29		0.56338	0.387324	1.29014	0.886972
284.5	2.29		0.564148	0.388401	1.2919	0.889438
285.5	2.32		0.565674	0.390543	1.31236	0.90606
286	2.38		0.566434	0.391608	1.34811	0.932028
286.5	2.43		0.56719	0.39267	1.37827	0.954188
287.5	2.43		0.568696	0.394783	1.38193	0.959322
288	2.41		0.569444	0.395833	1.37236	0.953958
288.5	2.39		0.570191	0.39688	1.36276	0.948544
289.5	2.37		0.571675	0.398964	1.35487	0.945544
290	2.37		0.572414	0.4	1.35662	0.948
290.5	2.4		0.57315	0.401033	1.37556	0.962478
291.5	2.44		0.574614	0.403087	1.40206	0.983533
292	2.5		0.575342	0.40411	1.43836	1.01027
292.5	2.53		0.576068	0.405128	1.45745	1.02497
293.5	2.53		0.577513	0.407155	1.46111	1.0301
294	2.49		0.578231	0.408163	1.4398	1.01633
294.5	2.45		0.578947	0.409168	1.41842	1.00246
295.5	2.44		0.580372	0.411168	1.41611	1.00325
296	2.43		0.581081	0.412162	1.41203	1.00155
296.5	2.43		0.581788	0.413153	1.41374	1.00396
297.5	2.43		0.583193	0.415126	1.41716	1.00876
298	2.41		0.583893	0.416107	1.40718	1.00282
298.5	2.41		0.58459	0.417085	1.40886	1.00518
299.5	2.42		0.585977	0.419032	1.41806	1.01406
300.5	2.45		0.587354	0.420965	1.43902	1.03136
301	2.48		0.58804	0.421927	1.45834	1.04638
301.5	2.48		0.588723	0.422886	1.46003	1.04876
302.5	2.49		0.590083	0.424793	1.46931	1.05774
303	2.49		0.590759	0.425743	1.47099	1.0601
303.5	2.48		0.591433	0.426689	1.46675	1.05819
304.5	2.48		0.592775	0.428571	1.47008	1.06286
305.5	2.49		0.594108	0.430442	1.47933	1.0718
306	2.5		0.594771	0.431373	1.48693	1.07843
306.5	2.51		0.595432	0.4323	1.49454	1.08507
307.5	2.52		0.596748	0.434146	1.5038	1.09405
308.5	2.52		0.598055	0.435981	1.5071	1.09867
309	2.51		0.598706	0.436893	1.50275	1.0966
309.5	2.51		0.599354	0.437803	1.50438	1.09889
310.5	2.54		0.600644	0.439614	1.52564	1.11662
311	2.54		0.601286	0.440514	1.52727	1.11891
311.5	2.53		0.601926	0.441413	1.52287	1.11677
312.5	2.5		0.6032	0.4432	1.508	1.108
313.5	2.46		0.604466	0.444976	1.48699	1.09464
314	2.47		0.605096	0.44586	1.49459	1.10127
314.5	2.5		0.605723	0.446741	1.51431	1.11685
315.5	2.55		0.606973	0.448494	1.54778	1.14366
316.5	2.59		0.608215	0.450237	1.57528	1.16611
317	2.59		0.608833	0.451104	1.57688	1.16836
317.5	2.58		0.609449	0.451969	1.57238	1.16608
318.5	2.55		0.610675	0.453689	1.55722	1.15691
319.5	2.53		0.611894	0.455399	1.54809	1.15216
320	2.54		0.6125	0.45625	1.55575	1.15887
320.5	2.54		0.613105	0.457098	1.55729	1.16103
321.5	2.55		0.614308	0.458787	1.56649	1.16991
322	2.58		0.614907	0.459627	1.58646	1.18584
322.5	2.59		0.615504	0.460465	1.59416	1.1926
323.5	2.6		0.616692	0.462133	1.6034	1.20155
324.5	2.62		0.617874	0.46379	1.61883	1.21513
325	2.62		0.618462	0.464615	1.62037	1.21729
325.5	2.6		0.619048	0.465438	1.60952	1.21014
326.5	2.6		0.620214	0.467075	1.61256	1.2144
327.5	2.62		0.621374	0.468702	1.628	1.228
328	2.64		0.621951	0.469512	1.64195	1.23951
328.5	2.63		0.622527	0.47032	1.63725	1.23694
329.5	2.61		0.623672	0.471927	1.62778	1.23173
330	2.6		0.624242	0.472727	1.62303	1.22909
330.5	2.58		0.624811	0.473525	1.61201	1.22169
331.5	2.55		0.625943	0.475113	1.59615	1.21154
332.5	2.55		0.627068	0.476692	1.59902	1.21556
333	2.57		0.627628	0.477477	1.613	1.22712
333.5	2.6		0.628186	0.478261	1.63328	1.24348
334.5	2.62		0.629297	0.479821	1.64876	1.25713
335.5	2.65		0.630402	0.481371	1.67057	1.27563
336	2.66		0.630952	0.482143	1.67833	1.2825
336.5	2.63		0.631501	0.482912	1.66085	1.27006
337.5	2.6		0.632593	0.484444	1.64474	1.25956
338.5	2.58		0.633678	0.485968	1.63489	1.2538
339	2.59		0.634218	0.486726	1.64263	1.26062
339.5	2.61		0.634757	0.487482	1.65672	1.27233
340.5	2.66		0.63583	0.488987	1.69131	1.3007
341	2.7		0.636364	0.489736	1.71818	1.32229
341.5	2.71		0.636896	0.490483	1.72599	1.32921
342.5	2.7		0.637956	0.491971	1.72248	1.32832
343.5	2.7		0.63901	0.49345	1.72533	1.33231
344	2.7		0.639535	0.494186	1.72674	1.3343
344.5	2.69		0.640058	0.49492	1.72176	1.33134
345.5	2.68		0.6411	0.496382	1.71815	1.3303
346.5	2.7		0.642136	0.497835	1.73377	1.34416
347	2.71		0.642651	0.498559	1.74159	1.3511
347.5	2.71		0.643165	0.499281	1.74298	1.35305
348.5	2.73		0.644189	0.500717	1.75864	1.36696
349	2.75		0.644699	0.501433	1.77292	1.37894
349.5	2.75		0.645207	0.502146	1.77432	1.3809
350.5	2.76		0.64622	0.503566	1.78357	1.38984
351.5	2.78		0.647226	0.504979	1.79929	1.40384
352	2.79		0.647727	0.505682	1.80716	1.41085
352.5	2.78		0.648227	0.506383	1.80207	1.40774
353.5	2.76		0.649222	0.507779	1.79185	1.40147
354.5	2.76		0.650212	0.509168	1.79458	1.4053
355	2.76		0.650704	0.509859	1.79594	1.40721
355.5	2.77		0.651195	0.510549	1.80381	1.41422
356.5	2.79		0.652174	0.511921	1.81957	1.42826
357.5	2.8		0.653147	0.513287	1.82881	1.4372
358	2.8		0.653631	0.513966	1.83017	1.43911
358.5	2.78		0.654114	0.514644	1.81844	1.43071
359.5	2.75		0.655076	0.515994	1.80146	1.41898
360	2.72		0.655556	0.516667	1.78311	1.40533
360.5	2.71		0.656033	0.517337	1.77785	1.40198
361.5	2.71		0.656985	0.518672	1.78043	1.4056
362.5	2.74		0.657931	0.52	1.80273	1.4248
363	2.78		0.658402	0.520661	1.83036	1.44744
363.5	2.85		0.658872	0.52132	1.87779	1.48576
364.5	2.9		0.659808	0.522634	1.91344	1.51564
365.5	2.92		0.660739	0.52394	1.92936	1.5299
366	2.91		0.661202	0.52459	1.9241	1.52656
366.5	2.87		0.661664	0.525239	1.89898	1.50744
367.5	2.85		0.662585	0.526531	1.88837	1.50061
368	2.83		0.663043	0.527174	1.87641	1.4919
368.5	2.81		0.663501	0.527815	1.86444	1.48316
369.5	2.8		0.664411	0.529093	1.86035	1.48146
370.5	2.78		0.665317	0.530364	1.84958	1.47441
371	2.79		0.665768	0.530997	1.85749	1.48148
371.5	2.84		0.666218	0.531629	1.89206	1.50983
372.5	2.92		0.667114	0.532886	1.94797	1.55603
373.5	2.95		0.668005	0.534137	1.97062	1.5757
374	2.91		0.668449	0.534759	1.94519	1.55615
374.5	2.86		0.668892	0.535381	1.91303	1.53119
375.5	2.83		0.669774	0.536618	1.89546	1.51863
376	2.82		0.670213	0.537234	1.89	1.515
376.5	2.86		0.670651	0.537849	1.91806	1.53825
377.5	2.91		0.671523	0.539073	1.95413	1.5687
378.5	2.93		0.672391	0.540291	1.97011	1.58305
379	2.92		0.672823	0.540897	1.96464	1.57942
379.5	2.89		0.673254	0.541502	1.9457	1.56494
380.5	2.88		0.674113	0.542707	1.94145	1.563
381.5	2.9		0.674967	0.543906	1.9574	1.57733
382	2.92		0.675393	0.544503	1.97215	1.58995
382.5	2.94		0.675817	0.545098	1.9869	1.60259
383.5	2.96		0.676662	0.546284	2.00292	1.617
384.5	2.96		0.677503	0.547464	2.00541	1.62049
385	2.95		0.677922	0.548052	1.99987	1.61675
385.5	2.94		0.67834	0.548638	1.99432	1.613
386.5	2.94		0.679172	0.549806	1.99677	1.61643
387	2.95		0.679587	0.550388	2.00478	1.62364
387.5	2.96		0.68	0.550968	2.0128	1.63086
388.5	2.96		0.680824	0.552124	2.01524	1.63429
389.5	2.96		0.681643	0.553273	2.01766	1.63769
390	2.94		0.682051	0.553846	2.00523	1.62831
390.5	2.93		0.682458	0.554417	1.9996	1.62444
391.5	2.92		0.683269	0.555556	1.99515	1.62222
392.5	2.92		0.684076	0.556688	1.9975	1.62553
393	2.94		0.684478	0.557252	2.01237	1.63832
393.5	2.97		0.684879	0.557814	2.03409	1.65671
394.5	2.96		0.685678	0.558935	2.02961	1.65445
395	2.95		0.686076	0.559494	2.02392	1.65051
395.5	2.98		0.686473	0.560051	2.04569	1.66895
396.5	3		0.687264	0.56116	2.06179	1.68348
397.5	3		0.68805	0.562264	2.06415	1.68679
398	3		0.688442	0.562814	2.06533	1.68844
398.5	2.99		0.688833	0.563363	2.05961	1.68445
399.5	2.97		0.689612	0.564456	2.04815	1.67643
400.5	2.97		0.690387	0.565543	2.05045	1.67966
401.5	3		0.691158	0.566625	2.07347	1.69988
402.5	3.05		0.691925	0.567702	2.11037	1.73149
403.5	3.07		0.692689	0.568773	2.12656	1.74613
404.5	3.06		0.693449	0.569839	2.12195	1.74371
405.5	3.06		0.694205	0.5709	2.12427	1.74695
406.5	3.08		0.694957	0.571956	2.14047	1.76162
407.5	3.08		0.695706	0.573006	2.14277	1.76486
408.5	3.08		0.69645	0.574051	2.14507	1.76808
409.5	3.1		0.697192	0.575092	2.16129	1.78278
410.5	3.11		0.697929	0.576127	2.17056	1.79175
411.5	3.08		0.698663	0.577157	2.15188	1.77764
412.5	3.05		0.699394	0.578182	2.13315	1.76345
413.5	3.03		0.700121	0.579202	2.12137	1.75498
414.5	3.01		0.700844	0.580217	2.10954	1.74645
415.5	3.04		0.701564	0.581227	2.13276	1.76693
416.5	3.1		0.702281	0.582233	2.17707	1.80492
417.5	3.15		0.702994	0.583234	2.21443	1.83719
418.5	3.18		0.703704	0.584229	2.23778	1.85785
419.5	3.21		0.70441	0.585221	2.26116	1.87856
420.5	3.21		0.705113	0.586207	2.26341	1.88172
421.5	3.19		0.705813	0.587189	2.25154	1.87313
422.5	3.2		0.706509	0.588166	2.26083	1.88213
423.5	3.21		0.707202	0.589138	2.27012	1.89113
425	3.18		0.708235	0.590588	2.25219	1.87807
426.5	3.16		0.709261	0.592028	2.24127	1.87081
427.5	3.16		0.709942	0.592982	2.24342	1.87382
428.5	3.16		0.710618	0.593932	2.24555	1.87683
429.5	3.15		0.711292	0.594878	2.24057	1.87386
430.5	3.18		0.711963	0.595819	2.26404	1.8947
431.5	3.23		0.71263	0.596756	2.3018	1.92752
432.5	3.26		0.713295	0.597688	2.32534	1.94846
433.5	3.27		0.713956	0.598616	2.33464	1.95747
434.5	3.26		0.714614	0.59954	2.32964	1.9545
435.5	3.26		0.71527	0.600459	2.33178	1.9575
436.5	3.24		0.715922	0.601375	2.31959	1.94845
437.5	3.21		0.716571	0.602286	2.30019	1.93334
438.5	3.21		0.717218	0.603193	2.30227	1.93625
439.5	3.26		0.717861	0.604096	2.34023	1.96935
440.5	3.3		0.718502	0.604994	2.37106	1.99648
441.5	3.3		0.719139	0.605889	2.37316	1.99943
442.5	3.31		0.719774	0.60678	2.38245	2.00844
443.5	3.3		0.720406	0.607666	2.37734	2.0053
444.5	3.29		0.721035	0.608549	2.3722	2.00213
445.5	3.28		0.721661	0.609428	2.36705	1.99892
446.5	3.3		0.722284	0.610302	2.38354	2.014
447.5	3.31		0.722905	0.611173	2.39282	2.02298
448.5	3.3		0.723523	0.61204	2.38763	2.01973
449.5	3.27		0.724138	0.612903	2.36793	2.00419
450.5	3.25		0.72475	0.613762	2.35544	1.99473
451.5	3.25		0.72536	0.614618	2.35742	1.99751
452.5	3.26		0.725967	0.61547	2.36665	2.00643
453.5	3.29		0.726571	0.616318	2.39042	2.02768
454.5	3.32		0.727173	0.617162	2.41421	2.04898
455.5	3.35		0.727772	0.618002	2.43804	2.07031
456.5	3.38		0.728368	0.618839	2.46188	2.09168
457.5	3.39		0.728962	0.619672	2.47118	2.10069
458.5	3.38		0.729553	0.620502	2.46589	2.0973
459.5	3.37		0.730141	0.621328	2.46058	2.09387
460.5	3.37		0.730727	0.62215	2.46255	2.09664
461.5	3.37		0.731311	0.622969	2.46452	2.0994
462.5	3.4		0.731892	0.623784	2.48843	2.12086
463.5	3.46		0.73247	0.624595	2.53435	2.1611
464.5	3.5		0.733046	0.625404	2.56566	2.18891
465.5	3.5		0.73362	0.626208	2.56767	2.19173
466.5	3.51		0.734191	0.62701	2.57701	2.2008
467.5	3.52		0.734759	0.627807	2.58635	2.20988
468.5	3.51		0.735326	0.628602	2.58099	2.20639
469.5	3.49		0.735889	0.629393	2.56825	2.19658
470.5	3.48		0.736451	0.630181	2.56285	2.19303
471.5	3.48		0.73701	0.630965	2.56479	2.19576
472.5	3.48		0.737566	0.631746	2.56673	2.19848
473.5	3.49		0.73812	0.632524	2.57604	2.20751
474.5	3.54		0.738672	0.633298	2.6149	2.24188
475.5	3.57		0.739222	0.634069	2.63902	2.26363
476.5	3.55		0.739769	0.634837	2.62618	2.25367
477.5	3.51		0.740314	0.635602	2.5985	2.23096
478.5	3.48		0.740857	0.636364	2.57818	2.21455
479.5	3.48		0.741397	0.637122	2.58006	2.21718
480.5	3.52		0.741935	0.637877	2.61161	2.24533
481.5	3.55		0.742471	0.638629	2.63577	2.26713
482.5	3.59		0.743005	0.639378	2.66739	2.29537
483.5	3.6		0.743537	0.640124	2.67673	2.30445
484.5	3.6		0.744066	0.640867	2.67864	2.30712
485.5	3.61		0.744593	0.641607	2.68798	2.3162
486.5	3.6		0.745118	0.642343	2.68243	2.31244
487.5	3.58		0.745641	0.643077	2.66939	2.30222
488.5	3.56		0.746162	0.643808	2.65634	2.29195
489.5	3.53		0.74668	0.644535	2.63578	2.27521
490.5	3.56		0.747197	0.64526	2.66002	2.29713
491.5	3.62		0.747711	0.645982	2.70671	2.33845
492.5	3.67		0.748223	0.646701	2.74598	2.37339
493.5	3.7		0.748734	0.647416	2.77031	2.39544
494.5	3.68		0.749242	0.648129	2.75721	2.38512
495.5	3.67		0.749748	0.64884	2.75157	2.38124
496.5	3.68		0.750252	0.649547	2.76093	2.39033
497.5	3.7		0.750754	0.650251	2.77779	2.40593
498.5	3.73		0.751254	0.650953	2.80218	2.42805
500	3.72		0.752	0.652	2.79744	2.42544
501.5	3.71		0.752742	0.653041	2.79267	2.42278
502.5	3.73		0.753234	0.653731	2.80956	2.43842
503.5	3.76		0.753724	0.654419	2.834	2.46062
505	3.79		0.754455	0.655446	2.85939	2.48414
506.5	3.82		0.755183	0.656466	2.8848	2.5077
507.5	3.85		0.755665	0.657143	2.90931	2.53
509	3.83		0.756385	0.658153	2.89695	2.52073
510.5	3.81		0.757101	0.659158	2.88455	2.51139
511.5	3.82		0.757576	0.659824	2.89394	2.52053
513	3.83		0.758285	0.660819	2.90423	2.53094
514.5	3.8		0.758989	0.661808	2.88416	2.51487
515.5	3.78		0.759457	0.662464	2.87075	2.50411
517	3.8		0.760155	0.663443	2.88859	2.52108
518.5	3.84		0.760849	0.664417	2.92166	2.55136
519.5	3.88		0.761309	0.665063	2.95388	2.58044
521	3.9		0.761996	0.666027	2.97179	2.5975
522.5	3.9		0.762679	0.666986	2.97445	2.60124
523.5	3.88		0.763133	0.667622	2.96096	2.59037
525	3.86		0.76381	0.668571	2.9483	2.58069
526.5	3.86		0.764482	0.669516	2.9509	2.58433
527.5	3.86		0.764929	0.670142	2.95263	2.58675
529	3.88		0.765595	0.671078	2.97051	2.60378
530.5	3.9		0.766258	0.672008	2.98841	2.62083
531.5	3.9		0.766698	0.672625	2.99012	2.62324
532.5	3.9		0.767136	0.673239	2.99183	2.62563
534	3.91		0.76779	0.674157	3.00206	2.63596
535.5	3.93		0.768441	0.67507	3.01997	2.65303
536.5	3.93		0.768872	0.675676	3.02167	2.65541
538	3.92		0.769517	0.67658	3.01651	2.65219
539.5	3.92		0.770158	0.677479	3.01902	2.65572
540.5	3.92		0.770583	0.678076	3.02068	2.65806
542	3.88		0.771218	0.678967	2.99232	2.63439
543.5	3.85		0.771849	0.679853	2.97162	2.61743
544.5	3.85		0.772268	0.680441	2.97323	2.6197
546	3.87		0.772894	0.681319	2.9911	2.6367
547.5	3.87		0.773516	0.682192	2.99351	2.64008
548.5	3.87		0.773929	0.682771	2.9951	2.64232
550	3.88		0.774545	0.683636	3.00524	2.65251
551.5	3.91		0.775159	0.684497	3.03087	2.67638
552.5	3.91		0.775566	0.685068	3.03246	2.67862
554	3.93		0.776173	0.685921	3.05036	2.69567
555.5	3.95		0.776778	0.686769	3.06827	2.71274
556.5	3.95		0.777179	0.687332	3.06986	2.71496
557.5	3.94		0.777578	0.687892	3.06366	2.7103
559	3.94		0.778175	0.68873	3.06601	2.7136
560.5	3.96		0.778769	0.689563	3.08393	2.73067
561.5	3.98		0.779163	0.690116	3.10107	2.74666
563	3.98		0.779751	0.690941	3.10341	2.74995
564.5	3.97		0.780337	0.691763	3.09794	2.7463
565.5	3.96		0.780725	0.692308	3.09167	2.74154
567	3.96		0.781305	0.693122	3.09397	2.74476
568.5	3.96		0.781882	0.693931	3.09625	2.74797
569.5	3.95		0.782265	0.694469	3.08995	2.74315
571	3.96		0.782837	0.695271	3.10004	2.75327
572.5	4		0.783406	0.69607	3.13362	2.78428
573.5	4.03		0.783784	0.6966	3.15865	2.8073
575	4.04		0.784348	0.697391	3.16877	2.81746
576.5	4.05		0.784909	0.698179	3.17888	2.82762
577.5	4.03		0.785281	0.698701	3.16468	2.81577
579	4.02		0.785838	0.699482	3.15907	2.81192
580.5	4.02		0.786391	0.700258	3.16129	2.81504
581.5	4.03		0.786758	0.700774	3.17064	2.82412
582.5	4.06		0.787124	0.701288	3.19573	2.84723
584	4.09		0.787671	0.702055	3.22158	2.8714
585.5	4.12		0.788215	0.702818	3.24745	2.89561
586.5	4.15		0.788576	0.703325	3.27259	2.9188
588	4.16		0.789116	0.704082	3.28272	2.92898
589.5	4.12		0.789652	0.704835	3.25337	2.90392
590.5	4.11		0.790008	0.705334	3.24693	2.89892
592	4.13		0.790541	0.706081	3.26493	2.91611
593.5	4.17		0.79107	0.706824	3.29876	2.94746
594.5	4.19		0.791421	0.707317	3.31606	2.96366
596	4.2		0.791946	0.708054	3.32617	2.97383
597.5	4.2		0.792469	0.708787	3.32837	2.9769
598.5	4.21		0.792815	0.709273	3.33775	2.98604
600	4.21		0.793333	0.71	3.33993	2.9891
602	4.21		0.79402	0.710963	3.34282	2.99316
604	4.2		0.794702	0.711921	3.33775	2.99007
606	4.2		0.79538	0.712871	3.34059	2.99406
607.5	4.22		0.795885	0.71358	3.35863	3.01131
609	4.25		0.796388	0.714286	3.38465	3.03571
611	4.29		0.797054	0.715221	3.41936	3.0683
613	4.32		0.797716	0.71615	3.44613	3.09377
615	4.33		0.798374	0.717073	3.45696	3.10493
617	4.33		0.799028	0.71799	3.45979	3.1089
619	4.36		0.799677	0.718901	3.48659	3.13441
621	4.4		0.800322	0.719807	3.52142	3.16715
623	4.41		0.800963	0.720706	3.53225	3.17831
625	4.4		0.8016	0.7216	3.52704	3.17504
627	4.4		0.802233	0.722488	3.52982	3.17895
628.5	4.38		0.802705	0.72315	3.51585	3.1674
630	4.39		0.803175	0.72381	3.52594	3.17752
632	4.43		0.803797	0.724684	3.56082	3.21035
634	4.48		0.804416	0.725552	3.60379	3.25047
636	4.5		0.805031	0.726415	3.62264	3.26887
638	4.47		0.805643	0.727273	3.60122	3.25091
640	4.43		0.80625	0.728125	3.57169	3.22559
642	4.42		0.806854	0.728972	3.56629	3.22206
644	4.42		0.807453	0.729814	3.56894	3.22578
646	4.46		0.80805	0.73065	3.6039	3.2587
647.5	4.53		0.808494	0.731274	3.66248	3.31267
649	4.57		0.808937	0.731895	3.69684	3.34476
651	4.6		0.809524	0.732719	3.72381	3.37051
653	4.61		0.810107	0.733538	3.73459	3.38161
655	4.6		0.810687	0.734351	3.72916	3.37802
657	4.61		0.811263	0.73516	3.73992	3.38909
659	4.62		0.811836	0.735964	3.75068	3.40015
661	4.65		0.812405	0.736762	3.77769	3.42595
663	4.67		0.812971	0.737557	3.79658	3.44439
665	4.68		0.813534	0.738346	3.80734	3.45546
666.5	4.72		0.813953	0.738935	3.84186	3.48777
668	4.78		0.814371	0.739521	3.89269	3.53491
670	4.81		0.814925	0.740299	3.91979	3.56084
672	4.84		0.815476	0.741071	3.9469	3.58679
674	4.86		0.816024	0.74184	3.96588	3.60534
676	4.88		0.816568	0.742604	3.98485	3.62391
678	4.9		0.817109	0.743363	4.00383	3.64248
680	4.91		0.817647	0.744118	4.01465	3.65362
682	4.91		0.818182	0.744868	4.01727	3.6573
684	4.88		0.818713	0.745614	3.99532	3.6386
686	4.85		0.819242	0.746356	3.97332	3.61983
687.5	4.87		0.819636	0.746909	3.99163	3.63745
689	4.93		0.820029	0.74746	4.04274	3.68498
691	5.01		0.82055	0.748191	4.11096	3.74844
693	5.08		0.821068	0.748918	4.17102	3.8045
695	5.09		0.821583	0.74964	4.18186	3.81567
697	5.07		0.822095	0.750359	4.16802	3.80432
699	5.05		0.822604	0.751073	4.15415	3.79292
702	5.03		0.823362	0.752137	4.14151	3.78325
706	5.03		0.824363	0.753541	4.14654	3.79031
710	5.06		0.825352	0.75493	4.17628	3.81994
714.5	5.1		0.826452	0.756473	4.21491	3.85801
719	5.13		0.827538	0.757997	4.24527	3.88853
723	5.15		0.828492	0.759336	4.26674	3.91058
727	5.13		0.829436	0.76066	4.25501	3.90219
731	5.07		0.830369	0.76197	4.20997	3.86319
735.5	5.01		0.831407	0.763426	4.16535	3.82477
740	5		0.832432	0.764865	4.16216	3.82432
744	5.01		0.833333	0.766129	4.175	3.83831
748	5.03		0.834225	0.76738	4.19615	3.85992
752	5.04		0.835106	0.768617	4.20894	3.87383
756.5	5.03		0.836087	0.769993	4.20552	3.87307
761	5.03		0.837057	0.771353	4.21039	3.87991
765	5.05		0.837908	0.772549	4.23144	3.90137
769	5.07		0.838752	0.773732	4.25247	3.92282
773	5.08		0.839586	0.774903	4.2651	3.93651
777.5	5.06		0.840514	0.776206	4.253	3.9276
782	5.04		0.841432	0.777494	4.24082	3.91857
786	5.04		0.842239	0.778626	4.24489	3.92427
790	5.04		0.843038	0.779747	4.24891	3.92992
794.5	5.04		0.843927	0.780994	4.25339	3.93621
799	5.03		0.844806	0.782228	4.24937	3.93461
803	5.03		0.845579	0.783313	4.25326	3.94006
807	5.04		0.846344	0.784387	4.26558	3.95331
811	5.1		0.847102	0.78545	4.32022	4.0058
815.5	5.15		0.847946	0.786634	4.36692	4.05116
820	5.16		0.84878	0.787805	4.37971	4.06507
824	5.16		0.849515	0.788835	4.3835	4.07039
828	5.17		0.850242	0.789855	4.39575	4.08355
832	5.17		0.850962	0.790865	4.39947	4.08877
836.5	5.15		0.851763	0.79199	4.38658	4.07875
841	5.11		0.852556	0.793103	4.35656	4.05276
845	5.1		0.853254	0.794083	4.3516	4.04982
849	5.08		0.853946	0.795053	4.33804	4.03887
853	5.07		0.854631	0.796014	4.33298	4.03579
857.5	5.1		0.855394	0.797085	4.36251	4.06513
862	5.12		0.856148	0.798144	4.38348	4.0865
866	5.14		0.856813	0.799076	4.40402	4.10725
870	5.15		0.857471	0.8	4.41598	4.12
874	5.15		0.858124	0.800915	4.41934	4.12471
878.5	5.15		0.85885	0.801935	4.42308	4.12997
883	5.12		0.85957	0.802945	4.401	4.11108
887	5.09		0.860203	0.803833	4.37843	4.09151
891	5.07		0.860831	0.804714	4.36441	4.0799
897.5	5.04		0.861838	0.806128	4.34367	4.06289
904	5.04		0.862832	0.807522	4.34867	4.06991
908	5.06		0.863436	0.80837	4.36899	4.09035
912	5.09		0.864035	0.809211	4.39794	4.11888
916.5	5.07		0.864703	0.810147	4.38404	4.10745
921	5.05		0.865364	0.811075	4.37009	4.09593
925	5.02		0.865946	0.811892	4.34705	4.0757
929	5.01		0.866523	0.812702	4.34128	4.07164
933	5.03		0.867095	0.813505	4.36149	4.09193
937.5	5.05		0.867733	0.8144	4.38205	4.11272
942	5.04		0.868365	0.815287	4.37656	4.10904
946	4.96		0.868922	0.816068	4.30985	4.0477
950	4.88		0.869474	0.816842	4.24303	3.98619
954	4.85		0.870021	0.81761	4.2196	3.96541
958.5	4.84		0.870631	0.818466	4.21385	3.96138
963	4.86		0.871236	0.819315	4.23421	3.98187
967	4.86		0.871768	0.820062	4.23679	3.9855
971	4.86		0.872297	0.820803	4.23936	3.9891
975	4.84		0.872821	0.821538	4.22445	3.97625
979.5	4.79		0.873405	0.822358	4.18361	3.9391
984	4.78		0.873984	0.823171	4.17764	3.93476
988	4.78		0.874494	0.823887	4.18008	3.93818
992	4.76		0.875	0.824597	4.165	3.92508
996.5	4.73		0.875564	0.825389	4.14142	3.90409
1002.5	4.72		0.876309	0.826434	4.13618	3.90077
1010	4.71		0.877228	0.827723	4.13174	3.89857
1018.5	4.68		0.878252	0.829161	4.11022	3.88047
1027	4.64		0.87926	0.830574	4.07977	3.85387
1035.5	4.63		0.880251	0.831965	4.07556	3.852
1044.5	4.61		0.881283	0.833413	4.06271	3.84203
1053	4.58		0.882241	0.834758	4.04066	3.82319
1061.5	4.56		0.883184	0.836081	4.02732	3.81253
1070	4.57		0.884112	0.837383	4.04039	3.82684
1078.5	4.58		0.885025	0.838665	4.05342	3.84108
1087.5	4.55		0.885977	0.84	4.0312	3.822
1096	4.47		0.886861	0.841241	3.96427	3.76035
1104.5	4.38		0.887732	0.842463	3.88827	3.68999
1113	4.28		0.888589	0.843666	3.80316	3.61089
1121.5	4.19		0.889434	0.844851	3.72673	3.53992
1130.5	4.15		0.890314	0.846086	3.6948	3.51126
1139	4.17		0.891133	0.847234	3.71602	3.53297
1147.5	4.2		0.891939	0.848366	3.74614	3.56314
1156	4.23		0.892734	0.849481	3.77626	3.5933
1164.5	4.23		0.893517	0.85058	3.77957	3.59795
1173.5	4.19		0.894333	0.851726	3.74726	3.56873
1182	4.12		0.895093	0.852792	3.68778	3.5135
1190.5	4.05		0.895842	0.853843	3.62816	3.45806
1199	4.05		0.89658	0.854879	3.63115	3.46226
1207.5	4.07		0.897308	0.855901	3.65205	3.48352
1216.5	4.06		0.898068	0.856967	3.64616	3.47928
1225	4		0.898776	0.857959	3.5951	3.43184
1233.5	3.9		0.899473	0.858938	3.50794	3.34986
1242	3.78		0.900161	0.859903	3.40261	3.25043
1250.5	3.69		0.90084	0.860856	3.3241	3.17656
1259.5	3.65		0.901548	0.86185	3.29065	3.14575
1268	3.65		0.902208	0.862776	3.29306	3.14913
1276.5	3.61		0.902859	0.86369	3.25932	3.11792
1285	3.56		0.903502	0.864591	3.21647	3.07795
1293.5	3.52		0.904136	0.865481	3.18256	3.04649
1302.5	3.45		0.904798	0.866411	3.12155	2.98912
1311	3.4		0.905416	0.867277	3.07841	2.94874
1319.5	3.38		0.906025	0.868132	3.06236	2.93429
1328	3.35		0.906627	0.868976	3.0372	2.91107
1336.5	3.27		0.90722	0.869809	2.96661	2.84428
1345.5	3.21		0.907841	0.87068	2.91417	2.79488
1354	3.18		0.908419	0.871492	2.88877	2.77134
1362.5	3.13		0.908991	0.872294	2.84514	2.73028
1371	3.08		0.909555	0.873085	2.80143	2.6891
1379.5	3.05		0.910112	0.873867	2.77584	2.6653
1388.5	3.06		0.910695	0.874685	2.78673	2.67654
1397	3.03		0.911238	0.875447	2.76105	2.65261
1405.5	2.95		0.911775	0.876201	2.68974	2.58479
1414	2.87		0.912306	0.876945	2.61832	2.51683
1422.5	2.81		0.91283	0.87768	2.56505	2.46628
1431.5	2.73		0.913378	0.878449	2.49352	2.39817
1440	2.63		0.913889	0.879167	2.40353	2.31221
1448.5	2.58		0.914394	0.879876	2.35914	2.27008
1457	2.56		0.914894	0.880577	2.34213	2.25428
1465.5	2.53		0.915387	0.881269	2.31593	2.22961
1474.5	2.49		0.915904	0.881994	2.2806	2.19616
1483	2.48		0.916386	0.88267	2.27264	2.18902
1491.5	2.45		0.916862	0.883339	2.24631	2.16418
1500	2.38		0.917333	0.884	2.18325	2.10392
1508.5	2.3		0.917799	0.884654	2.11094	2.0347
1517.5	2.26		0.918287	0.885338	2.07533	2.00086
1526	2.23		0.918742	0.885976	2.04879	1.97573
1534.5	2.18		0.919192	0.886608	2.00384	1.93281
1543	2.14		0.919637	0.887233	1.96802	1.89868
1551.5	2.09		0.920077	0.88785	1.92296	1.85561
1560.5	2.04		0.920538	0.888497	1.8779	1.81253
1569	2		0.920969	0.889101	1.84194	1.7782
1577.5	1.97		0.921395	0.889699	1.81515	1.75271
1586	1.94		0.921816	0.89029	1.78832	1.72716
1594.5	1.88		0.922233	0.890875	1.7338	1.67484
1603.5	1.84		0.922669	0.891487	1.69771	1.64034
1612	1.82		0.923077	0.89206	1.68	1.62355
1620.5	1.8		0.92348	0.892626	1.66226	1.60673
1629	1.76		0.92388	0.893186	1.62603	1.57201
1637.5	1.7		0.924275	0.89374	1.57127	1.51936
1646.5	1.63		0.924689	0.894321	1.50724	1.45774
1655	1.57		0.925076	0.894864	1.45237	1.40494
1663.5	1.53		0.925458	0.895401	1.41595	1.36996
1672	1.52		0.925837	0.895933	1.40727	1.36182
1680.5	1.53		0.926212	0.896459	1.41711	1.37158
1689.5	1.5		0.926606	0.897011	1.38991	1.34552
1698	1.45		0.926973	0.897527	1.34411	1.30141
1706.5	1.37		0.927337	0.898037	1.27045	1.23031
1715	1.31		0.927697	0.898542	1.21528	1.17709
1723.5	1.28		0.928053	0.899043	1.18791	1.15077
1732.5	1.27		0.928427	0.899567	1.1791	1.14245
1741	1.3		0.928777	0.900057	1.20741	1.17007
1749.5	1.32		0.929123	0.900543	1.22644	1.18872
1758	1.3		0.929465	0.901024	1.2083	1.17133
1766.5	1.25		0.929805	0.9015	1.16226	1.12688
1775.5	1.17		0.930161	0.901999	1.08829	1.05534
1784	1.11		0.930493	0.902466	1.03285	1.00174
1792.5	1.07		0.930823	0.902929	0.99598	0.966134
1801	1.07		0.931149	0.903387	0.99633	0.966624
1809.5	1.07		0.931473	0.903841	0.996676	0.96711
1818.5	1.05		0.931812	0.904317	0.978403	0.949533
1827	1.01		0.932129	0.904762	0.94145	0.91381
1835.5	0.99		0.932443	0.905203	0.923119	0.896151
1844	0.97		0.932755	0.90564	0.904772	0.878471
1852.5	0.95		0.933063	0.906073	0.88641	0.860769
1861.5	0.92		0.933387	0.906527	0.858716	0.834005
1870	0.91		0.93369	0.906952	0.849658	0.825326
1878.5	0.89		0.93399	0.907373	0.831251	0.807562
1887	0.86		0.934287	0.90779	0.803487	0.7807
1895.5	0.84		0.934582	0.908204	0.785049	0.762891
1904.5	0.84		0.934891	0.908637	0.785308	0.763255
1913	0.82		0.93518	0.909043	0.766848	0.745416
1921.5	0.79		0.935467	0.909446	0.739019	0.718462
1930	0.77		0.935751	0.909845	0.720528	0.70058
1938.5	0.75		0.936033	0.91024	0.702025	0.68268
1947.5	0.71		0.936329	0.910655	0.664793	0.646565
1956	0.67		0.936605	0.911043	0.627526	0.610399
1964.5	0.67		0.93688	0.911428	0.627709	0.610657
1973	0.69		0.937152	0.911809	0.646635	0.629149
1981.5	0.72		0.937421	0.912188	0.674943	0.656775
1990.5	0.72		0.937704	0.912585	0.675147	0.657061
2000.5	0.7		0.938015	0.913022	0.656611	0.639115
2014	0.67		0.938431	0.913605	0.628749	0.612115
2030	0.65		0.938916	0.914286	0.610296	0.594286
2046	0.65		0.939394	0.914956	0.610606	0.594721
2062	0.65		0.939864	0.915616	0.610912	0.59515
2078.5	0.65		0.940342	0.916286	0.611222	0.595586
2095	0.63		0.940811	0.916945	0.592711	0.577675
2111	0.61		0.94126	0.917575	0.574169	0.559721
2127	0.6		0.941702	0.918195	0.565021	0.550917
2143	0.59		0.942137	0.918805	0.555861	0.542095
2159	0.59		0.942566	0.919407	0.556114	0.54245
2175.5	0.58		0.943002	0.920018	0.546941	0.533611
2192	0.57		0.943431	0.92062	0.537755	0.524754
2208	0.54		0.943841	0.921196	0.509674	0.497446
2224	0.52		0.944245	0.921763	0.491007	0.479317
2240	0.5		0.944643	0.922321	0.472321	0.461161
2256	0.48		0.945035	0.922872	0.453617	0.442979
2272	0.47		0.945423	0.923415	0.444349	0.434005
2288.5	0.48		0.945816	0.923968	0.453992	0.443504
2305	0.49		0.946204	0.924512	0.46364	0.453011
2321	0.47		0.946575	0.925032	0.44489	0.434765
2337	0.45		0.946941	0.925546	0.426123	0.416496
2353	0.42		0.947301	0.926052	0.397867	0.388942
2369	0.41		0.947657	0.926551	0.388539	0.379886
2385.5	0.42		0.948019	0.927059	0.398168	0.389365
2402	0.45		0.948376	0.92756	0.426769	0.417402
2418	0.47		0.948718	0.92804	0.445897	0.436179
2434	0.47		0.949055	0.928513	0.446056	0.436401
2450	0.45		0.949388	0.92898	0.427224	0.418041
2466	0.43		0.949716	0.92944	0.408378	0.399659
2482.5	0.41		0.95005	0.929909	0.389521	0.381263
2499	0.4		0.95038	0.930372	0.380152	0.372149
2515	0.41		0.950696	0.930815	0.389785	0.381634
2531	0.41		0.951008	0.931252	0.389913	0.381814
2547	0.4		0.951315	0.931684	0.380526	0.372674
2563	0.4		0.951619	0.932111	0.380648	0.372844
2579	0.4		0.951919	0.932532	0.380768	0.373013
2595.5	0.41		0.952225	0.932961	0.390412	0.382514
2612	0.4		0.952527	0.933384	0.381011	0.373354
2628	0.38		0.952816	0.93379	0.36207	0.35484
2644	0.37		0.953101	0.934191	0.352648	0.345651
2660	0.35		0.953383	0.934586	0.333684	0.327105
2676	0.35		0.953662	0.934978	0.333782	0.327242
2692.5	0.36		0.953946	0.935376	0.343421	0.336735
2709	0.37		0.954227	0.93577	0.353064	0.346235
2725	0.38		0.954495	0.936147	0.362708	0.355736
2741	0.37		0.954761	0.93652	0.353262	0.346512
2757	0.35		0.955024	0.936888	0.334258	0.327911
2773	0.33		0.955283	0.937252	0.315243	0.309293
2789	0.31		0.95554	0.937612	0.296217	0.29066
2805.5	0.3		0.955801	0.937979	0.28674	0.281394
2822	0.29		0.95606	0.938342	0.277257	0.272119
2838	0.3		0.956307	0.938689	0.286892	0.281607
2854	0.31		0.956552	0.939033	0.296531	0.2911
2870	0.31		0.956794	0.939373	0.296606	0.291206
2886	0.31		0.957034	0.939709	0.296681	0.29131
2902.5	0.31		0.957278	0.940052	0.296756	0.291416
2919	0.28		0.95752	0.940391	0.268106	0.263309
2935	0.26		0.957751	0.940716	0.249015	0.244586
2951	0.26		0.95798	0.941037	0.249075	0.24467
2967	0.26		0.958207	0.941355	0.249134	0.244752
2983	0.27		0.958431	0.941669	0.258776	0.254251
3006.5	0.28		0.958756	0.942125	0.268452	0.263795
3046	0.28		0.959291	0.942876	0.268601	0.264005
3094	0.27		0.959922	0.943762	0.259179	0.254816
3142	0.26		0.960535	0.944621	0.249739	0.245602
3190	0.26		0.961129	0.945455	0.249893	0.245818
3238	0.25		0.961705	0.946263	0.240426	0.236566
3286	0.25		0.962264	0.947048	0.240566	0.236762
3334	0.24		0.962807	0.94781	0.231074	0.227475
3382	0.24		0.963335	0.948551	0.2312	0.227652
3430	0.24		0.963848	0.949271	0.231324	0.227825
3477.5	0.23		0.964342	0.949964	0.221799	0.218492
3525	0.22		0.964823	0.950638	0.212261	0.20914
3573	0.22		0.965295	0.951301	0.212365	0.209286
3621	0.21		0.965755	0.951947	0.202809	0.199909
3669	0.21		0.966203	0.952576	0.202903	0.200041

## Sheet: 745
Mean Size (bp)	Concentration (pg/ul)		125 odds	175 odds	[125]	[175]	125 total	175 total		175/125	av size (bp)
1	0.0116457		0	0	0	0	1723.23	1508.32		0.875289	744.537
1.92	0.0169392		0	0	0	0
2.84	0.0215622		0	0	0	0
3.76	0.0427216		0	0	0	0
4.68	0.0857906		0	0	0	0
5.59	0.10621		0	0	0	0
6.51	0.150623		0	0	0	0
7.43	0.191608		0	0	0	0
8.35	0.189217		0	0	0	0
9.27	0.114158		0	0	0	0
10.19	0.0812056		0	0	0	0
11.11	0.0889905		0	0	0	0
12.03	0.104487		0	0	0	0
12.95	0.126247		0	0	0	0
13.86	0.15045		0	0	0	0
14.78	0.14938		0	0	0	0
15.7	0.17918		0	0	0	0
16.62	0.185148		0	0	0	0
17.54	0.191116		0	0	0	0
18.46	0.197084		0	0	0	0
19.38	0.203052		0	0	0	0
20.3	0.20902		0	0	0	0
21.22	0.214989		0	0	0	0
22.14	0.220957		0	0	0	0
23.05	0.226925		0	0	0	0
23.97	0.232893		0	0	0	0
24.89	0.238861		0	0	0	0
25.81	0.244829		0	0	0	0
26.73	0.250797		0	0	0	0
27.65	0.256765		0	0	0	0
28.57	0.262733		0	0	0	0
29.49	0.268702		0	0	0	0
30.41	0.27467		0	0	0	0
31.32	0.280638		0	0	0	0
32.24	0.286606		0	0	0	0
33.16	0.292574		0	0	0	0
34.08	0.298542		0	0	0	0
35	0.30451		0	0	0	0
35.35	0.310478		0	0	0	0
35.7	0.316446		0	0	0	0
36.05	0.322415		0	0	0	0
36.4	0.328383		0	0	0	0
36.74	0.334351		0	0	0	0
37.09	0.340319		0	0	0	0
37.44	0.346287		0	0	0	0
37.79	0.352255		0	0	0	0
38.14	0.358223		0	0	0	0
38.49	0.364191		0	0	0	0
38.84	0.370159		0	0	0	0
39.19	0.376128		0	0	0	0
39.53	0.382096		0	0	0	0
39.88	0.388064		0	0	0	0
40.23	0.394032		0	0	0	0
40.5	0.4		0	0	0	0
41	0.36		0	0	0	0
41.5	0.35		0	0	0	0
42	0.35		0	0	0	0
42	0.35		0	0	0	0
42.5	0.36		0	0	0	0
43	0.35		0	0	0	0
43.5	0.32		0	0	0	0
44	0.29		0	0	0	0
44.5	0.28		0	0	0	0
45	0.29		0	0	0	0
45	0.31		0	0	0	0
45.5	0.33		0	0	0	0
46	0.33		0	0	0	0
46.5	0.36		0	0	0	0
47	0.42		0	0	0	0
47	0.46		0	0	0	0
47.5	0.46		0	0	0	0
48	0.44		0	0	0	0
48.5	0.4		0	0	0	0
49	0.34		0	0	0	0
49.5	0.32		0	0	0	0
50	0.35		0	0	0	0
50.5	0.4		0	0	0	0
51	0.43		0	0	0	0
51.5	0.45		0	0	0	0
52	0.47		0	0	0	0
52.5	0.49		0	0	0	0
53	0.52		0	0	0	0
53.5	0.54		0	0	0	0
54.5	0.54		0	0	0	0
55	0.52		0	0	0	0
55.5	0.48		0	0	0	0
56	0.45		0	0	0	0
56.5	0.44		0	0	0	0
57.5	0.45		0	0	0	0
58	0.45		0	0	0	0
58.5	0.43		0	0	0	0
59	0.42		0	0	0	0
59.5	0.4		0	0	0	0
60	0.42		0	0	0	0
60.5	0.44		0	0	0	0
61.5	0.46		0	0	0	0
62	0.46		0	0	0	0
62.5	0.44		0	0	0	0
63	0.42		0	0	0	0
63.5	0.4		0	0	0	0
64.5	0.39		0	0	0	0
65	0.41		0	0	0	0
65.5	0.44		0	0	0	0
66	0.45		0	0	0	0
66.5	0.44		0	0	0	0
67	0.41		0	0	0	0
67.5	0.39		0	0	0	0
68.5	0.38		0	0	0	0
69.5	0.38		0	0	0	0
70	0.39		0	0	0	0
70.5	0.4		0	0	0	0
71	0.39		0	0	0	0
71.5	0.39		0	0	0	0
72.5	0.38		0	0	0	0
73	0.39		0	0	0	0
73.5	0.42		0	0	0	0
74	0.44		0	0	0	0
74.5	0.45		0	0	0	0
75.5	0.46		0	0	0	0
76	0.47		0	0	0	0
76.5	0.47		0	0	0	0
77	0.47		0	0	0	0
77.5	0.48		0	0	0	0
78	0.48		0	0	0	0
78.5	0.46		0	0	0	0
79.5	0.44		0	0	0	0
80	0.42		0	0	0	0
80.5	0.42		0	0	0	0
81	0.43		0	0	0	0
81.5	0.45		0	0	0	0
82	0.47		0	0	0	0
82.5	0.48		0	0	0	0
83.5	0.48		0	0	0	0
84	0.47		0	0	0	0
84.5	0.47		0	0	0	0
85	0.48		0	0	0	0
85.5	0.49		0	0	0	0
86.5	0.49		0	0	0	0
87	0.51		0	0	0	0
87.5	0.54		0	0	0	0
88	0.55		0	0	0	0
88.5	0.55		0	0	0	0
89	0.54		0	0	0	0
89.5	0.51		0	0	0	0
90.5	0.51		0	0	0	0
91	0.52		0	0	0	0
91.5	0.54		0	0	0	0
92	0.55		0	0	0	0
92.5	0.55		0	0	0	0
93	0.55		0	0	0	0
93.5	0.54		0	0	0	0
94.5	0.55		0	0	0	0
95	0.56		0	0	0	0
95.5	0.57		0	0	0	0
96	0.56		0	0	0	0
96.5	0.55		0	0	0	0
97.5	0.54		0	0	0	0
98	0.51		0	0	0	0
98.5	0.5		0	0	0	0
99	0.52		0	0	0	0
99.5	0.54		0	0	0	0
100	0.56		0	0	0	0
100.5	0.59		0	0	0	0
101.5	0.6		0	0	0	0
102	0.6		0	0	0	0
102.5	0.61		0	0	0	0
103.5	0.63		0	0	0	0
104.5	0.65		0	0	0	0
105.5	0.64		0	0	0	0
106	0.62		0	0	0	0
106.5	0.6		0	0	0	0
107.5	0.59		0	0	0	0
108	0.61		0	0	0	0
108.5	0.64		0	0	0	0
109.5	0.65		0	0	0	0
110	0.64		0	0	0	0
110.5	0.64		0	0	0	0
111.5	0.64		0	0	0	0
112	0.67		0	0	0	0
112.5	0.7		0	0	0	0
113	0.71		0	0	0	0
113.5	0.71		0	0	0	0
114.5	0.7		0	0	0	0
115	0.7		0	0	0	0
115.5	0.69		0	0	0	0
116.5	0.7		0	0	0	0
117	0.7		0	0	0	0
117.5	0.7		0	0	0	0
118.5	0.7		0	0	0	0
119	0.71		0	0	0	0
119.5	0.71		0	0	0	0
120.5	0.71		0	0	0	0
121	0.69		0	0	0	0
121.5	0.68		0	0	0	0
122.5	0.68		0	0	0	0
123	0.68		0	0	0	0
123.5	0.71		0	0	0	0
124.5	0.73		0.00401606	0	0.00293173	0
125	0.73		0.008	0	0.00584	0
125.5	0.72		0.0119522	0	0.00860558	0
126	0.71		0.015873	0	0.0112698	0
126.5	0.71		0.0197628	0	0.0140316	0
127.5	0.73		0.027451	0	0.0200392	0
128	0.76		0.03125	0	0.02375	0
128.5	0.79		0.0350195	0	0.0276654	0
129.5	0.79		0.042471	0	0.0335521	0
130	0.79		0.0461538	0	0.0364615	0
130.5	0.79		0.0498084	0	0.0393487	0
131.5	0.81		0.0570342	0	0.0461977	0
132	0.84		0.0606061	0	0.0509091	0
132.5	0.87		0.0641509	0	0.0558113	0
133.5	0.88		0.071161	0	0.0626217	0
134	0.86		0.0746269	0	0.0641791	0
134.5	0.82		0.0780669	0	0.0640149	0
135.5	0.8		0.0848708	0	0.0678967	0
136	0.79		0.0882353	0	0.0697059	0
136.5	0.78		0.0915751	0	0.0714286	0
137.5	0.79		0.0981818	0	0.0775636	0
138	0.8		0.101449	0	0.0811594	0
138.5	0.82		0.104693	0	0.0858484	0
139	0.84		0.107914	0	0.0906475	0
139.5	0.85		0.111111	0	0.0944444	0
140.5	0.84		0.117438	0	0.0986477	0
141	0.82		0.120567	0	0.0988652	0
141.5	0.81		0.123675	0	0.100177	0
142.5	0.84		0.129825	0	0.109053	0
143.5	0.87		0.135889	0	0.118223	0
144.5	0.89		0.141869	0	0.126263	0
145	0.9		0.144828	0	0.130345	0
145.5	0.89		0.147766	0	0.131512	0
146.5	0.88		0.153584	0	0.135154	0
147	0.89		0.156463	0	0.139252	0
147.5	0.91		0.159322	0	0.144983	0
148.5	0.93		0.164983	0	0.153434	0
149	0.93		0.167785	0	0.15604	0
149.5	0.93		0.170569	0	0.158629	0
150.5	0.93		0.17608	0	0.163754	0
151	0.93		0.178808	0	0.166291	0
151.5	0.94		0.181518	0	0.170627	0
152.5	0.94		0.186885	0	0.175672	0
153	0.92		0.189542	0	0.174379	0
153.5	0.89		0.192182	0	0.171042	0
154.5	0.88		0.197411	0	0.173722	0
155	0.89		0.2	0	0.178	0
155.5	0.93		0.202572	0	0.188392	0
156.5	0.95		0.207668	0	0.197284	0
157	0.95		0.210191	0	0.199682	0
157.5	0.94		0.212698	0	0.199937	0
158.5	0.92		0.217666	0	0.200252	0
159	0.91		0.220126	0	0.200314	0
159.5	0.93		0.222571	0	0.206991	0
160.5	0.96		0.227414	0	0.218318	0
161	0.99		0.229814	0	0.227516	0
161.5	0.99		0.232198	0	0.229876	0
162.5	0.99		0.236923	0	0.234554	0
163	0.98		0.239264	0	0.234479	0
163.5	0.97		0.24159	0	0.234343	0
164.5	0.96		0.246201	0	0.236353	0
165	0.96		0.248485	0	0.238545	0
165.5	0.98		0.250755	0	0.24574	0
166.5	1		0.255255	0	0.255255	0
167	1.02		0.257485	0	0.262635	0
167.5	1.03		0.259701	0	0.267493	0
168.5	1.02		0.264095	0	0.269377	0
169	1.02		0.266272	0	0.271598	0
169.5	1.03		0.268437	0	0.27649	0
170.5	1.04		0.272727	0	0.283636	0
171	1.04		0.274854	0	0.285848	0
171.5	1.03		0.276968	0	0.285277	0
172.5	1.03		0.281159	0	0.289594	0
173	1.01		0.283237	0	0.286069	0
173.5	1.02		0.285303	0	0.291009	0
174.5	1.07		0.289398	0.00286533	0.309656	0.0030659
175	1.13		0.291429	0.00571429	0.329314	0.00645714
175.5	1.15		0.293447	0.00854701	0.337464	0.00982906
176.5	1.14		0.29745	0.0141643	0.339093	0.0161473
177	1.12		0.299435	0.0169492	0.335367	0.0189831
177.5	1.09		0.301408	0.0197183	0.328535	0.021493
178.5	1.05		0.305322	0.0252101	0.320588	0.0264706
179	1.05		0.307263	0.027933	0.322626	0.0293296
179.5	1.08		0.309192	0.0306407	0.333928	0.0330919
180.5	1.08		0.313019	0.0360111	0.338061	0.038892
181	1.07		0.314917	0.038674	0.336961	0.0413812
182	1.07		0.318681	0.043956	0.340989	0.047033
183	1.08		0.322404	0.0491803	0.348197	0.0531148
183.5	1.09		0.324251	0.0517711	0.353433	0.0564305
184.5	1.09		0.327913	0.0569106	0.357425	0.0620325
185	1.11		0.32973	0.0594595	0.366	0.066
185.5	1.11		0.331536	0.0619946	0.368005	0.068814
186.5	1.11		0.335121	0.0670241	0.371984	0.0743968
187	1.12		0.336898	0.0695187	0.377326	0.077861
187.5	1.12		0.338667	0.072	0.379307	0.08064
188.5	1.12		0.342175	0.0769231	0.383236	0.0861538
189	1.13		0.343915	0.0793651	0.388624	0.0896825
189.5	1.14		0.345646	0.0817942	0.394037	0.0932454
190.5	1.16		0.349081	0.0866142	0.404934	0.100472
191	1.16		0.350785	0.0890052	0.406911	0.103246
191.5	1.17		0.35248	0.0913838	0.412402	0.106919
192.5	1.17		0.355844	0.0961039	0.416338	0.112442
193	1.18		0.357513	0.0984456	0.421865	0.116166
193.5	1.18		0.359173	0.100775	0.423824	0.118915
194.5	1.19		0.362468	0.105398	0.431337	0.125424
195	1.19		0.364103	0.107692	0.433282	0.128154
195.5	1.17		0.365729	0.109974	0.427903	0.12867
196.5	1.15		0.368957	0.114504	0.4243	0.131679
197	1.16		0.370558	0.116751	0.429848	0.135431
197.5	1.18		0.372152	0.118987	0.439139	0.140405
198.5	1.18		0.375315	0.123426	0.442872	0.145642
199	1.18		0.376884	0.125628	0.444724	0.148241
199.5	1.18		0.378446	0.12782	0.446566	0.150827
200.5	1.17		0.381546	0.13217	0.446409	0.154638
201	1.17		0.383085	0.134328	0.448209	0.157164
201.5	1.17		0.384615	0.136476	0.45	0.159677
202.5	1.18		0.387654	0.140741	0.457432	0.166074
203	1.19		0.389163	0.142857	0.463103	0.17
203.5	1.21		0.390663	0.144963	0.472703	0.175405
204.5	1.23		0.393643	0.149144	0.484181	0.183447
205	1.23		0.395122	0.15122	0.486	0.186
205.5	1.22		0.396594	0.153285	0.483844	0.187007
206.5	1.19		0.399516	0.157385	0.475424	0.187288
207	1.17		0.400966	0.15942	0.46913	0.186522
207.5	1.18		0.40241	0.161446	0.474843	0.190506
208.5	1.21		0.405276	0.165468	0.490384	0.200216
209	1.24		0.406699	0.167464	0.504306	0.207656
209.5	1.24		0.408115	0.169451	0.506062	0.210119
210.5	1.22		0.410926	0.173397	0.50133	0.211544
211	1.21		0.412322	0.175355	0.49891	0.21218
211.5	1.2		0.413712	0.177305	0.496454	0.212766
212.5	1.22		0.416471	0.181176	0.508094	0.221035
213	1.24		0.41784	0.183099	0.518122	0.227042
213.5	1.26		0.419204	0.185012	0.528197	0.233115
214.5	1.26		0.421911	0.188811	0.531608	0.237902
215	1.26		0.423256	0.190698	0.533302	0.240279
215.5	1.28		0.424594	0.192575	0.54348	0.246497
216.5	1.29		0.427252	0.196305	0.551155	0.253233
217.5	1.29		0.429885	0.2	0.554552	0.258
218	1.29		0.431193	0.201835	0.556239	0.260367
218.5	1.28		0.432494	0.203661	0.553593	0.260686
219.5	1.27		0.43508	0.207289	0.552551	0.263257
220	1.27		0.436364	0.209091	0.554182	0.265545
220.5	1.27		0.437642	0.210884	0.555805	0.267823
221.5	1.28		0.440181	0.214447	0.563431	0.274492
222.5	1.29		0.442697	0.217978	0.571079	0.281191
223.5	1.28		0.44519	0.221477	0.569843	0.28349
224	1.28		0.446429	0.223214	0.571429	0.285714
224.5	1.27		0.447661	0.224944	0.56853	0.285679
225.5	1.26		0.450111	0.228381	0.56714	0.287761
226	1.26		0.451327	0.230088	0.568673	0.289912
226.5	1.26		0.452539	0.231788	0.570199	0.292053
227.5	1.27		0.454945	0.235165	0.57778	0.298659
228	1.3		0.45614	0.236842	0.592982	0.307895
228.5	1.32		0.45733	0.238512	0.603676	0.314836
229.5	1.33		0.459695	0.24183	0.611394	0.321634
230	1.32		0.46087	0.243478	0.608348	0.321391
230.5	1.33		0.462039	0.245119	0.614512	0.326009
231.5	1.35		0.464363	0.24838	0.62689	0.335313
232	1.34		0.465517	0.25	0.623793	0.335
232.5	1.33		0.466667	0.251613	0.620667	0.334645
233.5	1.32		0.468951	0.254818	0.619015	0.33636
234.5	1.31		0.471215	0.257996	0.617292	0.337974
235	1.3		0.47234	0.259574	0.614043	0.337447
235.5	1.32		0.473461	0.261146	0.624968	0.344713
236.5	1.36		0.475687	0.264271	0.646934	0.359408
237	1.38		0.476793	0.265823	0.657975	0.366835
237.5	1.38		0.477895	0.267368	0.659495	0.368968
238.5	1.37		0.480084	0.27044	0.657715	0.370503
239	1.37		0.481172	0.271967	0.659205	0.372594
239.5	1.37		0.482255	0.273486	0.660689	0.374676
240.5	1.37		0.484407	0.276507	0.663638	0.378815
241	1.37		0.485477	0.278008	0.665104	0.380871
241.5	1.37		0.486542	0.279503	0.666563	0.382919
242.5	1.36		0.48866	0.282474	0.664577	0.384165
243	1.37		0.489712	0.283951	0.670905	0.389012
243.5	1.39		0.49076	0.285421	0.682156	0.396735
244.5	1.4		0.492843	0.288344	0.68998	0.403681
245	1.41		0.493878	0.289796	0.696367	0.408612
245.5	1.4		0.494908	0.291242	0.692872	0.407739
246.5	1.4		0.496957	0.294118	0.69574	0.411765
247	1.37		0.497976	0.295547	0.682227	0.404899
247.5	1.38		0.49899	0.29697	0.688606	0.409818
248.5	1.41		0.501006	0.299799	0.706419	0.422716
249	1.43		0.502008	0.301205	0.717871	0.430723
249.5	1.44		0.503006	0.302605	0.724329	0.435752
250.5	1.45		0.50499	0.305389	0.732236	0.442814
251	1.44		0.505976	0.306773	0.728606	0.441753
251.5	1.42		0.506958	0.308151	0.719881	0.437575
252.5	1.41		0.508911	0.310891	0.717564	0.438356
253.5	1.42		0.510848	0.313609	0.725404	0.445325
254	1.43		0.511811	0.314961	0.73189	0.450394
254.5	1.43		0.51277	0.316306	0.733261	0.452318
255.5	1.43		0.514677	0.318982	0.735988	0.456145
256	1.42		0.515625	0.320312	0.732187	0.454844
256.5	1.42		0.516569	0.321637	0.733528	0.456725
257.5	1.42		0.518447	0.324272	0.736194	0.460466
258	1.43		0.51938	0.325581	0.742713	0.465581
258.5	1.44		0.520309	0.326886	0.749246	0.470716
259.5	1.45		0.522158	0.32948	0.757129	0.477746
260	1.44		0.523077	0.330769	0.753231	0.476308
260.5	1.43		0.523992	0.332054	0.749309	0.474837
261.5	1.41		0.525813	0.334608	0.741396	0.471797
262.5	1.41		0.527619	0.337143	0.743943	0.475371
263.5	1.41		0.529412	0.339658	0.746471	0.478918
264	1.43		0.530303	0.340909	0.758333	0.4875
264.5	1.44		0.531191	0.342155	0.764915	0.492703
265.5	1.45		0.532957	0.344633	0.772787	0.499718
266	1.46		0.533835	0.345865	0.779398	0.504962
266.5	1.46		0.534709	0.347092	0.780675	0.506754
267.5	1.48		0.536449	0.349533	0.793944	0.517308
268	1.51		0.537313	0.350746	0.811343	0.529627
268.5	1.52		0.538175	0.351955	0.818026	0.534972
269.5	1.52		0.539889	0.35436	0.820631	0.538627
270.5	1.51		0.54159	0.356747	0.8178	0.538688
271	1.51		0.542435	0.357934	0.819077	0.54048
271.5	1.5		0.543278	0.359116	0.814917	0.538674
272.5	1.49		0.544954	0.361468	0.811982	0.538587
273	1.53		0.545788	0.362637	0.835055	0.554835
273.5	1.56		0.546618	0.363803	0.852724	0.567532
274.5	1.56		0.54827	0.36612	0.855301	0.571148
275	1.56		0.549091	0.367273	0.856582	0.572945
275.5	1.55		0.549909	0.368421	0.852359	0.571053
276.5	1.53		0.551537	0.370705	0.843852	0.567179
277	1.53		0.552347	0.371841	0.84509	0.568917
277.5	1.56		0.553153	0.372973	0.862919	0.581838
278.5	1.58		0.554758	0.375224	0.876517	0.592855
279	1.57		0.555556	0.376344	0.872222	0.59086
279.5	1.55		0.556351	0.37746	0.862343	0.585063
280.5	1.53		0.557932	0.379679	0.853636	0.580909
281	1.52		0.558719	0.380783	0.849253	0.57879
281.5	1.53		0.559503	0.381883	0.856039	0.584281
282.5	1.56		0.561062	0.384071	0.875257	0.59915
283	1.59		0.561837	0.385159	0.893322	0.612403
283.5	1.59		0.56261	0.386243	0.89455	0.614127
284.5	1.59		0.564148	0.388401	0.896995	0.617557
285	1.61		0.564912	0.389474	0.909509	0.627053
285.5	1.62		0.565674	0.390543	0.916392	0.63268
286.5	1.64		0.56719	0.39267	0.930192	0.643979
287	1.66		0.567944	0.393728	0.942787	0.653589
287.5	1.68		0.568696	0.394783	0.955409	0.663235
288.5	1.68		0.570191	0.39688	0.95792	0.666759
289.5	1.66		0.571675	0.398964	0.948981	0.66228
290	1.64		0.572414	0.4	0.938759	0.656
290.5	1.63		0.57315	0.401033	0.934234	0.653683
291.5	1.64		0.574614	0.403087	0.942367	0.661063
292	1.66		0.575342	0.40411	0.955068	0.670822
292.5	1.69		0.576068	0.405128	0.973556	0.684667
293.5	1.7		0.577513	0.407155	0.981772	0.692164
294	1.7		0.578231	0.408163	0.982993	0.693878
294.5	1.67		0.578947	0.409168	0.966842	0.683311
295.5	1.66		0.580372	0.411168	0.963418	0.682538
296	1.67		0.581081	0.412162	0.970405	0.688311
296.5	1.69		0.581788	0.413153	0.983221	0.698229
297.5	1.7		0.583193	0.415126	0.991429	0.705714
298	1.71		0.583893	0.416107	0.998456	0.711544
298.5	1.7		0.58459	0.417085	0.993802	0.709045
299.5	1.7		0.585977	0.419032	0.99616	0.712354
300	1.7		0.586667	0.42	0.997333	0.714
300.5	1.73		0.587354	0.420965	1.01612	0.72827
301.5	1.76		0.588723	0.422886	1.03615	0.744279
302.5	1.76		0.590083	0.424793	1.03855	0.747636
303.5	1.74		0.591433	0.426689	1.02909	0.742438
304.5	1.72		0.592775	0.428571	1.01957	0.737143
305.5	1.71		0.594108	0.430442	1.01592	0.736056
306	1.73		0.594771	0.431373	1.02895	0.746275
306.5	1.74		0.595432	0.4323	1.03605	0.752202
307.5	1.75		0.596748	0.434146	1.04431	0.759756
308	1.74		0.597403	0.435065	1.03948	0.757013
308.5	1.72		0.598055	0.435981	1.02865	0.749887
309.5	1.71		0.599354	0.437803	1.02489	0.748643
310.5	1.72		0.600644	0.439614	1.03311	0.756135
311	1.72		0.601286	0.440514	1.03421	0.757685
311.5	1.72		0.601926	0.441413	1.03531	0.75923
312.5	1.73		0.6032	0.4432	1.04354	0.766736
313.5	1.75		0.604466	0.444976	1.05781	0.778708
314	1.76		0.605096	0.44586	1.06497	0.784713
314.5	1.78		0.605723	0.446741	1.07819	0.795199
315.5	1.8		0.606973	0.448494	1.09255	0.80729
316	1.78		0.607595	0.449367	1.08152	0.799873
316.5	1.75		0.608215	0.450237	1.06438	0.787915
317.5	1.74		0.609449	0.451969	1.06044	0.786425
318.5	1.75		0.610675	0.453689	1.06868	0.793956
319	1.76		0.611285	0.454545	1.07586	0.8
319.5	1.78		0.611894	0.455399	1.08917	0.81061
320.5	1.81		0.613105	0.457098	1.10972	0.827348
321.5	1.84		0.614308	0.458787	1.13033	0.844168
322	1.84		0.614907	0.459627	1.13143	0.845714
322.5	1.83		0.615504	0.460465	1.12637	0.842651
323.5	1.83		0.616692	0.462133	1.12855	0.845703
324.5	1.83		0.617874	0.46379	1.13071	0.848737
325	1.83		0.618462	0.464615	1.13178	0.850246
325.5	1.83		0.619048	0.465438	1.13286	0.851751
326.5	1.83		0.620214	0.467075	1.13499	0.854747
327	1.83		0.620795	0.46789	1.13606	0.856239
327.5	1.81		0.621374	0.468702	1.12469	0.848351
328.5	1.79		0.622527	0.47032	1.11432	0.841872
329.5	1.81		0.623672	0.471927	1.12885	0.854188
330	1.84		0.624242	0.472727	1.14861	0.869818
330.5	1.85		0.624811	0.473525	1.1559	0.876021
331.5	1.86		0.625943	0.475113	1.16425	0.88371
332.5	1.86		0.627068	0.476692	1.16635	0.886647
333	1.86		0.627628	0.477477	1.16739	0.888108
333.5	1.88		0.628186	0.478261	1.18099	0.89913
334.5	1.92		0.629297	0.479821	1.20825	0.921256
335	1.94		0.629851	0.480597	1.22191	0.932358
335.5	1.94		0.630402	0.481371	1.22298	0.93386
336.5	1.92		0.631501	0.482912	1.21248	0.927192
337.5	1.89		0.632593	0.484444	1.1956	0.9156
338	1.88		0.633136	0.485207	1.1903	0.912189
338.5	1.89		0.633678	0.485968	1.19765	0.918479
339.5	1.9		0.634757	0.487482	1.20604	0.926215
340.5	1.9		0.63583	0.488987	1.20808	0.929075
341	1.91		0.636364	0.489736	1.21545	0.935396
341.5	1.92		0.636896	0.490483	1.22284	0.941728
342.5	1.94		0.637956	0.491971	1.23764	0.954423
343.5	1.97		0.63901	0.49345	1.25885	0.972096
344	1.96		0.639535	0.494186	1.25349	0.968605
344.5	1.93		0.640058	0.49492	1.23531	0.955196
345.5	1.9		0.6411	0.496382	1.21809	0.943126
346.5	1.89		0.642136	0.497835	1.21364	0.940909
347.5	1.89		0.643165	0.499281	1.21558	0.94364
348.5	1.89		0.644189	0.500717	1.21752	0.946356
349	1.89		0.644699	0.501433	1.21848	0.947708
349.5	1.9		0.645207	0.502146	1.22589	0.954077
350.5	1.91		0.64622	0.503566	1.23428	0.961812
351.5	1.94		0.647226	0.504979	1.25562	0.979659
352	1.95		0.647727	0.505682	1.26307	0.98608
352.5	1.96		0.648227	0.506383	1.27052	0.992511
353.5	1.98		0.649222	0.507779	1.28546	1.0054
354	1.97		0.649718	0.508475	1.27994	1.00169
354.5	1.96		0.650212	0.509168	1.27441	0.997969
355.5	1.96		0.651195	0.510549	1.27634	1.00068
356.5	1.97		0.652174	0.511921	1.28478	1.00849
357	1.96		0.652661	0.512605	1.27922	1.00471
357.5	1.96		0.653147	0.513287	1.28017	1.00604
358.5	1.97		0.654114	0.514644	1.28861	1.01385
359.5	1.98		0.655076	0.515994	1.29705	1.02167
360	1.98		0.655556	0.516667	1.298	1.023
360.5	1.99		0.656033	0.517337	1.30551	1.0295
361.5	2.01		0.656985	0.518672	1.32054	1.04253
362.5	2.02		0.657931	0.52	1.32902	1.0504
363	2		0.658402	0.520661	1.3168	1.04132
363.5	2		0.658872	0.52132	1.31774	1.04264
364.5	2.03		0.659808	0.522634	1.33941	1.06095
365	2.04		0.660274	0.523288	1.34696	1.06751
365.5	2.04		0.660739	0.52394	1.34791	1.06884
366.5	2.06		0.661664	0.525239	1.36303	1.08199
367.5	2.07		0.662585	0.526531	1.37155	1.08992
368	2.08		0.663043	0.527174	1.37913	1.09652
368.5	2.08		0.663501	0.527815	1.38008	1.09786
369.5	2.09		0.664411	0.529093	1.38862	1.10581
370.5	2.08		0.665317	0.530364	1.38386	1.10316
371	2.06		0.665768	0.530997	1.37148	1.09385
371.5	2.04		0.666218	0.531629	1.35908	1.08452
372.5	2.03		0.667114	0.532886	1.35424	1.08176
373	2.02		0.66756	0.533512	1.34847	1.07769
373.5	2.02		0.668005	0.534137	1.34937	1.07896
374.5	2.04		0.668892	0.535381	1.36454	1.09218
375.5	2.07		0.669774	0.536618	1.38643	1.1108
376	2.09		0.670213	0.537234	1.40074	1.12282
376.5	2.08		0.670651	0.537849	1.39495	1.11873
377.5	2.1		0.671523	0.539073	1.4102	1.13205
378.5	2.12		0.672391	0.540291	1.42547	1.14542
379	2.12		0.672823	0.540897	1.42639	1.1467
379.5	2.13		0.673254	0.541502	1.43403	1.1534
380.5	2.13		0.674113	0.542707	1.43586	1.15597
381	2.14		0.674541	0.543307	1.44352	1.16268
381.5	2.16		0.674967	0.543906	1.45793	1.17484
382.5	2.17		0.675817	0.545098	1.46652	1.18286
383.5	2.18		0.676662	0.546284	1.47512	1.1909
384	2.16		0.677083	0.546875	1.4625	1.18125
384.5	2.13		0.677503	0.547464	1.44308	1.1661
385.5	2.1		0.67834	0.548638	1.42451	1.15214
386.5	2.09		0.679172	0.549806	1.41947	1.14909
387	2.09		0.679587	0.550388	1.42034	1.15031
387.5	2.12		0.68	0.550968	1.4416	1.16805
388.5	2.16		0.680824	0.552124	1.47058	1.19259
389.5	2.18		0.681643	0.553273	1.48598	1.20614
390.5	2.19		0.682458	0.554417	1.49458	1.21417
391.5	2.18		0.683269	0.555556	1.48953	1.21111
392	2.18		0.683673	0.556122	1.49041	1.21235
392.5	2.2		0.684076	0.556688	1.50497	1.22471
393.5	2.23		0.684879	0.557814	1.52728	1.24393
394.5	2.25		0.685678	0.558935	1.54278	1.2576
395	2.25		0.686076	0.559494	1.54367	1.25886
395.5	2.23		0.686473	0.560051	1.53083	1.24891
396.5	2.21		0.687264	0.56116	1.51885	1.24016
397.5	2.2		0.68805	0.562264	1.51371	1.23698
398	2.22		0.688442	0.562814	1.52834	1.24945
398.5	2.23		0.688833	0.563363	1.5361	1.2563
399.5	2.22		0.689612	0.564456	1.53094	1.25309
400.5	2.2		0.690387	0.565543	1.51885	1.24419
401.5	2.18		0.691158	0.566625	1.50672	1.23524
402.5	2.17		0.691925	0.567702	1.50148	1.23191
403.5	2.19		0.692689	0.568773	1.51699	1.24561
404.5	2.26		0.693449	0.569839	1.56719	1.28784
405.5	2.32		0.694205	0.5709	1.61055	1.32449
406.5	2.35		0.694957	0.571956	1.63315	1.3441
407.5	2.33		0.695706	0.573006	1.62099	1.3351
408.5	2.3		0.69645	0.574051	1.60184	1.32032
409.5	2.28		0.697192	0.575092	1.5896	1.31121
410.5	2.27		0.697929	0.576127	1.5843	1.30781
411.5	2.28		0.698663	0.577157	1.59295	1.31592
412.5	2.31		0.699394	0.578182	1.6156	1.3356
413.5	2.33		0.700121	0.579202	1.63128	1.34954
414.5	2.33		0.700844	0.580217	1.63297	1.35191
415.5	2.35		0.701564	0.581227	1.64868	1.36588
416.5	2.34		0.702281	0.582233	1.64334	1.36242
417.5	2.33		0.702994	0.583234	1.63798	1.35893
418.5	2.31		0.703704	0.584229	1.62556	1.34957
419.5	2.31		0.70441	0.585221	1.62719	1.35186
420.5	2.34		0.705113	0.586207	1.64996	1.37172
421.5	2.38		0.705813	0.587189	1.67983	1.39751
422.5	2.43		0.706509	0.588166	1.71682	1.42924
423.5	2.45		0.707202	0.589138	1.73264	1.44339
424.5	2.43		0.707892	0.590106	1.72018	1.43396
425.5	2.42		0.708578	0.591069	1.71476	1.43039
426.5	2.42		0.709261	0.592028	1.71641	1.43271
427.5	2.43		0.709942	0.592982	1.72516	1.44095
428.5	2.44		0.710618	0.593932	1.73391	1.44919
429.5	2.43		0.711292	0.594878	1.72844	1.44555
430.5	2.42		0.711963	0.595819	1.72295	1.44188
431.5	2.42		0.71263	0.596756	1.72457	1.44415
432.5	2.42		0.713295	0.597688	1.72617	1.4464
433.5	2.42		0.713956	0.598616	1.72777	1.44865
434.5	2.44		0.714614	0.59954	1.74366	1.46288
435.5	2.46		0.71527	0.600459	1.75956	1.47713
436.5	2.48		0.715922	0.601375	1.77549	1.49141
437.5	2.5		0.716571	0.602286	1.79143	1.50571
438.5	2.53		0.717218	0.603193	1.81456	1.52608
439.5	2.52		0.717861	0.604096	1.80901	1.52232
440.5	2.49		0.718502	0.604994	1.78907	1.50644
441.5	2.5		0.719139	0.605889	1.79785	1.51472
442.5	2.51		0.719774	0.60678	1.80663	1.52302
443.5	2.53		0.720406	0.607666	1.82263	1.5374
445	2.56		0.721348	0.608989	1.84665	1.55901
446.5	2.56		0.722284	0.610302	1.84905	1.56237
447.5	2.55		0.722905	0.611173	1.84341	1.55849
448.5	2.54		0.723523	0.61204	1.83775	1.55458
449.5	2.56		0.724138	0.612903	1.85379	1.56903
450.5	2.58		0.72475	0.613762	1.86986	1.58351
451.5	2.59		0.72536	0.614618	1.87868	1.59186
452.5	2.61		0.725967	0.61547	1.89477	1.60638
453.5	2.61		0.726571	0.616318	1.89635	1.60859
454.5	2.59		0.727173	0.617162	1.88338	1.59845
455.5	2.58		0.727772	0.618002	1.87765	1.59445
456.5	2.59		0.728368	0.618839	1.88647	1.60279
457.5	2.63		0.728962	0.619672	1.91717	1.62974
458.5	2.67		0.729553	0.620502	1.94791	1.65674
459.5	2.7		0.730141	0.621328	1.97138	1.67758
460.5	2.71		0.730727	0.62215	1.98027	1.68603
461.5	2.71		0.731311	0.622969	1.98185	1.68824
462.5	2.7		0.731892	0.623784	1.97611	1.68422
463.5	2.72		0.73247	0.624595	1.99232	1.6989
464.5	2.73		0.733046	0.625404	2.00122	1.70735
465.5	2.73		0.73362	0.626208	2.00278	1.70955
466.5	2.74		0.734191	0.62701	2.01168	1.71801
467.5	2.75		0.734759	0.627807	2.02059	1.72647
468.5	2.76		0.735326	0.628602	2.0295	1.73494
469.5	2.77		0.735889	0.629393	2.03841	1.74342
470.5	2.8		0.736451	0.630181	2.06206	1.76451
471.5	2.83		0.73701	0.630965	2.08574	1.78563
472.5	2.84		0.737566	0.631746	2.09469	1.79416
473.5	2.83		0.73812	0.632524	2.08888	1.79004
474.5	2.79		0.738672	0.633298	2.0609	1.7669
475.5	2.76		0.739222	0.634069	2.04025	1.75003
476.5	2.75		0.739769	0.634837	2.03437	1.7458
477.5	2.77		0.740314	0.635602	2.05067	1.76062
478.5	2.81		0.740857	0.636364	2.08181	1.78818
479.5	2.88		0.741397	0.637122	2.13522	1.83491
480.5	2.93		0.741935	0.637877	2.17387	1.86898
481.5	2.94		0.742471	0.638629	2.18287	1.87757
482.5	2.93		0.743005	0.639378	2.17701	1.87338
483.5	2.9		0.743537	0.640124	2.15626	1.85636
484.5	2.89		0.744066	0.640867	2.15035	1.85211
485.5	2.9		0.744593	0.641607	2.15932	1.86066
486.5	2.92		0.745118	0.642343	2.17575	1.87564
487.5	2.95		0.745641	0.643077	2.19964	1.89708
488.5	2.98		0.746162	0.643808	2.22356	1.91855
489.5	2.97		0.74668	0.644535	2.21764	1.91427
490.5	2.96		0.747197	0.64526	2.2117	1.90997
491.5	2.97		0.747711	0.645982	2.2207	1.91857
492.5	2.99		0.748223	0.646701	2.23719	1.93363
493.5	3		0.748734	0.647416	2.2462	1.94225
494.5	3.03		0.749242	0.648129	2.2702	1.96383
495.5	3.06		0.749748	0.64884	2.29423	1.98545
496.5	3.08		0.750252	0.649547	2.31078	2.0006
497.5	3.09		0.750754	0.650251	2.31983	2.00928
498.5	3.12		0.751254	0.650953	2.34391	2.03097
499.5	3.11		0.751752	0.651652	2.33795	2.02664
501	3.07		0.752495	0.652695	2.31016	2.00377
502.5	3.06		0.753234	0.653731	2.3049	2.00042
503.5	3.07		0.753724	0.654419	2.31393	2.00907
505.5	3.07		0.754698	0.655786	2.31692	2.01326
507.5	3.06		0.755665	0.657143	2.31233	2.01086
509	3.07		0.756385	0.658153	2.3221	2.02053
510.5	3.09		0.757101	0.659158	2.33944	2.0368
511.5	3.1		0.757576	0.659824	2.34848	2.04545
512.5	3.13		0.758049	0.660488	2.37269	2.06733
514	3.17		0.758755	0.661479	2.40525	2.09689
515.5	3.18		0.759457	0.662464	2.41507	2.10663
516.5	3.16		0.759923	0.663117	2.40136	2.09545
518	3.16		0.760618	0.664093	2.40355	2.09853
519.5	3.19		0.761309	0.665063	2.42858	2.12155
520.5	3.22		0.761768	0.665706	2.45289	2.14357
522	3.23		0.762452	0.666667	2.46272	2.15333
523.5	3.23		0.763133	0.667622	2.46492	2.15642
524.5	3.24		0.763584	0.668255	2.47401	2.16515
526	3.24		0.764259	0.669202	2.4762	2.16821
527.5	3.21		0.764929	0.670142	2.45542	2.15116
528.5	3.21		0.765374	0.670766	2.45685	2.15316
530	3.23		0.766038	0.671698	2.4743	2.16958
531.5	3.25		0.766698	0.672625	2.49177	2.18603
532.5	3.24		0.767136	0.673239	2.48552	2.1813
534	3.25		0.76779	0.674157	2.49532	2.19101
535.5	3.27		0.768441	0.67507	2.5128	2.20748
536.5	3.29		0.768872	0.675676	2.52959	2.22297
537.5	3.32		0.769302	0.676279	2.55408	2.24525
539	3.39		0.769944	0.67718	2.61011	2.29564
540.5	3.42		0.770583	0.678076	2.63539	2.31902
541.5	3.41		0.771006	0.67867	2.62913	2.31427
543	3.39		0.771639	0.679558	2.61586	2.3037
544.5	3.38		0.772268	0.680441	2.61027	2.29989
545.5	3.36		0.772686	0.681027	2.59622	2.28825
547	3.38		0.773309	0.681901	2.61378	2.30483
548.5	3.41		0.773929	0.682771	2.6391	2.32825
549.5	3.45		0.77434	0.683348	2.67147	2.35755
551	3.47		0.774955	0.684211	2.68909	2.37421
552.5	3.48		0.775566	0.685068	2.69897	2.38404
553.5	3.48		0.775971	0.685637	2.70038	2.38602
555	3.49		0.776577	0.686486	2.71025	2.39584
556.5	3.5		0.777179	0.687332	2.72013	2.40566
557.5	3.48		0.777578	0.687892	2.70597	2.39387
559	3.46		0.778175	0.68873	2.69249	2.38301
560.5	3.49		0.778769	0.689563	2.7179	2.40657
561.5	3.56		0.779163	0.690116	2.77382	2.45681
563	3.6		0.779751	0.690941	2.8071	2.48739
564.5	3.64		0.780337	0.691763	2.84043	2.51802
565.5	3.65		0.780725	0.692308	2.84965	2.52692
566.5	3.63		0.781112	0.692851	2.83544	2.51505
568	3.62		0.78169	0.693662	2.82972	2.51106
569.5	3.62		0.782265	0.694469	2.8318	2.51398
570.5	3.67		0.782647	0.695004	2.87231	2.55067
572	3.73		0.783217	0.695804	2.9214	2.59535
573.5	3.75		0.783784	0.6966	2.93919	2.61225
574.5	3.76		0.78416	0.697128	2.94844	2.6212
576	3.74		0.784722	0.697917	2.93486	2.61021
577.5	3.74		0.785281	0.698701	2.93695	2.61314
578.5	3.73		0.785653	0.699222	2.93048	2.6081
580	3.72		0.786207	0.7	2.92469	2.604
581.5	3.74		0.786758	0.700774	2.94248	2.62089
582.5	3.77		0.787124	0.701288	2.96746	2.64385
584.5	3.76		0.787853	0.70231	2.96233	2.64068
586.5	3.75		0.788576	0.703325	2.95716	2.63747
588	3.78		0.789116	0.704082	2.98286	2.66143
589.5	3.81		0.789652	0.704835	3.00858	2.68542
590.5	3.83		0.790008	0.705334	3.02573	2.70143
591.5	3.84		0.790363	0.705833	3.035	2.7104
593	3.84		0.790894	0.706577	3.03703	2.71325
594.5	3.85		0.791421	0.707317	3.04697	2.72317
595.5	3.86		0.791772	0.707809	3.05624	2.73214
597	3.88		0.792295	0.708543	3.0741	2.74915
598.5	3.89		0.792815	0.709273	3.08405	2.75907
600	3.87		0.793333	0.71	3.0702	2.7477
601.5	3.86		0.793849	0.710723	3.06426	2.74339
603	3.89		0.794362	0.711443	3.09007	2.76751
605	3.95		0.795041	0.712397	3.14041	2.81397
607	4		0.795717	0.713344	3.18287	2.85338
609	4.03		0.796388	0.714286	3.20944	2.87857
611	4.06		0.797054	0.715221	3.23604	2.9038
613	4.08		0.797716	0.71615	3.25468	2.92189
615	4.06		0.798374	0.717073	3.2414	2.91132
617	4.05		0.799028	0.71799	3.23606	2.90786
619	4.08		0.799677	0.718901	3.26268	2.93312
620.5	4.11		0.800161	0.719581	3.28866	2.95748
622	4.12		0.800643	0.720257	3.29865	2.96746
624	4.17		0.801282	0.721154	3.34135	3.00721
626	4.21		0.801917	0.722045	3.37607	3.03981
628	4.24		0.802548	0.72293	3.4028	3.06522
630	4.27		0.803175	0.72381	3.42956	3.09067
632	4.31		0.803797	0.724684	3.46437	3.12339
634	4.35		0.804416	0.725552	3.49921	3.15615
636	4.37		0.805031	0.726415	3.51799	3.17443
638	4.38		0.805643	0.727273	3.52871	3.18545
640	4.39		0.80625	0.728125	3.53944	3.19647
641.5	4.4		0.806703	0.728761	3.54949	3.20655
643	4.42		0.807154	0.729393	3.56762	3.22392
645	4.45		0.807752	0.730233	3.5945	3.24953
647	4.47		0.808346	0.731066	3.61331	3.26787
649	4.5		0.808937	0.731895	3.64022	3.29353
651	4.49		0.809524	0.732719	3.63476	3.28991
653	4.45		0.810107	0.733538	3.60498	3.26424
655	4.43		0.810687	0.734351	3.59134	3.25318
657	4.49		0.811263	0.73516	3.64257	3.30087
659	4.59		0.811836	0.735964	3.72633	3.37807
660.5	4.68		0.812263	0.736563	3.80139	3.44712
662	4.73		0.812689	0.73716	3.84402	3.48677
664	4.74		0.813253	0.737952	3.85482	3.49789
666	4.73		0.813814	0.738739	3.84934	3.49423
668	4.71		0.814371	0.739521	3.83569	3.48314
670	4.74		0.814925	0.740299	3.86275	3.50901
672	4.8		0.815476	0.741071	3.91429	3.55714
674	4.82		0.816024	0.74184	3.93323	3.57567
676	4.82		0.816568	0.742604	3.93586	3.57935
678	4.82		0.817109	0.743363	3.93847	3.58301
680	4.87		0.817647	0.744118	3.98194	3.62385
681.5	4.96		0.818048	0.744681	4.05752	3.69362
683	5.03		0.818448	0.745242	4.11679	3.74857
685	5.07		0.818978	0.745985	4.15222	3.78215
687	5.1		0.819505	0.746725	4.17948	3.8083
690	5.13		0.82029	0.747826	4.20809	3.83635
693	5.19		0.821068	0.748918	4.26134	3.88688
695	5.23		0.821583	0.74964	4.29688	3.92062
697	5.28		0.822095	0.750359	4.34066	3.96189
699	5.3		0.822604	0.751073	4.3598	3.98069
701.5	5.28		0.823236	0.75196	4.34669	3.97035
705	5.25		0.824113	0.753191	4.3266	3.95426
709.5	5.21		0.825229	0.754757	4.29944	3.93228
714	5.2		0.826331	0.756303	4.29692	3.93277
718	5.23		0.827298	0.75766	4.32677	3.96256
722	5.31		0.828255	0.759003	4.39803	4.0303
726	5.43		0.829201	0.760331	4.50256	4.1286
730.5	5.51		0.830253	0.761807	4.5747	4.19756
735	5.53		0.831293	0.763265	4.59705	4.22086
739	5.53		0.832206	0.764547	4.6021	4.22794
743	5.5		0.833109	0.765814	4.5821	4.21198
747.5	5.47		0.834114	0.767224	4.5626	4.19672
752	5.47		0.835106	0.768617	4.56803	4.20434
756	5.51		0.835979	0.769841	4.60624	4.24183
760	5.54		0.836842	0.771053	4.63611	4.27163
764	5.56		0.837696	0.772251	4.65759	4.29372
768.5	5.58		0.838647	0.773585	4.67965	4.3166
773	5.58		0.839586	0.774903	4.68489	4.32396
777	5.56		0.840412	0.776062	4.67269	4.3149
781	5.58		0.841229	0.777209	4.69406	4.33682
785	5.61		0.842038	0.778344	4.72383	4.36651
789.5	5.66		0.842939	0.779607	4.77103	4.41258
794	5.68		0.843829	0.780856	4.79295	4.43526
798	5.67		0.844612	0.781955	4.78895	4.43368
802	5.67		0.845387	0.783042	4.79334	4.43985
806	5.71		0.846154	0.784119	4.83154	4.47732
810.5	5.77		0.847008	0.785318	4.88724	4.53128
815	5.8		0.847853	0.786503	4.91755	4.56172
819	5.85		0.848596	0.787546	4.96429	4.60714
823	5.9		0.849332	0.788578	5.01106	4.65261
827	5.89		0.85006	0.789601	5.00686	4.65075
831.5	5.88		0.850872	0.79074	5.00313	4.64955
836	5.9		0.851675	0.791866	5.02488	4.67201
840	5.9		0.852381	0.792857	5.02905	4.67786
844	5.88		0.853081	0.793839	5.01611	4.66777
848.5	5.89		0.85386	0.794932	5.02923	4.68215
853	5.9		0.854631	0.796014	5.04232	4.69648
857	5.91		0.855309	0.796966	5.05488	4.71007
861	5.93		0.855981	0.797909	5.07597	4.7316
865	5.96		0.856647	0.798844	5.10562	4.76111
869.5	6.02		0.857389	0.799885	5.16148	4.81531
874	6.09		0.858124	0.800915	5.22597	4.87757
878	6.14		0.85877	0.801822	5.27285	4.92319
882	6.15		0.85941	0.802721	5.28537	4.93673
886	6.14		0.860045	0.803612	5.28068	4.93418
890.5	6.11		0.860752	0.804604	5.2592	4.91613
895	6.06		0.861453	0.805587	5.2204	4.88185
899	6.04		0.862069	0.806452	5.2069	4.87097
903	6.07		0.86268	0.807309	5.23647	4.90037
907	6.13		0.863286	0.808159	5.29194	4.95401
911.5	6.2		0.863961	0.809106	5.35656	5.01646
916	6.24		0.864629	0.810044	5.39528	5.05467
920	6.26		0.865217	0.81087	5.41626	5.07604
926	6.25		0.866091	0.812095	5.41307	5.07559
932.5	6.21		0.867024	0.813405	5.38422	5.05124
937	6.18		0.867663	0.814301	5.36216	5.03238
941	6.16		0.868225	0.81509	5.34827	5.02096
945	6.13		0.868783	0.815873	5.32564	5.0013
949.5	6.1		0.869405	0.816746	5.30337	4.98215
954	6.11		0.870021	0.81761	5.31583	4.9956
958	6.18		0.870564	0.818372	5.38008	5.05754
962	6.24		0.871102	0.819127	5.43568	5.11135
966	6.28		0.871636	0.819876	5.47387	5.14882
970.5	6.33		0.872231	0.820711	5.52122	5.1951
975	6.35		0.872821	0.821538	5.54241	5.21677
979	6.34		0.87334	0.822268	5.53698	5.21318
983	6.34		0.873856	0.822991	5.54024	5.21776
987	6.37		0.874367	0.823708	5.56972	5.24702
991.5	6.38		0.874937	0.824508	5.5821	5.26036
996	6.35		0.875502	0.825301	5.55944	5.24066
1001	6.33		0.876124	0.826174	5.54586	5.22968
1008.5	6.33		0.877045	0.827467	5.5517	5.23786
1017	6.33		0.878073	0.828909	5.5582	5.24699
1025.5	6.33		0.879083	0.830327	5.5646	5.25597
1034.5	6.34		0.880135	0.831803	5.58006	5.27363
1043	6.34		0.881112	0.833174	5.58625	5.28232
1051.5	6.31		0.882073	0.834522	5.56588	5.26583
1060	6.3		0.883019	0.835849	5.56302	5.26585
1068.5	6.32		0.883949	0.837155	5.58656	5.29082
1077.5	6.36		0.884919	0.838515	5.62808	5.33296
1086	6.39		0.88582	0.839779	5.66039	5.36619
1094.5	6.38		0.886706	0.841023	5.65719	5.36573
1103	6.37		0.887579	0.842248	5.65388	5.36512
1111.5	6.34		0.888439	0.843455	5.6327	5.3475
1120.5	6.31		0.889335	0.844712	5.6117	5.33013
1129	6.3		0.890168	0.845881	5.60806	5.32905
1137.5	6.29		0.890989	0.847033	5.60432	5.32784
1146	6.26		0.891798	0.848168	5.58265	5.30953
1154.5	6.23		0.892594	0.849285	5.56086	5.29105
1163.5	6.2		0.893425	0.850451	5.53924	5.2728
1172	6.17		0.894198	0.851536	5.5172	5.25398
1180.5	6.15		0.89496	0.852605	5.504	5.24352
1189	6.15		0.895711	0.853659	5.50862	5.25
1197.5	6.17		0.896451	0.854697	5.5311	5.27348
1206.5	6.19		0.897223	0.855781	5.55381	5.29729
1215	6.18		0.897942	0.85679	5.54928	5.29496
1223.5	6.12		0.898651	0.857785	5.49975	5.24964
1232	6.05		0.899351	0.858766	5.44107	5.19554
1240.5	5.98		0.90004	0.859734	5.38224	5.14121
1249.5	5.93		0.90076	0.860744	5.34151	5.10421
1258	5.9		0.901431	0.861685	5.31844	5.08394
1266.5	5.9		0.902092	0.862614	5.32235	5.08942
1275	5.93		0.902745	0.863529	5.35328	5.12073
1283.5	5.92		0.903389	0.864433	5.34806	5.11744
1292.5	5.89		0.904062	0.865377	5.32492	5.09707
1301	5.82		0.904689	0.866257	5.26529	5.04161
1309.5	5.72		0.905307	0.867125	5.17836	4.95995
1318	5.66		0.905918	0.867982	5.1275	4.91278
1326.5	5.62		0.906521	0.868828	5.09465	4.88281
1335.5	5.57		0.907151	0.869712	5.05283	4.84429
1344	5.54		0.907738	0.870536	5.02887	4.82277
1352.5	5.5		0.908318	0.871349	4.99575	4.79242
1365.5	5.47		0.909191	0.872574	4.97327	4.77298
1378.5	5.42		0.910047	0.873776	4.93246	4.73587
1387	5.35		0.910598	0.874549	4.8717	4.67884
1395.5	5.29		0.911143	0.875314	4.81995	4.63041
1404	5.22		0.911681	0.876068	4.75897	4.57308
1412.5	5.14		0.912212	0.876814	4.68877	4.50682
1421.5	5.11		0.912768	0.877594	4.66425	4.48451
1430	5.05		0.913287	0.878322	4.6121	4.43552
1438.5	4.98		0.913799	0.879041	4.55072	4.37762
1447	4.9		0.914305	0.879751	4.4801	4.31078
1455.5	4.79		0.914806	0.880453	4.38192	4.21737
1464.5	4.72		0.915329	0.881188	4.32036	4.15921
1473	4.7		0.915818	0.881874	4.30434	4.14481
1481.5	4.68		0.916301	0.882551	4.28829	4.13034
1490	4.66		0.916779	0.883221	4.27219	4.11581
1498.5	4.63		0.917251	0.883884	4.24687	4.09238
1507.5	4.57		0.917745	0.884577	4.19409	4.04252
1516	4.5		0.918206	0.885224	4.13193	3.98351
1524.5	4.4		0.918662	0.885864	4.04211	3.8978
1533	4.32		0.919113	0.886497	3.97057	3.82967
1541.5	4.25		0.919559	0.887123	3.90813	3.77027
1550.5	4.16		0.920026	0.887778	3.82731	3.69316
1559	4.12		0.920462	0.88839	3.7923	3.66017
1567.5	4.08		0.920893	0.888995	3.75724	3.6271
1576	4.02		0.92132	0.889594	3.70371	3.57617
1584.5	3.95		0.921742	0.890186	3.64088	3.51624
1593.5	3.84		0.922184	0.890806	3.54119	3.4207
1602	3.75		0.922597	0.891386	3.45974	3.3427
1610.5	3.69		0.923005	0.891959	3.40589	3.29133
1619	3.62		0.92341	0.892526	3.34274	3.23095
1627.5	3.54		0.92381	0.893088	3.27029	3.16153
1636.5	3.43		0.924229	0.893676	3.1701	3.06531
1645	3.32		0.92462	0.894225	3.06974	2.96883
1653.5	3.22		0.925008	0.894769	2.97852	2.88116
1662	3.17		0.925391	0.895307	2.93349	2.83812
1670.5	3.18		0.925771	0.89584	2.94395	2.84877
1679.5	3.19		0.926169	0.896398	2.95448	2.85951
1688	3.14		0.92654	0.896919	2.90934	2.81633
1696.5	3.04		0.926908	0.897436	2.8178	2.72821
1705	2.95		0.927273	0.897947	2.73545	2.64894
1713.5	2.85		0.927633	0.898453	2.64376	2.56059
1722	2.77		0.927991	0.898955	2.57053	2.4901
1730.5	2.72		0.928344	0.899451	2.5251	2.44651
1739.5	2.67		0.928715	0.899971	2.47967	2.40292
1748	2.64		0.929062	0.900458	2.45272	2.37721
1756.5	2.59		0.929405	0.900939	2.40716	2.33343
1765	2.55		0.929745	0.901416	2.37085	2.29861
1773.5	2.51		0.930082	0.901889	2.33451	2.26374
1782.5	2.45		0.930435	0.902384	2.27957	2.21084
1791	2.37		0.930765	0.902848	2.20591	2.13975
1799.5	2.3		0.931092	0.903306	2.14151	2.0776
1808	2.25		0.931416	0.903761	2.09569	2.03346
1816.5	2.24		0.931737	0.904211	2.08709	2.02543
1825.5	2.23		0.932073	0.904684	2.07852	2.01744
1834	2.18		0.932388	0.905125	2.03261	1.97317
1842.5	2.1		0.9327	0.905563	1.95867	1.90168
1851	2.02		0.933009	0.905997	1.88468	1.83011
1859.5	1.95		0.933315	0.906426	1.81997	1.76753
1872.5	1.91		0.933778	0.907076	1.78352	1.73252
1885.5	1.88		0.934235	0.907717	1.75636	1.70651
1894	1.85		0.93453	0.908131	1.72888	1.68004
1902.5	1.81		0.934823	0.908541	1.69203	1.64446
1911.5	1.74		0.935129	0.908972	1.62713	1.58161
1920	1.67		0.935417	0.909375	1.56215	1.51866
1928.5	1.63		0.935701	0.909774	1.52519	1.48293
1937	1.63		0.935983	0.91017	1.52565	1.48358
1945.5	1.65		0.936263	0.910563	1.54483	1.50243
1954.5	1.64		0.936557	0.910975	1.53595	1.494
1963	1.59		0.936831	0.91136	1.48956	1.44906
1971.5	1.51		0.937104	0.911742	1.41503	1.37673
1980	1.44		0.937374	0.912121	1.34982	1.31345
1988.5	1.38		0.937641	0.912497	1.29395	1.25925
1998	1.36		0.937938	0.912913	1.2756	1.24156
2011	1.34		0.938339	0.913476	1.25737	1.22406
2027	1.33		0.938826	0.914159	1.24864	1.21583
2043.5	1.32		0.93932	0.914852	1.2399	1.2076
2060	1.32		0.939806	0.915534	1.24054	1.2085
2076	1.3		0.94027	0.916185	1.22235	1.19104
2092	1.25		0.940727	0.916826	1.17591	1.14603
2108	1.19		0.941176	0.917457	1.12	1.09177
2124	1.12		0.94162	0.918079	1.05461	1.02825
2140.5	1.08		0.94207	0.918711	1.01744	0.992207
2157	1.08		0.942513	0.919332	1.01791	0.992879
2173	1.09		0.942936	0.919926	1.0278	1.00272
2189	1.1		0.943353	0.920512	1.03769	1.01256
2205	1.09		0.943764	0.921088	1.0287	1.00399
2221	1.07		0.944169	0.921657	1.01026	0.986173
2237	1.05		0.944569	0.922217	0.991797	0.968328
2253.5	1.04		0.944974	0.922787	0.982773	0.959698
2270	1.03		0.945374	0.923348	0.973736	0.951048
2286	1		0.945757	0.923885	0.945757	0.923885
2302	0.97		0.946134	0.924414	0.91775	0.896681
2318	0.95		0.946506	0.924935	0.89918	0.878689
2334	0.93		0.946872	0.92545	0.880591	0.860668
2350.5	0.91		0.947245	0.925973	0.861993	0.842636
2367	0.87		0.947613	0.926489	0.824423	0.806046
2383	0.81		0.947965	0.926983	0.767851	0.750856
2399	0.78		0.948312	0.92747	0.739683	0.723426
2415	0.77		0.948654	0.92795	0.730464	0.714522
2431	0.77		0.948992	0.928425	0.730724	0.714887
2447	0.78		0.949326	0.928893	0.740474	0.724536
2463.5	0.78		0.949665	0.929369	0.740739	0.724908
2480	0.77		0.95	0.929839	0.7315	0.715976
2496	0.74		0.950321	0.930288	0.703237	0.688413
2512	0.72		0.950637	0.930732	0.684459	0.670127
2528	0.72		0.950949	0.931171	0.684684	0.670443
2544	0.72		0.951258	0.931604	0.684906	0.670755
2560.5	0.73		0.951572	0.932045	0.694648	0.680393
2577	0.74		0.951882	0.93248	0.704393	0.690035
2593	0.76		0.952179	0.932896	0.723656	0.709001
2609	0.76		0.952472	0.933308	0.723879	0.709314
2625	0.74		0.952762	0.933714	0.705044	0.690949
2641	0.71		0.953048	0.934116	0.676664	0.663222
2657.5	0.67		0.95334	0.934525	0.638738	0.626132
2674	0.66		0.953628	0.934929	0.629394	0.617053
2690	0.66		0.953903	0.935316	0.629576	0.617309
2714	0.65		0.954311	0.935888	0.620302	0.608327
2738	0.64		0.954711	0.93645	0.611015	0.599328
2754	0.65		0.954975	0.936819	0.620733	0.608932
2770.5	0.65		0.955243	0.937195	0.620908	0.609177
2787	0.62		0.955508	0.937567	0.592415	0.581292
2803	0.59		0.955762	0.937924	0.563899	0.553375
2819	0.57		0.956013	0.938276	0.544927	0.534817
2835	0.55		0.956261	0.938624	0.525944	0.516243
2851	0.55		0.956506	0.938969	0.526079	0.516433
2867.5	0.55		0.956757	0.93932	0.526216	0.516626
2884	0.54		0.957004	0.939667	0.516782	0.50742
2900	0.51		0.957241	0.94	0.488193	0.4794
2916	0.5		0.957476	0.940329	0.478738	0.470165
2932	0.51		0.957708	0.940655	0.488431	0.479734
2948	0.51		0.957938	0.940977	0.488548	0.479898
2964	0.51		0.958165	0.941296	0.488664	0.480061
2980.5	0.49		0.958396	0.941621	0.469614	0.461394
3001.5	0.47		0.958687	0.942029	0.450583	0.442754
3038	0.45		0.959184	0.942725	0.431633	0.424226
3086	0.44		0.959819	0.943616	0.42232	0.415191
3134	0.43		0.960434	0.94448	0.412987	0.406126
3182	0.4		0.961031	0.945317	0.384412	0.378127
3230	0.36		0.96161	0.94613	0.34618	0.340607
3278	0.36		0.962172	0.946919	0.346382	0.340891
3326	0.37		0.962718	0.947685	0.356206	0.350643
3374	0.39		0.963248	0.948429	0.375667	0.369887
3422	0.4		0.963764	0.949153	0.385506	0.379661
3469.5	0.4		0.96426	0.949849	0.385704	0.379939
3517	0.4		0.964743	0.950526	0.385897	0.38021
3565	0.4		0.965217	0.951192	0.386087	0.380477
3613	0.38		0.965679	0.951841	0.366958	0.361699
3661	0.37		0.966129	0.952472	0.357468	0.352415
3709	0.34		0.966568	0.953087	0.328633	0.32405
3757	0.31		0.966995	0.953686	0.299768	0.295643
3805	0.3		0.967411	0.954271	0.290223	0.286281

## Sheet: 1274
Mean Size (bp)	Concentration (pg/ul)		125 odds	175 odds	[125]	[175]	125 total	175 total		175/125	av size (bp)
1	0.0289925		0	0	0	0	1551.37	1443.04		0.930171	1273.66
3.43	0.0346343		0	0	0	0
5.86	0.0402761		0	0	0	0
8.29	0.0459179		0	0	0	0
10.71	0.0515597		0	0	0	0
13.14	0.0572015		0	0	0	0
15.57	0.0628433		0	0	0	0
18	0.0684851		0	0	0	0
20.43	0.0741269		0	0	0	0
22.86	0.0797687		0	0	0	0
25.29	0.0854104		0	0	0	0
27.71	0.0910522		0	0	0	0
30.14	0.096694		0	0	0	0
32.57	0.102336		0	0	0	0
35	0.108134		0	0	0	0
35.35	0.113776		0	0	0	0
35.7	0.119418		0	0	0	0
36.05	0.12506		0	0	0	0
36.4	0.130701		0	0	0	0
36.74	0.136343		0	0	0	0
37.09	0.141985		0	0	0	0
37.44	0.147627		0	0	0	0
37.79	0.153269		0	0	0	0
38.14	0.158284		0	0	0	0
38.49	0.164552		0	0	0	0
38.84	0.170821		0	0	0	0
39.19	0.175522		0	0	0	0
39.53	0.181791		0	0	0	0
39.88	0.186493		0	0	0	0
40.23	0.192761		0	0	0	0
40.58	0.19903		0	0	0	0
40.93	0.203731		0	0	0	0
41	0.21		0	0	0	0
41.5	0.31		0	0	0	0
42	0.12		0	0	0	0
42.5	0.13		0	0	0	0
43	0.14		0	0	0	0
43	0.14		0	0	0	0
43.5	0.16		0	0	0	0
44	0.18		0	0	0	0
44.5	0.18		0	0	0	0
45	0.17		0	0	0	0
45.5	0.17		0	0	0	0
46	0.16		0	0	0	0
46	0.16		0	0	0	0
46.5	0.17		0	0	0	0
47	0.2		0	0	0	0
47.5	0.23		0	0	0	0
48	0.23		0	0	0	0
48.5	0.24		0	0	0	0
49	0.25		0	0	0	0
49	0.25		0	0	0	0
49.5	0.26		0	0	0	0
50	0.27		0	0	0	0
50.5	0.29		0	0	0	0
51.5	0.32		0	0	0	0
52	0.36		0	0	0	0
52.5	0.39		0	0	0	0
53	0.42		0	0	0	0
53.5	0.43		0	0	0	0
54.5	0.43		0	0	0	0
55	0.43		0	0	0	0
55.5	0.43		0	0	0	0
56	0.43		0	0	0	0
56.5	0.42		0	0	0	0
57.5	0.39		0	0	0	0
58	0.38		0	0	0	0
58.5	0.37		0	0	0	0
59	0.36		0	0	0	0
59.5	0.35		0	0	0	0
60	0.35		0	0	0	0
60.5	0.34		0	0	0	0
61.5	0.34		0	0	0	0
62	0.34		0	0	0	0
62.5	0.35		0	0	0	0
63	0.39		0	0	0	0
63.5	0.42		0	0	0	0
64.5	0.41		0	0	0	0
65	0.38		0	0	0	0
65.5	0.34		0	0	0	0
66	0.29		0	0	0	0
66.5	0.24		0	0	0	0
67.5	0.23		0	0	0	0
68	0.24		0	0	0	0
68.5	0.25		0	0	0	0
69	0.26		0	0	0	0
69.5	0.26		0	0	0	0
70.5	0.24		0	0	0	0
71	0.21		0	0	0	0
71.5	0.19		0	0	0	0
72	0.18		0	0	0	0
72.5	0.19		0	0	0	0
73.5	0.21		0	0	0	0
74	0.21		0	0	0	0
74.5	0.2		0	0	0	0
75	0.2		0	0	0	0
75.5	0.19		0	0	0	0
76.5	0.18		0	0	0	0
77	0.19		0	0	0	0
77.5	0.2		0	0	0	0
78	0.21		0	0	0	0
78.5	0.21		0	0	0	0
79	0.22		0	0	0	0
79.5	0.22		0	0	0	0
80.5	0.21		0	0	0	0
81	0.2		0	0	0	0
81.5	0.2		0	0	0	0
82	0.2		0	0	0	0
82.5	0.2		0	0	0	0
83.25	0.2		0	0	0	0
83.75	0.2		0	0	0	0
84	0.23		0	0	0	0
84.5	0.22		0	0	0	0
85	0.23		0	0	0	0
85.5	0.23		0	0	0	0
86.5	0.22		0	0	0	0
87.5	0.21		0	0	0	0
88	0.22		0	0	0	0
88.5	0.23		0	0	0	0
89.5	0.23		0	0	0	0
90	0.22		0	0	0	0
90.5	0.21		0	0	0	0
91	0.21		0	0	0	0
91.5	0.22		0	0	0	0
92	0.24		0	0	0	0
92.5	0.25		0	0	0	0
93.5	0.24		0	0	0	0
94	0.24		0	0	0	0
94.5	0.24		0	0	0	0
95	0.24		0	0	0	0
95.5	0.24		0	0	0	0
96	0.24		0	0	0	0
96.5	0.23		0	0	0	0
97.5	0.22		0	0	0	0
98	0.21		0	0	0	0
98.5	0.22		0	0	0	0
99	0.23		0	0	0	0
99.5	0.23		0	0	0	0
100.5	0.24		0	0	0	0
101	0.23		0	0	0	0
101.5	0.23		0	0	0	0
102.5	0.23		0	0	0	0
103	0.22		0	0	0	0
103.5	0.21		0	0	0	0
104	0.23		0	0	0	0
104.5	0.25		0	0	0	0
105.5	0.26		0	0	0	0
106	0.26		0	0	0	0
106.5	0.25		0	0	0	0
107.5	0.24		0	0	0	0
108	0.23		0	0	0	0
108.5	0.23		0	0	0	0
109.5	0.25		0	0	0	0
110	0.25		0	0	0	0
110.5	0.25		0	0	0	0
111.5	0.25		0	0	0	0
112	0.24		0	0	0	0
112.5	0.23		0	0	0	0
113.5	0.24		0	0	0	0
114	0.24		0	0	0	0
114.5	0.23		0	0	0	0
115.5	0.23		0	0	0	0
116	0.23		0	0	0	0
116.5	0.22		0	0	0	0
117	0.22		0	0	0	0
117.5	0.23		0	0	0	0
118.5	0.24		0	0	0	0
119	0.24		0	0	0	0
119.5	0.25		0	0	0	0
120.5	0.26		0	0	0	0
121	0.26		0	0	0	0
121.5	0.24		0	0	0	0
122.5	0.24		0	0	0	0
123	0.24		0	0	0	0
123.5	0.23		0	0	0	0
124.5	0.23		0.00401606	0	0.000923695	0
125	0.24		0.008	0	0.00192	0
125.5	0.22		0.0119522	0	0.00262948	0
126.5	0.21		0.0197628	0	0.0041502	0
127	0.21		0.023622	0	0.00496063	0
127.5	0.22		0.027451	0	0.00603922	0
128.5	0.22		0.0350195	0	0.00770428	0
129	0.23		0.0387597	0	0.00891473	0
129.5	0.24		0.042471	0	0.0101931	0
130.5	0.23		0.0498084	0	0.0114559	0
131	0.22		0.0534351	0	0.0117557	0
131.5	0.22		0.0570342	0	0.0125475	0
132	0.23		0.0606061	0	0.0139394	0
133	0.24		0.0676692	0	0.0162406	0
134	0.25		0.0746269	0	0.0186567	0
134.5	0.24		0.0780669	0	0.0187361	0
135.5	0.24		0.0848708	0	0.020369	0
136	0.23		0.0882353	0	0.0202941	0
136.5	0.24		0.0915751	0	0.021978	0
137.5	0.24		0.0981818	0	0.0235636	0
138	0.25		0.101449	0	0.0253623	0
138.5	0.26		0.104693	0	0.0272202	0
139.5	0.25		0.111111	0	0.0277778	0
140	0.25		0.114286	0	0.0285714	0
140.5	0.25		0.117438	0	0.0293594	0
141.5	0.24		0.123675	0	0.029682	0
142	0.24		0.126761	0	0.0304225	0
142.5	0.24		0.129825	0	0.0311579	0
143.5	0.25		0.135889	0	0.0339721	0
144	0.25		0.138889	0	0.0347222	0
144.5	0.25		0.141869	0	0.0354671	0
145	0.25		0.144828	0	0.0362069	0
145.5	0.25		0.147766	0	0.0369416	0
146.5	0.26		0.153584	0	0.0399317	0
147	0.27		0.156463	0	0.0422449	0
147.5	0.28		0.159322	0	0.0446102	0
148.5	0.27		0.164983	0	0.0445455	0
149	0.27		0.167785	0	0.045302	0
149.5	0.27		0.170569	0	0.0460535	0
150.5	0.28		0.17608	0	0.0493023	0
151	0.27		0.178808	0	0.0482781	0
151.5	0.26		0.181518	0	0.0471947	0
152.5	0.26		0.186885	0	0.0485902	0
153	0.25		0.189542	0	0.0473856	0
153.5	0.25		0.192182	0	0.0480456	0
154.5	0.26		0.197411	0	0.0513269	0
155	0.26		0.2	0	0.052	0
155.5	0.25		0.202572	0	0.0506431	0
156.5	0.24		0.207668	0	0.0498403	0
157	0.25		0.210191	0	0.0525478	0
157.5	0.26		0.212698	0	0.0553016	0
158.5	0.26		0.217666	0	0.0565931	0
159	0.26		0.220126	0	0.0572327	0
159.5	0.27		0.222571	0	0.060094	0
160.5	0.28		0.227414	0	0.063676	0
161	0.28		0.229814	0	0.0643478	0
161.5	0.28		0.232198	0	0.0650155	0
162.5	0.26		0.236923	0	0.0616	0
163	0.24		0.239264	0	0.0574233	0
163.5	0.22		0.24159	0	0.0531498	0
164.5	0.23		0.246201	0	0.0566261	0
165	0.25		0.248485	0	0.0621212	0
165.5	0.27		0.250755	0	0.0677039	0
166.5	0.28		0.255255	0	0.0714715	0
167	0.28		0.257485	0	0.0720958	0
167.5	0.29		0.259701	0	0.0753134	0
168.5	0.3		0.264095	0	0.0792285	0
169	0.3		0.266272	0	0.0798817	0
169.5	0.3		0.268437	0	0.080531	0
170.5	0.29		0.272727	0	0.0790909	0
171	0.28		0.274854	0	0.0769591	0
171.5	0.27		0.276968	0	0.0747813	0
172.5	0.28		0.281159	0	0.0787246	0
173	0.29		0.283237	0	0.0821387	0
173.5	0.28		0.285303	0	0.0798847	0
174.5	0.28		0.289398	0.00286533	0.0810315	0.000802292
175	0.29		0.291429	0.00571429	0.0845143	0.00165714
175.5	0.3		0.293447	0.00854701	0.0880342	0.0025641
176.5	0.31		0.29745	0.0141643	0.0922096	0.00439093
177	0.31		0.299435	0.0169492	0.0928249	0.00525424
177.5	0.3		0.301408	0.0197183	0.0904225	0.00591549
178.5	0.3		0.305322	0.0252101	0.0915966	0.00756303
179	0.3		0.307263	0.027933	0.0921788	0.00837989
179.5	0.3		0.309192	0.0306407	0.0927577	0.0091922
180.5	0.31		0.313019	0.0360111	0.097036	0.0111634
181	0.32		0.314917	0.038674	0.100773	0.0123757
181.5	0.31		0.316804	0.0413223	0.0982094	0.0128099
182.5	0.3		0.320548	0.0465753	0.0961644	0.0139726
183.5	0.3		0.324251	0.0517711	0.0972752	0.0155313
184.5	0.3		0.327913	0.0569106	0.098374	0.0170732
185	0.31		0.32973	0.0594595	0.102216	0.0184324
185.5	0.31		0.331536	0.0619946	0.102776	0.0192183
186.5	0.31		0.335121	0.0670241	0.103887	0.0207775
187	0.31		0.336898	0.0695187	0.104439	0.0215508
187.5	0.32		0.338667	0.072	0.108373	0.02304
188.5	0.32		0.342175	0.0769231	0.109496	0.0246154
189	0.32		0.343915	0.0793651	0.110053	0.0253968
189.5	0.32		0.345646	0.0817942	0.110607	0.0261741
190.5	0.31		0.349081	0.0866142	0.108215	0.0268504
191	0.3		0.350785	0.0890052	0.105236	0.0267016
191.5	0.31		0.35248	0.0913838	0.109269	0.028329
192.5	0.31		0.355844	0.0961039	0.110312	0.0297922
193	0.32		0.357513	0.0984456	0.114404	0.0315026
193.5	0.33		0.359173	0.100775	0.118527	0.0332558
194.5	0.33		0.362468	0.105398	0.119614	0.0347815
195	0.33		0.364103	0.107692	0.120154	0.0355385
195.5	0.32		0.365729	0.109974	0.117033	0.0351918
196.5	0.31		0.368957	0.114504	0.114377	0.0354962
197	0.31		0.370558	0.116751	0.114873	0.0361929
197.5	0.3		0.372152	0.118987	0.111646	0.0356962
198.5	0.3		0.375315	0.123426	0.112594	0.0370277
199	0.3		0.376884	0.125628	0.113065	0.0376884
199.5	0.31		0.378446	0.12782	0.117318	0.0396241
200.5	0.32		0.381546	0.13217	0.122095	0.0422943
201	0.34		0.383085	0.134328	0.130249	0.0456716
201.5	0.34		0.384615	0.136476	0.130769	0.046402
202.5	0.34		0.387654	0.140741	0.131802	0.0478519
203	0.34		0.389163	0.142857	0.132315	0.0485714
203.5	0.36		0.390663	0.144963	0.140639	0.0521867
204.5	0.39		0.393643	0.149144	0.153521	0.0581663
205	0.42		0.395122	0.15122	0.165951	0.0635122
205.5	0.42		0.396594	0.153285	0.166569	0.0643796
206.5	0.39		0.399516	0.157385	0.155811	0.0613801
207	0.35		0.400966	0.15942	0.140338	0.0557971
207.5	0.3		0.40241	0.161446	0.120723	0.0484337
208.5	0.28		0.405276	0.165468	0.113477	0.0463309
209	0.28		0.406699	0.167464	0.113876	0.04689
209.5	0.29		0.408115	0.169451	0.118353	0.0491408
210.5	0.31		0.410926	0.173397	0.127387	0.053753
211.5	0.32		0.413712	0.177305	0.132388	0.0567376
212	0.34		0.415094	0.179245	0.141132	0.0609434
212.5	0.34		0.416471	0.181176	0.1416	0.0616
213.5	0.35		0.419204	0.185012	0.146721	0.0647541
214	0.35		0.420561	0.186916	0.147196	0.0654206
214.5	0.34		0.421911	0.188811	0.14345	0.0641958
215.5	0.34		0.424594	0.192575	0.144362	0.0654756
216	0.32		0.425926	0.194444	0.136296	0.0622222
216.5	0.32		0.427252	0.196305	0.136721	0.0628176
217.5	0.32		0.429885	0.2	0.137563	0.064
218	0.32		0.431193	0.201835	0.137982	0.0645872
218.5	0.33		0.432494	0.203661	0.142723	0.0672082
219.5	0.33		0.43508	0.207289	0.143576	0.0684055
220	0.33		0.436364	0.209091	0.144	0.069
220.5	0.33		0.437642	0.210884	0.144422	0.0695918
221.5	0.33		0.440181	0.214447	0.14526	0.0707675
222	0.34		0.441441	0.216216	0.15009	0.0735135
222.5	0.34		0.442697	0.217978	0.150517	0.0741124
223.5	0.34		0.44519	0.221477	0.151365	0.075302
224	0.34		0.446429	0.223214	0.151786	0.0758929
224.5	0.34		0.447661	0.224944	0.152205	0.0764811
225.5	0.35		0.450111	0.228381	0.157539	0.0799335
226	0.36		0.451327	0.230088	0.162478	0.0828319
226.5	0.36		0.452539	0.231788	0.162914	0.0834437
227.5	0.36		0.454945	0.235165	0.16378	0.0846593
228.5	0.35		0.45733	0.238512	0.160066	0.0834792
229	0.36		0.458515	0.240175	0.165066	0.0864629
229.5	0.37		0.459695	0.24183	0.170087	0.0894771
230.5	0.37		0.462039	0.245119	0.170954	0.0906941
231	0.36		0.463203	0.246753	0.166753	0.0888312
231.5	0.35		0.464363	0.24838	0.162527	0.086933
232.5	0.34		0.466667	0.251613	0.158667	0.0855484
233.5	0.34		0.468951	0.254818	0.159443	0.0866381
234.5	0.35		0.471215	0.257996	0.164925	0.0902985
235	0.36		0.47234	0.259574	0.170043	0.0934468
235.5	0.36		0.473461	0.261146	0.170446	0.0940127
236.5	0.35		0.475687	0.264271	0.16649	0.0924947
237	0.34		0.476793	0.265823	0.16211	0.0903797
237.5	0.34		0.477895	0.267368	0.162484	0.0909053
238.5	0.34		0.480084	0.27044	0.163229	0.0919497
239	0.35		0.481172	0.271967	0.16841	0.0951883
239.5	0.37		0.482255	0.273486	0.178434	0.10119
240.5	0.38		0.484407	0.276507	0.184075	0.105073
241	0.41		0.485477	0.278008	0.199046	0.113983
241.5	0.42		0.486542	0.279503	0.204348	0.117391
242.5	0.42		0.48866	0.282474	0.205237	0.118639
243	0.41		0.489712	0.283951	0.200782	0.11642
243.5	0.4		0.49076	0.285421	0.196304	0.114168
244.5	0.39		0.492843	0.288344	0.192209	0.112454
245	0.38		0.493878	0.289796	0.187673	0.110122
245.5	0.39		0.494908	0.291242	0.193014	0.113585
246.5	0.4		0.496957	0.294118	0.198783	0.117647
247.5	0.4		0.49899	0.29697	0.199596	0.118788
248	0.4		0.5	0.298387	0.2	0.119355
248.5	0.4		0.501006	0.299799	0.200402	0.11992
249.5	0.39		0.503006	0.302605	0.196172	0.118016
250	0.4		0.504	0.304	0.2016	0.1216
250.5	0.4		0.50499	0.305389	0.201996	0.122156
251.5	0.4		0.506958	0.308151	0.202783	0.12326
252	0.4		0.507937	0.309524	0.203175	0.12381
252.5	0.4		0.508911	0.310891	0.203564	0.124356
253.5	0.39		0.510848	0.313609	0.199231	0.122308
254	0.39		0.511811	0.314961	0.199606	0.122835
254.5	0.4		0.51277	0.316306	0.205108	0.126523
255.5	0.41		0.514677	0.318982	0.211018	0.130783
256	0.42		0.515625	0.320312	0.216562	0.134531
256.5	0.44		0.516569	0.321637	0.22729	0.14152
257.5	0.43		0.518447	0.324272	0.222932	0.139437
258	0.42		0.51938	0.325581	0.21814	0.136744
258.5	0.41		0.520309	0.326886	0.213327	0.134023
259.5	0.4		0.522158	0.32948	0.208863	0.131792
260	0.41		0.523077	0.330769	0.214462	0.135615
260.5	0.43		0.523992	0.332054	0.225317	0.142783
261.5	0.43		0.525813	0.334608	0.226099	0.143881
262	0.44		0.526718	0.335878	0.231756	0.147786
262.5	0.43		0.527619	0.337143	0.226876	0.144971
263.5	0.42		0.529412	0.339658	0.222353	0.142657
264.5	0.41		0.531191	0.342155	0.217788	0.140284
265	0.4		0.532075	0.343396	0.21283	0.137358
265.5	0.41		0.532957	0.344633	0.218512	0.141299
266.5	0.42		0.534709	0.347092	0.224578	0.145779
267	0.43		0.535581	0.348315	0.2303	0.149775
267.5	0.43		0.536449	0.349533	0.230673	0.150299
268.5	0.43		0.538175	0.351955	0.231415	0.151341
269	0.43		0.539033	0.35316	0.231784	0.151859
269.5	0.43		0.539889	0.35436	0.232152	0.152375
270.5	0.43		0.54159	0.356747	0.232884	0.153401
271	0.43		0.542435	0.357934	0.233247	0.153911
271.5	0.43		0.543278	0.359116	0.23361	0.15442
272.5	0.44		0.544954	0.361468	0.23978	0.159046
273	0.45		0.545788	0.362637	0.245604	0.163187
273.5	0.47		0.546618	0.363803	0.25691	0.170987
274.5	0.47		0.54827	0.36612	0.257687	0.172077
275	0.46		0.549091	0.367273	0.252582	0.168945
275.5	0.45		0.549909	0.368421	0.247459	0.165789
276.5	0.44		0.551537	0.370705	0.242676	0.16311
277	0.45		0.552347	0.371841	0.248556	0.167329
277.5	0.45		0.553153	0.372973	0.248919	0.167838
278.5	0.46		0.554758	0.375224	0.255189	0.172603
279	0.47		0.555556	0.376344	0.261111	0.176882
279.5	0.48		0.556351	0.37746	0.267048	0.181181
280.5	0.48		0.557932	0.379679	0.267807	0.182246
281	0.49		0.558719	0.380783	0.273772	0.186584
281.5	0.49		0.559503	0.381883	0.274156	0.187123
282.5	0.49		0.561062	0.384071	0.27492	0.188195
283.5	0.48		0.56261	0.386243	0.270053	0.185397
284.5	0.48		0.564148	0.388401	0.270791	0.186432
285.5	0.47		0.565674	0.390543	0.265867	0.183555
286	0.47		0.566434	0.391608	0.266224	0.184056
286.5	0.49		0.56719	0.39267	0.277923	0.192408
287.5	0.49		0.568696	0.394783	0.278661	0.193443
288	0.48		0.569444	0.395833	0.273333	0.19
288.5	0.47		0.570191	0.39688	0.26799	0.186534
289.5	0.47		0.571675	0.398964	0.268687	0.187513
290	0.47		0.572414	0.4	0.269034	0.188
290.5	0.48		0.57315	0.401033	0.275112	0.192496
291.5	0.47		0.574614	0.403087	0.270069	0.189451
292	0.47		0.575342	0.40411	0.270411	0.189932
292.5	0.48		0.576068	0.405128	0.276513	0.194462
293.5	0.48		0.577513	0.407155	0.277206	0.195434
294	0.49		0.578231	0.408163	0.283333	0.2
294.5	0.49		0.578947	0.409168	0.283684	0.200492
295.5	0.51		0.580372	0.411168	0.29599	0.209695
296	0.51		0.581081	0.412162	0.296351	0.210203
296.5	0.5		0.581788	0.413153	0.290894	0.206577
297.5	0.51		0.583193	0.415126	0.297429	0.211714
298	0.51		0.583893	0.416107	0.297785	0.212215
298.5	0.5		0.58459	0.417085	0.292295	0.208543
299.5	0.5		0.585977	0.419032	0.292988	0.209516
300.5	0.5		0.587354	0.420965	0.293677	0.210483
301	0.51		0.58804	0.421927	0.2999	0.215183
301.5	0.51		0.588723	0.422886	0.300249	0.215672
302.5	0.53		0.590083	0.424793	0.312744	0.22514
303	0.54		0.590759	0.425743	0.31901	0.229901
303.5	0.54		0.591433	0.426689	0.319374	0.230412
304.5	0.53		0.592775	0.428571	0.314171	0.227143
305.5	0.53		0.594108	0.430442	0.314877	0.228134
306	0.52		0.594771	0.431373	0.309281	0.224314
306.5	0.52		0.595432	0.4323	0.309625	0.224796
307.5	0.52		0.596748	0.434146	0.310309	0.225756
308.5	0.52		0.598055	0.435981	0.310989	0.22671
309	0.51		0.598706	0.436893	0.30534	0.222816
309.5	0.52		0.599354	0.437803	0.311664	0.227658
310.5	0.53		0.600644	0.439614	0.318341	0.232995
311	0.54		0.601286	0.440514	0.324695	0.237878
311.5	0.55		0.601926	0.441413	0.331059	0.242777
312.5	0.55		0.6032	0.4432	0.33176	0.24376
313.5	0.54		0.604466	0.444976	0.326411	0.240287
314	0.53		0.605096	0.44586	0.320701	0.236306
314.5	0.53		0.605723	0.446741	0.321033	0.236773
315.5	0.53		0.606973	0.448494	0.321696	0.237702
316.5	0.53		0.608215	0.450237	0.322354	0.238626
317	0.52		0.608833	0.451104	0.316593	0.234574
317.5	0.52		0.609449	0.451969	0.316913	0.235024
318.5	0.52		0.610675	0.453689	0.317551	0.235918
319.5	0.53		0.611894	0.455399	0.324304	0.241362
320	0.55		0.6125	0.45625	0.336875	0.250938
320.5	0.56		0.613105	0.457098	0.343339	0.255975
321.5	0.57		0.614308	0.458787	0.350156	0.261509
322	0.56		0.614907	0.459627	0.344348	0.257391
322.5	0.55		0.615504	0.460465	0.338527	0.253256
323.5	0.53		0.616692	0.462133	0.326847	0.24493
324.5	0.51		0.617874	0.46379	0.315116	0.236533
325	0.51		0.618462	0.464615	0.315415	0.236954
325.5	0.51		0.619048	0.465438	0.315714	0.237373
326.5	0.52		0.620214	0.467075	0.322511	0.242879
327.5	0.53		0.621374	0.468702	0.329328	0.248412
328	0.53		0.621951	0.469512	0.329634	0.248841
328.5	0.53		0.622527	0.47032	0.329939	0.249269
329.5	0.53		0.623672	0.471927	0.330546	0.250121
330	0.54		0.624242	0.472727	0.337091	0.255273
330.5	0.54		0.624811	0.473525	0.337398	0.255703
331.5	0.54		0.625943	0.475113	0.338009	0.256561
332.5	0.55		0.627068	0.476692	0.344887	0.26218
333	0.56		0.627628	0.477477	0.351471	0.267387
333.5	0.56		0.628186	0.478261	0.351784	0.267826
334.5	0.57		0.629297	0.479821	0.3587	0.273498
335.5	0.57		0.630402	0.481371	0.359329	0.274382
336.5	0.58		0.631501	0.482912	0.36627	0.280089
337.5	0.58		0.632593	0.484444	0.366904	0.280978
338.5	0.57		0.633678	0.485968	0.361196	0.277001
339	0.55		0.634218	0.486726	0.34882	0.267699
339.5	0.54		0.634757	0.487482	0.342769	0.26324
340.5	0.55		0.63583	0.488987	0.349706	0.268943
341	0.57		0.636364	0.489736	0.362727	0.27915
341.5	0.58		0.636896	0.490483	0.3694	0.28448
342.5	0.58		0.637956	0.491971	0.370015	0.285343
343.5	0.58		0.63901	0.49345	0.370626	0.286201
344	0.59		0.639535	0.494186	0.377326	0.29157
344.5	0.61		0.640058	0.49492	0.390435	0.301901
345.5	0.62		0.6411	0.496382	0.397482	0.307757
346.5	0.62		0.642136	0.497835	0.398124	0.308658
347	0.61		0.642651	0.498559	0.392017	0.304121
347.5	0.59		0.643165	0.499281	0.379468	0.294576
348.5	0.58		0.644189	0.500717	0.37363	0.290416
349	0.58		0.644699	0.501433	0.373926	0.290831
349.5	0.59		0.645207	0.502146	0.380672	0.296266
350.5	0.61		0.64622	0.503566	0.394194	0.307175
351.5	0.62		0.647226	0.504979	0.40128	0.313087
352	0.62		0.647727	0.505682	0.401591	0.313523
352.5	0.62		0.648227	0.506383	0.401901	0.313957
353.5	0.63		0.649222	0.507779	0.40901	0.319901
354.5	0.63		0.650212	0.509168	0.409633	0.320776
355	0.63		0.650704	0.509859	0.409944	0.321211
355.5	0.64		0.651195	0.510549	0.416765	0.326751
356.5	0.63		0.652174	0.511921	0.41087	0.322511
357.5	0.63		0.653147	0.513287	0.411483	0.323371
358	0.63		0.653631	0.513966	0.411788	0.323799
358.5	0.64		0.654114	0.514644	0.418633	0.329372
359.5	0.64		0.655076	0.515994	0.419249	0.330236
360	0.63		0.655556	0.516667	0.413	0.3255
360.5	0.62		0.656033	0.517337	0.406741	0.320749
361.5	0.6		0.656985	0.518672	0.394191	0.311203
362.5	0.6		0.657931	0.52	0.394759	0.312
363	0.61		0.658402	0.520661	0.401625	0.317603
363.5	0.62		0.658872	0.52132	0.408501	0.323219
364.5	0.64		0.659808	0.522634	0.422277	0.334486
365.5	0.65		0.660739	0.52394	0.42948	0.340561
366	0.65		0.661202	0.52459	0.429781	0.340984
366.5	0.64		0.661664	0.525239	0.423465	0.336153
367.5	0.63		0.662585	0.526531	0.417429	0.331714
368	0.63		0.663043	0.527174	0.417717	0.33212
368.5	0.63		0.663501	0.527815	0.418005	0.332524
369.5	0.64		0.664411	0.529093	0.425223	0.33862
370.5	0.65		0.665317	0.530364	0.432456	0.344737
371	0.65		0.665768	0.530997	0.432749	0.345148
371.5	0.64		0.666218	0.531629	0.42638	0.340242
372.5	0.63		0.667114	0.532886	0.420282	0.335718
373.5	0.62		0.668005	0.534137	0.414163	0.331165
374	0.62		0.668449	0.534759	0.414439	0.331551
374.5	0.62		0.668892	0.535381	0.414713	0.331936
375.5	0.62		0.669774	0.536618	0.41526	0.332703
376	0.63		0.670213	0.537234	0.422234	0.338457
376.5	0.63		0.670651	0.537849	0.42251	0.338845
377.5	0.64		0.671523	0.539073	0.429775	0.345007
378.5	0.66		0.672391	0.540291	0.443778	0.356592
379	0.67		0.672823	0.540897	0.450792	0.362401
379.5	0.67		0.673254	0.541502	0.45108	0.362806
380.5	0.67		0.674113	0.542707	0.451656	0.363614
381.5	0.67		0.674967	0.543906	0.452228	0.364417
382	0.66		0.675393	0.544503	0.445759	0.359372
382.5	0.67		0.675817	0.545098	0.452797	0.365216
383.5	0.68		0.676662	0.546284	0.46013	0.371473
384.5	0.69		0.677503	0.547464	0.467477	0.37775
385	0.7		0.677922	0.548052	0.474545	0.383636
385.5	0.69		0.67834	0.548638	0.468054	0.37856
386.5	0.68		0.679172	0.549806	0.461837	0.373868
387	0.67		0.679587	0.550388	0.455323	0.36876
387.5	0.69		0.68	0.550968	0.4692	0.380168
388.5	0.71		0.680824	0.552124	0.483385	0.392008
389.5	0.71		0.681643	0.553273	0.483967	0.392824
390	0.72		0.682051	0.553846	0.491077	0.398769
391	0.73		0.682864	0.554987	0.498491	0.405141
392.5	0.73		0.684076	0.556688	0.499376	0.406382
393	0.72		0.684478	0.557252	0.492824	0.401221
393.5	0.7		0.684879	0.557814	0.479416	0.39047
394.5	0.7		0.685678	0.558935	0.479975	0.391255
395	0.68		0.686076	0.559494	0.466532	0.380456
395.5	0.67		0.686473	0.560051	0.459937	0.375234
396.5	0.68		0.687264	0.56116	0.467339	0.381589
397.5	0.69		0.68805	0.562264	0.474755	0.387962
398	0.71		0.688442	0.562814	0.488794	0.399598
398.5	0.72		0.688833	0.563363	0.49596	0.405621
399.5	0.73		0.689612	0.564456	0.503417	0.412053
400.5	0.74		0.690387	0.565543	0.510886	0.418502
401.5	0.73		0.691158	0.566625	0.504545	0.413636
402.5	0.72		0.691925	0.567702	0.498186	0.408745
403.5	0.74		0.692689	0.568773	0.51259	0.420892
404.5	0.75		0.693449	0.569839	0.520087	0.427379
405.5	0.76		0.694205	0.5709	0.527596	0.433884
406.5	0.77		0.694957	0.571956	0.535117	0.440406
407.5	0.77		0.695706	0.573006	0.535693	0.441215
408.5	0.77		0.69645	0.574051	0.536267	0.44202
409.5	0.76		0.697192	0.575092	0.529866	0.43707
410.5	0.75		0.697929	0.576127	0.523447	0.432095
411.5	0.76		0.698663	0.577157	0.530984	0.438639
412.5	0.77		0.699394	0.578182	0.538533	0.4452
413.5	0.78		0.700121	0.579202	0.546094	0.451778
414.5	0.8		0.700844	0.580217	0.560676	0.464174
415.5	0.8		0.701564	0.581227	0.561252	0.464982
416.5	0.8		0.702281	0.582233	0.561825	0.465786
417.5	0.79		0.702994	0.583234	0.555365	0.460754
418.5	0.79		0.703704	0.584229	0.555926	0.461541
419.5	0.79		0.70441	0.585221	0.556484	0.462324
420.5	0.8		0.705113	0.586207	0.56409	0.468966
421.5	0.82		0.705813	0.587189	0.578766	0.481495
422.5	0.83		0.706509	0.588166	0.586402	0.488178
423.5	0.85		0.707202	0.589138	0.601122	0.500767
424.5	0.86		0.707892	0.590106	0.608787	0.507491
425.5	0.86		0.708578	0.591069	0.609377	0.50832
426.5	0.85		0.709261	0.592028	0.602872	0.503224
427.5	0.85		0.709942	0.592982	0.60345	0.504035
428.5	0.84		0.710618	0.593932	0.596919	0.498903
429.5	0.83		0.711292	0.594878	0.590373	0.493749
430.5	0.84		0.711963	0.595819	0.598049	0.500488
431.5	0.85		0.71263	0.596756	0.605736	0.507242
432.5	0.86		0.713295	0.597688	0.613434	0.514012
433.5	0.87		0.713956	0.598616	0.621142	0.520796
434.5	0.88		0.714614	0.59954	0.628861	0.527595
435.5	0.88		0.71527	0.600459	0.629437	0.528404
436.5	0.87		0.715922	0.601375	0.622852	0.523196
437.5	0.87		0.716571	0.602286	0.623417	0.523989
438.5	0.87		0.717218	0.603193	0.623979	0.524778
439.5	0.86		0.717861	0.604096	0.617361	0.519522
440.5	0.86		0.718502	0.604994	0.617911	0.520295
441.5	0.87		0.719139	0.605889	0.625651	0.527123
442.5	0.88		0.719774	0.60678	0.633401	0.533966
443.5	0.89		0.720406	0.607666	0.641161	0.540823
444.5	0.9		0.721035	0.608549	0.648931	0.547694
445.5	0.9		0.721661	0.609428	0.649495	0.548485
446.5	0.9		0.722284	0.610302	0.650056	0.549272
447.5	0.91		0.722905	0.611173	0.657844	0.556168
448.5	0.92		0.723523	0.61204	0.665641	0.563077
449.5	0.93		0.724138	0.612903	0.673448	0.57
450.5	0.94		0.72475	0.613762	0.681265	0.576937
451.5	0.95		0.72536	0.614618	0.689092	0.583887
452.5	0.95		0.725967	0.61547	0.689669	0.584696
453.5	0.95		0.726571	0.616318	0.690243	0.585502
454.5	0.95		0.727173	0.617162	0.690814	0.586304
455.5	0.95		0.727772	0.618002	0.691383	0.587102
456.5	0.96		0.728368	0.618839	0.699233	0.594085
457.5	0.97		0.728962	0.619672	0.707093	0.601082
458.5	0.97		0.729553	0.620502	0.707666	0.601887
459.5	0.98		0.730141	0.621328	0.715539	0.608901
460.5	0.99		0.730727	0.62215	0.72342	0.615928
462	0.99		0.731602	0.623377	0.724286	0.617143
463.5	1		0.73247	0.624595	0.73247	0.624595
464.5	1.01		0.733046	0.625404	0.740377	0.631658
465.5	1.02		0.73362	0.626208	0.748292	0.638733
466.5	1.03		0.734191	0.62701	0.756217	0.64582
467.5	1.04		0.734759	0.627807	0.76415	0.65292
468.5	1.04		0.735326	0.628602	0.764739	0.653746
469.5	1.04		0.735889	0.629393	0.765325	0.654569
470.5	1.04		0.736451	0.630181	0.765909	0.655388
471.5	1.03		0.73701	0.630965	0.75912	0.649894
472.5	1.04		0.737566	0.631746	0.767069	0.657016
473.5	1.05		0.73812	0.632524	0.775026	0.66415
474.5	1.04		0.738672	0.633298	0.768219	0.65863
475.5	1.05		0.739222	0.634069	0.776183	0.665773
476.5	1.06		0.739769	0.634837	0.784155	0.672928
477.5	1.09		0.740314	0.635602	0.806942	0.692806
478.5	1.11		0.740857	0.636364	0.822351	0.706364
479.5	1.12		0.741397	0.637122	0.830365	0.713577
480.5	1.13		0.741935	0.637877	0.838387	0.720801
481.5	1.12		0.742471	0.638629	0.831568	0.715265
482.5	1.11		0.743005	0.639378	0.824736	0.70971
483.5	1.12		0.743537	0.640124	0.832761	0.716939
484.5	1.13		0.744066	0.640867	0.840795	0.72418
485.5	1.15		0.744593	0.641607	0.856282	0.737848
486.5	1.17		0.745118	0.642343	0.871788	0.751542
487.5	1.19		0.745641	0.643077	0.887313	0.765262
488.5	1.19		0.746162	0.643808	0.887932	0.766131
489.5	1.18		0.74668	0.644535	0.881083	0.760552
490.5	1.18		0.747197	0.64526	0.881692	0.761407
491.5	1.18		0.747711	0.645982	0.882299	0.762258
492.5	1.18		0.748223	0.646701	0.882904	0.763107
493.5	1.17		0.748734	0.647416	0.876018	0.757477
494.5	1.17		0.749242	0.648129	0.876613	0.758311
495.5	1.17		0.749748	0.64884	0.877205	0.759142
496.5	1.16		0.750252	0.649547	0.870292	0.753474
497.5	1.19		0.750754	0.650251	0.893397	0.773799
498.5	1.21		0.751254	0.650953	0.909017	0.787653
500	1.23		0.752	0.652	0.92496	0.80196
501.5	1.24		0.752742	0.653041	0.9334	0.809771
502.5	1.24		0.753234	0.653731	0.93401	0.810627
503.5	1.23		0.753724	0.654419	0.92708	0.804935
505	1.23		0.754455	0.655446	0.92798	0.806198
506.5	1.24		0.755183	0.656466	0.936426	0.814018
507.5	1.25		0.755665	0.657143	0.944581	0.821429
509	1.26		0.756385	0.658153	0.953045	0.829273
510.5	1.28		0.757101	0.659158	0.969089	0.843722
511.5	1.3		0.757576	0.659824	0.984848	0.857771
513	1.31		0.758285	0.660819	0.993353	0.865673
514.5	1.32		0.758989	0.661808	1.00187	0.873586
515.5	1.31		0.759457	0.662464	0.994888	0.867827
517	1.3		0.760155	0.663443	0.988201	0.862476
518.5	1.29		0.760849	0.664417	0.981495	0.857097
519.5	1.3		0.761309	0.665063	0.989702	0.864581
521	1.31		0.761996	0.666027	0.998215	0.872495
522.5	1.33		0.762679	0.666986	1.01436	0.887091
523.5	1.36		0.763133	0.667622	1.03786	0.907966
525	1.36		0.76381	0.668571	1.03878	0.909257
526.5	1.34		0.764482	0.669516	1.02441	0.897151
527.5	1.33		0.764929	0.670142	1.01736	0.891289
529	1.32		0.765595	0.671078	1.01059	0.885822
530.5	1.3		0.766258	0.672008	0.996136	0.87361
531.5	1.3		0.766698	0.672625	0.996707	0.874412
532.5	1.32		0.767136	0.673239	1.01262	0.888676
534	1.34		0.76779	0.674157	1.02884	0.903371
535.5	1.36		0.768441	0.67507	1.04508	0.918095
536.5	1.37		0.768872	0.675676	1.05336	0.925676
538	1.38		0.769517	0.67658	1.06193	0.93368
539.5	1.37		0.770158	0.677479	1.05512	0.928146
540.5	1.38		0.770583	0.678076	1.0634	0.935745
542	1.4		0.771218	0.678967	1.0797	0.950554
543.5	1.41		0.771849	0.679853	1.08831	0.958592
544.5	1.42		0.772268	0.680441	1.09662	0.966226
546	1.44		0.772894	0.681319	1.11297	0.981099
547.5	1.46		0.773516	0.682192	1.12933	0.996
549.5	1.46		0.77434	0.683348	1.13054	0.997689
551.5	1.46		0.775159	0.684497	1.13173	0.999365
552.5	1.46		0.775566	0.685068	1.13233	1.0002
554	1.44		0.776173	0.685921	1.11769	0.987726
555.5	1.43		0.776778	0.686769	1.11079	0.982079
556.5	1.45		0.777179	0.687332	1.12691	0.996631
557.5	1.49		0.777578	0.687892	1.15859	1.02496
559	1.51		0.778175	0.68873	1.17504	1.03998
560.5	1.54		0.778769	0.689563	1.1993	1.06193
561.5	1.56		0.779163	0.690116	1.21549	1.07658
563	1.55		0.779751	0.690941	1.20861	1.07096
564.5	1.53		0.780337	0.691763	1.19391	1.0584
565.5	1.53		0.780725	0.692308	1.19451	1.05923
567	1.55		0.781305	0.693122	1.21102	1.07434
568.5	1.57		0.781882	0.693931	1.22755	1.08947
569.5	1.6		0.782265	0.694469	1.25162	1.11115
571	1.62		0.782837	0.695271	1.2682	1.12634
572.5	1.62		0.783406	0.69607	1.26912	1.12763
573.5	1.61		0.783784	0.6966	1.26189	1.12153
575	1.6		0.784348	0.697391	1.25496	1.11583
576.5	1.6		0.784909	0.698179	1.25585	1.11709
577.5	1.62		0.785281	0.698701	1.27216	1.1319
579	1.66		0.785838	0.699482	1.30449	1.16114
580.5	1.68		0.786391	0.700258	1.32114	1.17643
581.5	1.69		0.786758	0.700774	1.32962	1.18431
582.5	1.68		0.787124	0.701288	1.32237	1.17816
584	1.67		0.787671	0.702055	1.31541	1.17243
585.5	1.66		0.788215	0.702818	1.30844	1.16668
586.5	1.65		0.788576	0.703325	1.30115	1.16049
588	1.67		0.789116	0.704082	1.31782	1.17582
589.5	1.68		0.789652	0.704835	1.32662	1.18412
590.5	1.7		0.790008	0.705334	1.34301	1.19907
592	1.73		0.790541	0.706081	1.36764	1.22152
593.5	1.76		0.79107	0.706824	1.39228	1.24401
594.5	1.79		0.791421	0.707317	1.41664	1.2661
596	1.79		0.791946	0.708054	1.41758	1.26742
597.5	1.81		0.792469	0.708787	1.43437	1.2829
598.5	1.82		0.792815	0.709273	1.44292	1.29088
600	1.81		0.793333	0.71	1.43593	1.2851
602	1.79		0.79402	0.710963	1.4213	1.27262
604	1.79		0.794702	0.711921	1.42252	1.27434
606	1.82		0.79538	0.712871	1.44759	1.29743
607.5	1.86		0.795885	0.71358	1.48035	1.32726
609	1.9		0.796388	0.714286	1.51314	1.35714
611	1.92		0.797054	0.715221	1.53034	1.37322
613	1.92		0.797716	0.71615	1.53162	1.37501
615	1.93		0.798374	0.717073	1.54086	1.38395
617	1.96		0.799028	0.71799	1.56609	1.40726
619	1.99		0.799677	0.718901	1.59136	1.43061
621	2.01		0.800322	0.719807	1.60865	1.44681
623	2.05		0.800963	0.720706	1.64197	1.47745
625	2.08		0.8016	0.7216	1.66733	1.50093
627	2.11		0.802233	0.722488	1.69271	1.52445
628.5	2.14		0.802705	0.72315	1.71779	1.54754
630	2.16		0.803175	0.72381	1.73486	1.56343
632	2.19		0.803797	0.724684	1.76032	1.58706
634	2.2		0.804416	0.725552	1.76972	1.59621
636	2.22		0.805031	0.726415	1.78717	1.61264
638	2.24		0.805643	0.727273	1.80464	1.62909
640	2.25		0.80625	0.728125	1.81406	1.63828
642	2.24		0.806854	0.728972	1.80735	1.6329
644	2.23		0.807453	0.729814	1.80062	1.62748
646	2.22		0.80805	0.73065	1.79387	1.62204
647.5	2.23		0.808494	0.731274	1.80294	1.63074
649	2.26		0.808937	0.731895	1.8282	1.65408
651	2.32		0.809524	0.732719	1.8781	1.69991
653	2.36		0.810107	0.733538	1.91185	1.73115
655	2.38		0.810687	0.734351	1.92944	1.74776
657	2.38		0.811263	0.73516	1.93081	1.74968
659	2.39		0.811836	0.735964	1.94029	1.75895
661	2.4		0.812405	0.736762	1.94977	1.76823
663	2.42		0.812971	0.737557	1.96739	1.78489
665	2.49		0.813534	0.738346	2.0257	1.83848
667.5	2.55		0.814232	0.739326	2.07629	1.88528
670	2.57		0.814925	0.740299	2.09436	1.90257
672	2.58		0.815476	0.741071	2.10393	1.91196
674	2.58		0.816024	0.74184	2.10534	1.91395
676	2.6		0.816568	0.742604	2.12308	1.93077
678	2.62		0.817109	0.743363	2.14083	1.94761
680	2.67		0.817647	0.744118	2.18312	1.98679
682	2.72		0.818182	0.744868	2.22545	2.02604
684	2.75		0.818713	0.745614	2.25146	2.05044
686	2.77		0.819242	0.746356	2.2693	2.06741
687.5	2.79		0.819636	0.746909	2.28679	2.08388
689	2.81		0.820029	0.74746	2.30428	2.10036
691	2.82		0.82055	0.748191	2.31395	2.1099
693	2.85		0.821068	0.748918	2.34004	2.13442
695	2.88		0.821583	0.74964	2.36616	2.15896
697	2.92		0.822095	0.750359	2.40052	2.19105
699	2.99		0.822604	0.751073	2.45959	2.24571
702	3.06		0.823362	0.752137	2.51949	2.30154
706	3.09		0.824363	0.753541	2.54728	2.32844
710	3.08		0.825352	0.75493	2.54208	2.32518
714.5	3.08		0.826452	0.756473	2.54547	2.32994
719	3.08		0.827538	0.757997	2.54882	2.33463
723	3.07		0.828492	0.759336	2.54347	2.33116
727	3.12		0.829436	0.76066	2.58784	2.37326
731	3.19		0.830369	0.76197	2.64888	2.43068
735.5	3.24		0.831407	0.763426	2.69376	2.4735
740	3.25		0.832432	0.764865	2.70541	2.48581
744	3.27		0.833333	0.766129	2.725	2.50524
748	3.3		0.834225	0.76738	2.75294	2.53235
752	3.34		0.835106	0.768617	2.78926	2.56718
756.5	3.38		0.836087	0.769993	2.82597	2.60258
761	3.4		0.837057	0.771353	2.84599	2.6226
765	3.41		0.837908	0.772549	2.85727	2.63439
769	3.41		0.838752	0.773732	2.86014	2.63843
773	3.42		0.839586	0.774903	2.87138	2.65017
777.5	3.44		0.840514	0.776206	2.89137	2.67015
782	3.46		0.841432	0.777494	2.91136	2.69013
786	3.52		0.842239	0.778626	2.96468	2.74076
790	3.56		0.843038	0.779747	3.00122	2.7759
794.5	3.59		0.843927	0.780994	3.0297	2.80377
799	3.65		0.844806	0.782228	3.08354	2.85513
803	3.71		0.845579	0.783313	3.1371	2.90609
807	3.75		0.846344	0.784387	3.17379	2.94145
811	3.77		0.847102	0.78545	3.19358	2.96115
815.5	3.79		0.847946	0.786634	3.21372	2.98134
820	3.81		0.84878	0.787805	3.23385	3.00154
824	3.83		0.849515	0.788835	3.25364	3.02124
828	3.87		0.850242	0.789855	3.29043	3.05674
832	3.92		0.850962	0.790865	3.33577	3.10019
836.5	3.95		0.851763	0.79199	3.36447	3.12836
841	3.96		0.852556	0.793103	3.37612	3.14069
845	3.96		0.853254	0.794083	3.37889	3.14457
849	3.96		0.853946	0.795053	3.38163	3.14841
853	4.01		0.854631	0.796014	3.42707	3.19202
857.5	4.09		0.855394	0.797085	3.49856	3.26008
862	4.17		0.856148	0.798144	3.57014	3.32826
866	4.21		0.856813	0.799076	3.60718	3.36411
870	4.24		0.857471	0.8	3.63568	3.392
874	4.24		0.858124	0.800915	3.63844	3.39588
878.5	4.25		0.85885	0.801935	3.65011	3.40822
883	4.3		0.85957	0.802945	3.69615	3.45266
887	4.36		0.860203	0.803833	3.75048	3.50471
891	4.44		0.860831	0.804714	3.82209	3.57293
895.5	4.49		0.86153	0.805695	3.86827	3.61757
900	4.53		0.862222	0.806667	3.90587	3.6542
904	4.56		0.862832	0.807522	3.93451	3.6823
908	4.57		0.863436	0.80837	3.9459	3.69425
912	4.62		0.864035	0.809211	3.99184	3.73855
916.5	4.72		0.864703	0.810147	4.0814	3.8239
921	4.8		0.865364	0.811075	4.15375	3.89316
925	4.87		0.865946	0.811892	4.21716	3.95391
929	4.9		0.866523	0.812702	4.24596	3.98224
933	4.89		0.867095	0.813505	4.2401	3.97804
937.5	4.88		0.867733	0.8144	4.23454	3.97427
944	4.89		0.868644	0.815678	4.24767	3.98867
950	4.96		0.869474	0.816842	4.31259	4.05154
954	5.06		0.870021	0.81761	4.40231	4.13711
958.5	5.15		0.870631	0.818466	4.48375	4.2151
963	5.21		0.871236	0.819315	4.53914	4.26863
967	5.23		0.871768	0.820062	4.55935	4.28892
971	5.24		0.872297	0.820803	4.57083	4.30101
975	5.3		0.872821	0.821538	4.62595	4.35415
979.5	5.36		0.873405	0.822358	4.68145	4.40784
984	5.43		0.873984	0.823171	4.74573	4.46982
988	5.5		0.874494	0.823887	4.80972	4.53138
992	5.54		0.875	0.824597	4.8475	4.56827
996.5	5.58		0.875564	0.825389	4.88565	4.60567
1002.5	5.65		0.876309	0.826434	4.95115	4.66935
1010	5.74		0.877228	0.827723	5.03529	4.75113
1018.5	5.83		0.878252	0.829161	5.12021	4.83401
1027	5.87		0.87926	0.830574	5.16126	4.87547
1035.5	5.9		0.880251	0.831965	5.19348	4.90859
1044.5	5.95		0.881283	0.833413	5.24363	4.95881
1053	6.01		0.882241	0.834758	5.30227	5.01689
1061.5	6.09		0.883184	0.836081	5.37859	5.09173
1070	6.16		0.884112	0.837383	5.44613	5.15828
1078.5	6.23		0.885025	0.838665	5.51371	5.22488
1087.5	6.28		0.885977	0.84	5.56394	5.2752
1096	6.3		0.886861	0.841241	5.58723	5.29982
1104.5	6.32		0.887732	0.842463	5.61047	5.32436
1113	6.36		0.888589	0.843666	5.65143	5.36571
1121.5	6.41		0.889434	0.844851	5.70127	5.41549
1130.5	6.45		0.890314	0.846086	5.74253	5.45725
1139	6.51		0.891133	0.847234	5.80127	5.5155
1147.5	6.62		0.891939	0.848366	5.90464	5.61618
1156	6.69		0.892734	0.849481	5.97239	5.68303
1164.5	6.71		0.893517	0.85058	5.9955	5.70739
1173.5	6.77		0.894333	0.851726	6.05464	5.76618
1182	6.81		0.895093	0.852792	6.09558	5.80751
1190.5	6.85		0.895842	0.853843	6.13652	5.84882
1199	6.89		0.89658	0.854879	6.17744	5.89012
1207.5	6.92		0.897308	0.855901	6.20937	5.92283
1216.5	6.94		0.898068	0.856967	6.23259	5.94735
1225	6.94		0.898776	0.857959	6.2375	5.95424
1233.5	6.99		0.899473	0.858938	6.28732	6.00398
1242	7.08		0.900161	0.859903	6.37314	6.08812
1250.5	7.15		0.90084	0.860856	6.441	6.15512
1259.5	7.2		0.901548	0.86185	6.49115	6.20532
1268	7.21		0.902208	0.862776	6.50492	6.22062
1276.5	7.19		0.902859	0.86369	6.49156	6.20993
1285	7.22		0.903502	0.864591	6.52328	6.24235
1293.5	7.26		0.904136	0.865481	6.56403	6.28339
1302.5	7.3		0.904798	0.866411	6.60503	6.3248
1311	7.32		0.905416	0.867277	6.62764	6.34847
1319.5	7.29		0.906025	0.868132	6.60492	6.32868
1328	7.25		0.906627	0.868976	6.57304	6.30008
1336.5	7.22		0.90722	0.869809	6.55013	6.28002
1345.5	7.25		0.907841	0.87068	6.58185	6.31243
1354	7.37		0.908419	0.871492	6.69505	6.4229
1362.5	7.48		0.908991	0.872294	6.79925	6.52476
1371	7.53		0.909555	0.873085	6.84895	6.57433
1379.5	7.57		0.910112	0.873867	6.88955	6.61518
1388.5	7.57		0.910695	0.874685	6.89396	6.62136
1397	7.55		0.911238	0.875447	6.87985	6.60963
1405.5	7.53		0.911775	0.876201	6.86567	6.59779
1414	7.54		0.912306	0.876945	6.87878	6.61216
1422.5	7.59		0.91283	0.87768	6.92838	6.66159
1431.5	7.6		0.913378	0.878449	6.94167	6.67621
1440	7.61		0.913889	0.879167	6.95469	6.69046
1448.5	7.63		0.914394	0.879876	6.97683	6.71345
1457	7.62		0.914894	0.880577	6.97149	6.70999
1465.5	7.61		0.915387	0.881269	6.9661	6.70646
1474.5	7.6		0.915904	0.881994	6.96087	6.70315
1483	7.62		0.916386	0.88267	6.98286	6.72595
1491.5	7.64		0.916862	0.883339	7.00483	6.74871
1500	7.66		0.917333	0.884	7.02677	6.77144
1508.5	7.7		0.917799	0.884654	7.06705	6.81183
1521.5	7.68		0.918501	0.885639	7.05409	6.80171
1534.5	7.61		0.919192	0.886608	6.99505	6.74709
1543	7.54		0.919637	0.887233	6.93406	6.68973
1551.5	7.5		0.920077	0.88785	6.90058	6.65888
1560.5	7.52		0.920538	0.888497	6.92245	6.6815
1569	7.57		0.920969	0.889101	6.97173	6.7305
1577.5	7.64		0.921395	0.889699	7.03945	6.7973
1586	7.63		0.921816	0.89029	7.03346	6.79291
1594.5	7.54		0.922233	0.890875	6.95363	6.7172
1603.5	7.48		0.922669	0.891487	6.90157	6.66833
1612	7.49		0.923077	0.89206	6.91385	6.68153
1620.5	7.49		0.92348	0.892626	6.91687	6.68577
1629	7.44		0.92388	0.893186	6.87366	6.6453
1637.5	7.38		0.924275	0.89374	6.82115	6.5958
1646.5	7.34		0.924689	0.894321	6.78722	6.56432
1655	7.3		0.925076	0.894864	6.75305	6.53251
1663.5	7.29		0.925458	0.895401	6.74659	6.52748
1672	7.28		0.925837	0.895933	6.7401	6.52239
1680.5	7.24		0.926212	0.896459	6.70578	6.49037
1689.5	7.19		0.926606	0.897011	6.66229	6.44951
1698	7.13		0.926973	0.897527	6.60932	6.39936
1706.5	7.1		0.927337	0.898037	6.58409	6.37606
1715	7.09		0.927697	0.898542	6.57737	6.37066
1723.5	7.03		0.928053	0.899043	6.52422	6.32027
1732.5	6.93		0.928427	0.899567	6.434	6.234
1741	6.88		0.928777	0.900057	6.38998	6.1924
1749.5	6.91		0.929123	0.900543	6.42024	6.22275
1758	6.96		0.929465	0.901024	6.46908	6.27113
1766.5	6.97		0.929805	0.9015	6.48074	6.28346
1775.5	6.91		0.930161	0.901999	6.42741	6.23282
1784	6.81		0.930493	0.902466	6.33666	6.1458
1792.5	6.68		0.930823	0.902929	6.2179	6.03156
1801	6.57		0.931149	0.903387	6.11765	5.93525
1809.5	6.52		0.931473	0.903841	6.0732	5.89304
1818.5	6.52		0.931812	0.904317	6.07541	5.89615
1827	6.52		0.932129	0.904762	6.07748	5.89905
1835.5	6.46		0.932443	0.905203	6.02358	5.84761
1844	6.42		0.932755	0.90564	5.98829	5.81421
1852.5	6.39		0.933063	0.906073	5.96228	5.78981
1861.5	6.33		0.933387	0.906527	5.90834	5.73832
1870	6.25		0.93369	0.906952	5.83556	5.66845
1878.5	6.17		0.93399	0.907373	5.76272	5.59849
1887	6.1		0.934287	0.90779	5.69915	5.53752
1895.5	6		0.934582	0.908204	5.60749	5.44922
1904.5	5.9		0.934891	0.908637	5.51586	5.36096
1913	5.86		0.93518	0.909043	5.48016	5.32699
1921.5	5.8		0.935467	0.909446	5.42571	5.27479
1930	5.73		0.935751	0.909845	5.36185	5.21341
1938.5	5.67		0.936033	0.91024	5.30731	5.16106
1947.5	5.63		0.936329	0.910655	5.27153	5.12699
1956	5.62		0.936605	0.911043	5.26372	5.12006
1964.5	5.6		0.93688	0.911428	5.24653	5.104
1973	5.58		0.937152	0.911809	5.22931	5.0879
1981.5	5.53		0.937421	0.912188	5.18394	5.0444
1990.5	5.45		0.937704	0.912585	5.11049	4.97359
2000.5	5.36		0.938015	0.913022	5.02776	4.8938
2014	5.25		0.938431	0.913605	4.92676	4.79643
2030	5.18		0.938916	0.914286	4.86359	4.736
2046	5.14		0.939394	0.914956	4.82848	4.70287
2062	5.11		0.939864	0.915616	4.80271	4.6788
2078.5	5.05		0.940342	0.916286	4.74873	4.62724
2095	4.95		0.940811	0.916945	4.65702	4.53888
2111	4.86		0.94126	0.917575	4.57452	4.45941
2127	4.73		0.941702	0.918195	4.45425	4.34306
2143	4.61		0.942137	0.918805	4.34325	4.23569
2159	4.59		0.942566	0.919407	4.32638	4.22008
2175.5	4.58		0.943002	0.920018	4.31895	4.21368
2192	4.52		0.943431	0.92062	4.26431	4.1612
2208	4.43		0.943841	0.921196	4.18121	4.0809
2224	4.34		0.944245	0.921763	4.09802	4.00045
2240	4.26		0.944643	0.922321	4.02418	3.92909
2256	4.19		0.945035	0.922872	3.9597	3.86684
2272	4.13		0.945423	0.923415	3.9046	3.81371
2288.5	4.06		0.945816	0.923968	3.84001	3.75131
2313	4		0.94639	0.924773	3.78556	3.69909
2337	3.97		0.946941	0.925546	3.75935	3.67442
2353	3.94		0.947301	0.926052	3.73237	3.64864
2369	3.88		0.947657	0.926551	3.67691	3.59502
2385.5	3.81		0.948019	0.927059	3.61195	3.5321
2402	3.72		0.948376	0.92756	3.52796	3.45052
2418	3.59		0.948718	0.92804	3.4059	3.33166
2434	3.47		0.949055	0.928513	3.29322	3.22194
2450	3.4		0.949388	0.92898	3.22792	3.15853
2466	3.36		0.949716	0.92944	3.19105	3.12292
2482.5	3.34		0.95005	0.929909	3.17317	3.1059
2499	3.31		0.95038	0.930372	3.14576	3.07953
2515	3.24		0.950696	0.930815	3.08025	3.01584
2531	3.15		0.951008	0.931252	2.99567	2.93345
2547	3.07		0.951315	0.931684	2.92054	2.86027
2563	3.01		0.951619	0.932111	2.86437	2.80565
2579	2.96		0.951919	0.932532	2.81768	2.76029
2595.5	2.9		0.952225	0.932961	2.76145	2.70559
2612	2.8		0.952527	0.933384	2.66708	2.61348
2628	2.7		0.952816	0.93379	2.5726	2.52123
2644	2.62		0.953101	0.934191	2.49713	2.44758
2660	2.59		0.953383	0.934586	2.46926	2.42058
2676	2.58		0.953662	0.934978	2.46045	2.41224
2692.5	2.56		0.953946	0.935376	2.4421	2.39456
2709	2.51		0.954227	0.93577	2.39511	2.34878
2725	2.42		0.954495	0.936147	2.30988	2.26548
2741	2.34		0.954761	0.93652	2.23414	2.19146
2757	2.28		0.955024	0.936888	2.17745	2.1361
2773	2.22		0.955283	0.937252	2.12073	2.0807
2789	2.18		0.95554	0.937612	2.08308	2.04399
2805.5	2.14		0.955801	0.937979	2.04541	2.00727
2822	2.09		0.95606	0.938342	1.99816	1.96113
2838	1.99		0.956307	0.938689	1.90305	1.86799
2854	1.9		0.956552	0.939033	1.81745	1.78416
2870	1.85		0.956794	0.939373	1.77007	1.73784
2886	1.81		0.957034	0.939709	1.73223	1.70087
2902.5	1.78		0.957278	0.940052	1.70396	1.67329
2919	1.77		0.95752	0.940391	1.69481	1.66449
2935	1.76		0.957751	0.940716	1.68564	1.65566
2951	1.74		0.95798	0.941037	1.66689	1.6374
2967	1.7		0.958207	0.941355	1.62895	1.6003
2983	1.67		0.958431	0.941669	1.60058	1.57259
3006.5	1.63		0.958756	0.942125	1.56277	1.53566
3046	1.58		0.959291	0.942876	1.51568	1.48974
3094	1.52		0.959922	0.943762	1.45908	1.43452
3142	1.45		0.960535	0.944621	1.39278	1.3697
3190	1.41		0.961129	0.945455	1.35519	1.33309
3238	1.36		0.961705	0.946263	1.30792	1.28692
3286	1.3		0.962264	0.947048	1.25094	1.23116
3334	1.25		0.962807	0.94781	1.20351	1.18476
3382	1.22		0.963335	0.948551	1.17527	1.15723
3430	1.22		0.963848	0.949271	1.1759	1.15811
3477.5	1.19		0.964342	0.949964	1.14757	1.13046
3525	1.17		0.964823	0.950638	1.12884	1.11225
3573	1.16		0.965295	0.951301	1.11974	1.10351
3621	1.13		0.965755	0.951947	1.0913	1.0757
3669	1.07		0.966203	0.952576	1.03384	1.01926
3717	1.02		0.96664	0.953188	0.985973	0.972252
3765	1		0.967065	0.953785	0.967065	0.953785
3813	0.99		0.96748	0.954367	0.957805	0.944823
3861	0.97		0.967884	0.954934	0.938847	0.926286
3909	0.97		0.968278	0.955487	0.93923	0.926823
3957	0.98		0.968663	0.956027	0.94929	0.936907
4005	0.94		0.969039	0.956554	0.910896	0.899161
4053	0.89		0.969405	0.957069	0.862771	0.851791
4100.5	0.87		0.96976	0.957566	0.843691	0.833083
4148	0.86		0.970106	0.958052	0.834291	0.823925
4196	0.83		0.970448	0.958532	0.805472	0.795582
4244	0.78		0.970782	0.959001	0.75721	0.748021
4292	0.74		0.971109	0.959459	0.718621	0.71
4340	0.71		0.971429	0.959908	0.689714	0.681535
4388	0.7		0.971741	0.960346	0.680219	0.672242
4436	0.71		0.972047	0.960775	0.690153	0.682151
4508	0.73		0.972493	0.961402	0.70992	0.701823
4580	0.74		0.972926	0.962009	0.719965	0.711886
4628	0.71		0.973207	0.962403	0.690977	0.683306
4676	0.67		0.973482	0.962789	0.652233	0.645068
4723.5	0.64		0.973748	0.963163	0.623199	0.616424
4771	0.61		0.97401	0.96353	0.594146	0.587753
4819	0.59		0.974269	0.963893	0.574818	0.568697
4867	0.58		0.974522	0.964249	0.565223	0.559264
4915	0.56		0.974771	0.964598	0.545872	0.540175
4963	0.56		0.975015	0.964941	0.546008	0.540367
5011	0.57		0.975254	0.965276	0.555895	0.550208
5059	0.57		0.975489	0.965606	0.556029	0.550395
5107	0.56		0.97572	0.965929	0.546403	0.54092
5155	0.54		0.975946	0.966246	0.527011	0.521773
5203	0.52		0.976168	0.966558	0.507607	0.50261
5251	0.51		0.976385	0.966863	0.497957	0.4931
5299	0.52		0.976599	0.967164	0.507832	0.502925
5346.5	0.54		0.976807	0.967455	0.527476	0.522426
5394	0.54		0.977011	0.967742	0.527586	0.522581
5442	0.53		0.977214	0.968026	0.517924	0.513054
5490	0.52		0.977413	0.968306	0.508255	0.503519
5538	0.5		0.977609	0.968581	0.488805	0.48429
5586	0.49		0.977802	0.968851	0.479123	0.474737
5634	0.48		0.977991	0.969116	0.469436	0.465176
5682	0.46		0.978177	0.969377	0.449961	0.445913
5730	0.44		0.97836	0.969634	0.430478	0.426639
5778	0.44		0.978539	0.969886	0.430557	0.42675
5826	0.44		0.978716	0.970134	0.430635	0.426859
5874	0.43		0.97889	0.970378	0.420923	0.417263
5922	0.44		0.979061	0.970618	0.430787	0.427072
5969.5	0.45		0.979228	0.970852	0.440652	0.436883
6017	0.46		0.979392	0.971082	0.45052	0.446698
6065	0.47		0.979555	0.971311	0.460391	0.456516
6113	0.47		0.979715	0.971536	0.460466	0.456622
6161	0.46		0.979873	0.971758	0.450742	0.447009
6209	0.42		0.980029	0.971976	0.411612	0.40823
6257	0.39		0.980182	0.972191	0.382271	0.379155
6305	0.4		0.980333	0.972403	0.392133	0.388961

## Sheet: 6714
Mean Size (bp)	Concentration (pg/ul)		125 odds	175 odds	[125]	[175]	125 total	175 total		175/125	av size (bp)
120.435	0.127969		0	0	0	0	2163	2113.85		0.977277	6713.62
120.87	0.124063		0	0	0	0
121.304	0.119688		0	0	0	0
121.739	0.115937		0	0	0	0
122.174	0.111875		0	0	0	0
122.609	0.1075		0	0	0	0
123.043	0.103438		0	0	0	0
123.478	0.0990625		0	0	0	0
123.913	0.0945312		0	0	0	0
124.348	0.0904688		0.0027972	0	0.000253059	0
124.783	0.0865625		0.00627178	0	0.000542901	0
125.217	0.0828125		0.00972222	0	0.000805122	0
125.652	0.079375		0.0131488	0	0.00104369	0
126.087	0.0759375		0.0165517	0	0.0012569	0
126.522	0.07375		0.0199313	0	0.00146993	0
126.957	0.0721875		0.0232877	0	0.00168108	0
127.391	0.0720313		0.0266212	0	0.00191756	0
127.826	0.0723437		0.029932	0	0.00216539	0
128.261	0.0734375		0.0332203	0	0.00243962	0
128.696	0.0751562		0.0364865	0	0.00274219	0
129.13	0.0770312		0.0397306	0	0.0030605	0
129.565	0.0790625		0.042953	0	0.00339597	0
130	0.080625		0.0461538	0	0.00372115	0
130.417	0.0828125		0.0492013	0	0.00407448	0
130.833	0.0853125		0.0522293	0	0.00445581	0
131.25	0.0878125		0.0552381	0	0.0048506	0
131.667	0.0898438		0.0582278	0	0.00523141	0
132.083	0.090625		0.0611987	0	0.00554614	0
132.5	0.0903125		0.0641509	0	0.00579363	0
132.917	0.0890625		0.0670846	0	0.00597473	0
133.333	0.086875		0.07	0	0.00608125	0
133.75	0.0851563		0.0728972	0	0.00620765	0
134.167	0.0829687		0.0757764	0	0.00628707	0
134.583	0.0804688		0.0786378	0	0.00632788	0
135	0.078125		0.0814815	0	0.00636574	0
135.417	0.0753125		0.0843077	0	0.00634942	0
135.833	0.071875		0.0871166	0	0.0062615	0
136.25	0.0682813		0.0899083	0	0.00613905	0
136.667	0.0642188		0.0926829	0	0.00595198	0
137.083	0.06		0.0954407	0	0.00572644	0
137.5	0.0557812		0.0981818	0	0.0054767	0
137.917	0.0520313		0.100906	0	0.00525028	0
138.333	0.0489062		0.103614	0	0.00506739	0
138.75	0.0460938		0.106306	0	0.00490006	0
139.167	0.0435938		0.108982	0	0.00475094	0
139.583	0.04125		0.111642	0	0.00460522	0
140	0.0390625		0.114286	0	0.00446429	0
140.417	0.0370313		0.116914	0	0.00432947	0
140.833	0.035625		0.119527	0	0.00425814	0
141.25	0.0346875		0.122124	0	0.00423617	0
141.667	0.034375		0.124706	0	0.00428676	0
142.083	0.0339062		0.127273	0	0.00431534	0
142.5	0.0335937		0.129825	0	0.00436129	0
142.917	0.0335937		0.132362	0	0.00444652	0
143.333	0.0342187		0.134884	0	0.00461555	0
143.75	0.035625		0.137391	0	0.00489457	0
144.167	0.0378125		0.139884	0	0.00528938	0
144.583	0.0404687		0.142363	0	0.00576126	0
145	0.0434375		0.144828	0	0.00629095	0
145.417	0.046875		0.147278	0	0.00690365	0
145.833	0.050625		0.149714	0	0.00757929	0
146.25	0.0548437		0.152137	0	0.00834375	0
146.667	0.0590625		0.154545	0	0.00912784	0
147.083	0.0634375		0.156941	0	0.00995591	0
147.5	0.06875		0.159322	0	0.0109534	0
147.917	0.07375		0.16169	0	0.0119246	0
148.333	0.0795312		0.164045	0	0.0130467	0
148.75	0.085		0.166387	0	0.0141429	0
149.167	0.0901562		0.168715	0	0.0152107	0
149.583	0.0948438		0.171031	0	0.0162212	0
150	0.0995313		0.173333	0	0.0172521	0
150.417	0.103906		0.175623	0	0.0182484	0
150.833	0.107813		0.177901	0	0.0191799	0
151.25	0.111406		0.180165	0	0.0200715	0
151.667	0.114219		0.182418	0	0.0208355	0
152.083	0.116094		0.184658	0	0.0214376	0
152.5	0.117188		0.186885	0	0.0219006	0
152.917	0.117188		0.189101	0	0.0221603	0
153.333	0.116719		0.191304	0	0.0223288	0
153.75	0.115781		0.193496	0	0.0224032	0
154.167	0.114375		0.195676	0	0.0223804	0
154.583	0.113906		0.197844	0	0.0225356	0
155	0.113281		0.2	0	0.0226563	0
155.417	0.112969		0.202145	0	0.022836	0
155.833	0.112344		0.204278	0	0.0229494	0
156.25	0.110937		0.2064	0	0.0228975	0
156.667	0.10875		0.208511	0	0.0226755	0
157.083	0.10625		0.21061	0	0.0223773	0
157.5	0.102813		0.212698	0	0.0218681	0
157.917	0.0989063		0.214776	0	0.0212427	0
158.333	0.0946875		0.216842	0	0.0205322	0
158.75	0.0901562		0.218898	0	0.019735	0
159.167	0.085625		0.220942	0	0.0189182	0
159.583	0.0814062		0.222977	0	0.0181517	0
160	0.076875		0.225	0	0.0172969	0
160.417	0.0726563		0.227013	0	0.0164939	0
160.833	0.0682813		0.229016	0	0.0156375	0
161.25	0.0640625		0.231008	0	0.0147989	0
161.667	0.0601563		0.23299	0	0.0140158	0
162.083	0.0565625		0.234961	0	0.01329	0
162.5	0.0529688		0.236923	0	0.0125495	0
162.917	0.0496875		0.238875	0	0.0118691	0
163.333	0.0470312		0.240816	0	0.0113259	0
163.75	0.0448438		0.242748	0	0.0108857	0
164.167	0.0435938		0.24467	0	0.0106661	0
164.583	0.0432813		0.246582	0	0.0106724	0
165	0.0440625		0.248485	0	0.0109489	0
165.417	0.0451563		0.250378	0	0.0113061	0
165.833	0.0464063		0.252261	0	0.0117065	0
166.25	0.0475		0.254135	0	0.0120714	0
166.667	0.0484375		0.256	0	0.0124	0
167.083	0.049375		0.257855	0	0.0127316	0
167.5	0.0503125		0.259701	0	0.0130662	0
167.917	0.0517188		0.261538	0	0.0135264	0
168.333	0.0540625		0.263366	0	0.0142382	0
168.75	0.0570312		0.265185	0	0.0151238	0
169.167	0.0610938		0.266995	0	0.0163117	0
169.583	0.0653125		0.268796	0	0.0175557	0
170	0.069375		0.270588	0	0.0187721	0
170.417	0.073125		0.272372	0	0.0199172	0
170.833	0.07625		0.274146	0	0.0209037	0
171.25	0.0790625		0.275912	0	0.0218143	0
171.667	0.0820312		0.27767	0	0.0227776	0
172.083	0.084375		0.279419	0	0.023576	0
172.5	0.0870313		0.281159	0	0.0244697	0
172.917	0.0896875		0.282892	0	0.0253718	0
173.333	0.0914062		0.284615	0	0.0260156	0
173.75	0.0923438		0.286331	0	0.0264409	0
174.167	0.0929688		0.288038	0.000956938	0.0267786	8.89653e-05
174.583	0.0926562		0.289737	0.00334129	0.026846	0.000309591
175	0.0920312		0.291429	0.00571429	0.0268205	0.000525893
175.417	0.09125		0.293112	0.00807601	0.0267464	0.000736936
175.833	0.0901562		0.294787	0.0104265	0.0265769	0.000940018
176.25	0.0889063		0.296454	0.012766	0.0263566	0.00113497
176.667	0.0875		0.298113	0.0150943	0.0260849	0.00132075
177.083	0.085625		0.299765	0.0174118	0.0256674	0.00149088
177.5	0.083125		0.301408	0.0197183	0.0250546	0.00163908
177.917	0.079375		0.303044	0.0220141	0.0240542	0.00174737
178.333	0.075625		0.304673	0.0242991	0.0230409	0.00183762
178.75	0.0717187		0.306294	0.0265734	0.021967	0.00190581
179.167	0.0678125		0.307907	0.0288372	0.0208799	0.00195552
179.583	0.064375		0.309513	0.0310905	0.0199249	0.00200145
180	0.06125		0.311111	0.0333333	0.0190556	0.00204167
180.417	0.0584375		0.312702	0.0355658	0.0182735	0.00207838
180.833	0.05625		0.314286	0.037788	0.0176786	0.00212558
181.25	0.0553125		0.315862	0.04	0.0174711	0.0022125
181.667	0.0545313		0.317431	0.0422018	0.0173099	0.00230132
182.083	0.0540625		0.318993	0.0443936	0.0172456	0.00240003
182.5	0.0535938		0.320548	0.0465753	0.0171794	0.00249615
182.917	0.0526563		0.322096	0.0487472	0.0169604	0.00256684
183.333	0.0520313		0.323636	0.0509091	0.0168392	0.00264886
183.75	0.0507812		0.32517	0.0530612	0.0165125	0.00269452
184.167	0.0498437		0.326697	0.0552036	0.0162838	0.00275156
184.583	0.04875		0.328217	0.0573363	0.0160006	0.00279515
185	0.0484375		0.32973	0.0594595	0.0159713	0.00288007
185.417	0.0475		0.331236	0.061573	0.0157337	0.00292472
185.833	0.0467188		0.332735	0.0636771	0.015545	0.00297492
186.25	0.0460938		0.334228	0.0657718	0.0154058	0.00303167
186.667	0.0453125		0.335714	0.0678571	0.0152121	0.00307478
187.083	0.0446875		0.337194	0.0699332	0.0150683	0.00312514
187.5	0.0442188		0.338667	0.072	0.0149754	0.00318375
187.917	0.0435938		0.340133	0.0740576	0.0148277	0.00322845
188.333	0.0435938		0.341593	0.0761062	0.0148913	0.00331775
188.75	0.0440625		0.343046	0.0781457	0.0151155	0.00344329
189.167	0.0451563		0.344493	0.0801762	0.015556	0.00362046
189.583	0.04625		0.345934	0.0821978	0.0159995	0.00380165
190	0.0478125		0.347368	0.0842105	0.0166086	0.00402632
190.417	0.0495312		0.348796	0.0862144	0.0172763	0.00427031
190.833	0.0510938		0.350218	0.0882096	0.017894	0.00450696
191.25	0.053125		0.351634	0.0901961	0.0186806	0.00479167
191.667	0.0557812		0.353043	0.0921739	0.0196932	0.00514158
192.083	0.0592188		0.354447	0.0941432	0.0209899	0.00557504
192.5	0.0642188		0.355844	0.0961039	0.0228519	0.00617167
192.917	0.0696875		0.357235	0.0980562	0.0248948	0.00683329
193.333	0.07625		0.358621	0.1	0.0273448	0.007625
193.75	0.083125		0.36	0.101935	0.029925	0.00847339
194.167	0.0895313		0.361373	0.103863	0.0323542	0.00929895
194.583	0.0957812		0.362741	0.105782	0.0347438	0.0101319
195	0.101719		0.364103	0.107692	0.0370361	0.0109543
195.417	0.107031		0.365458	0.109595	0.0391155	0.0117301
195.833	0.112187		0.366809	0.111489	0.0411513	0.0125077
196.25	0.116875		0.368153	0.113376	0.0430279	0.0132508
196.667	0.120938		0.369492	0.115254	0.0446854	0.0139386
197.083	0.124688		0.370825	0.117125	0.0462372	0.014604
197.5	0.128281		0.372152	0.118987	0.0477401	0.0152638
197.917	0.130938		0.373474	0.120842	0.0489017	0.0158228
198.333	0.132812		0.37479	0.122689	0.0497768	0.0162946
198.75	0.133437		0.376101	0.124528	0.0501859	0.0166167
199.167	0.133125		0.377406	0.12636	0.0502422	0.0168217
199.583	0.131875		0.378706	0.128184	0.0499418	0.0169042
200	0.129688		0.38	0.13	0.0492813	0.0168594
200.435	0.126562		0.381345	0.131887	0.048264	0.016692
200.87	0.122656		0.382684	0.133766	0.0469386	0.0164073
201.304	0.117813		0.384017	0.135637	0.045242	0.0159798
201.739	0.112812		0.385345	0.1375	0.0434717	0.0155117
202.174	0.107656		0.386667	0.139355	0.0416271	0.0150024
202.609	0.102344		0.387983	0.141202	0.0397076	0.0144511
203.043	0.0965625		0.389293	0.143041	0.0375911	0.0138124
203.478	0.090625		0.390598	0.144872	0.035398	0.013129
203.913	0.0839063		0.391898	0.146695	0.0328827	0.0123086
204.348	0.0770312		0.393191	0.148511	0.030288	0.01144
204.783	0.07		0.39448	0.150318	0.0276136	0.0105223
205.217	0.0623438		0.395763	0.152119	0.0246733	0.00948365
205.652	0.054375		0.39704	0.153911	0.0215891	0.00836892
206.087	0.0467188		0.398312	0.155696	0.0186086	0.00727393
206.522	0.0385938		0.399579	0.157474	0.0154212	0.0060775
206.957	0.0310937		0.40084	0.159244	0.0124636	0.00495148
207.391	0.024375		0.402096	0.161006	0.0098011	0.00392453
207.826	0.018125		0.403347	0.162762	0.00731067	0.00295005
208.261	0.0123438		0.404593	0.164509	0.00499419	0.00203066
208.696	0.00671875		0.405833	0.16625	0.00272669	0.00111699
209.13	0.001875		0.407069	0.167983	0.000763254	0.000314969
209.565	-0.0021875		0.408299	0.16971	-0.000893154	-0.00037124
210	-0.00515625		0.409524	0.171429	-0.00211161	-0.000883929
210.417	-0.00703125		0.410693	0.173069	-0.00288769	-0.00121689
210.833	-0.0078125		0.411858	0.174704	-0.00321764	-0.00136487
211.25	-0.00765625		0.413018	0.176331	-0.00316217	-0.00135004
211.667	-0.0071875		0.414173	0.177953	-0.00297687	-0.00127904
212.083	-0.00640625		0.415324	0.179568	-0.00266067	-0.00115036
212.5	-0.005		0.416471	0.181176	-0.00208235	-0.000905882
212.917	-0.00328125		0.417613	0.182779	-0.00137029	-0.000599743
213.333	-0.00078125		0.41875	0.184375	-0.000327148	-0.000144043
213.75	0.0025		0.419883	0.185965	0.00104971	0.000464912
214.167	0.0065625		0.421012	0.187549	0.00276289	0.00123079
214.583	0.0109375		0.422136	0.189126	0.00461711	0.00206857
215	0.0153125		0.423256	0.190698	0.0064811	0.00292006
215.417	0.0190625		0.424371	0.192263	0.00808958	0.00366501
215.833	0.0220312		0.425483	0.193822	0.00937391	0.00427015
216.25	0.0242188		0.42659	0.195376	0.0103315	0.00473176
216.667	0.0260937		0.427692	0.196923	0.0111601	0.00513846
217.083	0.0270312		0.428791	0.198464	0.0115908	0.00536474
217.5	0.0276563		0.429885	0.2	0.011889	0.00553125
217.917	0.0278125		0.430975	0.20153	0.0119865	0.00560504
218.333	0.0275		0.432061	0.203053	0.0118817	0.00558397
218.75	0.0270312		0.433143	0.204571	0.0117084	0.00552982
219.167	0.0264062		0.434221	0.206084	0.0114661	0.0054419
219.583	0.0260937		0.435294	0.20759	0.0113585	0.00541681
220	0.025625		0.436364	0.209091	0.0111818	0.00535795
220.417	0.025625		0.437429	0.210586	0.0112091	0.00539627
220.833	0.0254687		0.438491	0.212075	0.0111678	0.0054013
221.25	0.025625		0.439548	0.213559	0.0112634	0.00547246
221.667	0.025625		0.440602	0.215038	0.0112904	0.00551034
222.083	0.0251563		0.441651	0.21651	0.0111103	0.00544659
222.5	0.025625		0.442697	0.217978	0.0113441	0.00558567
222.917	0.0264062		0.443738	0.219439	0.0117175	0.00579457
223.333	0.0275		0.444776	0.220896	0.0122313	0.00607463
223.75	0.0290625		0.44581	0.222346	0.0129564	0.00646194
224.167	0.0314062		0.44684	0.223792	0.0140336	0.00702846
224.583	0.0335937		0.447866	0.225232	0.0150455	0.00756638
225	0.035625		0.448889	0.226667	0.0159917	0.008075
225.417	0.0379688		0.449908	0.228096	0.0170824	0.00866052
225.833	0.0404687		0.450923	0.22952	0.0182483	0.0092884
226.25	0.0426562		0.451934	0.230939	0.0192778	0.009851
226.667	0.044375		0.452941	0.232353	0.0200993	0.0103107
227.083	0.0464063		0.453945	0.233761	0.0210659	0.010848
227.5	0.0485937		0.454945	0.235165	0.0221075	0.0114275
227.917	0.0507812		0.455941	0.236563	0.0231533	0.012013
228.333	0.0535938		0.456934	0.237956	0.0244888	0.012753
228.75	0.0559375		0.457923	0.239344	0.0256151	0.0133883
229.167	0.058125		0.458909	0.240727	0.0266741	0.0139923
229.583	0.0598438		0.459891	0.242105	0.0275216	0.0144885
230	0.060625		0.46087	0.243478	0.0279402	0.0147609
230.417	0.06125		0.461844	0.244846	0.028288	0.0149968
230.833	0.0615625		0.462816	0.246209	0.0284921	0.0151573
231.25	0.0615625		0.463784	0.247568	0.0285517	0.0152409
231.667	0.060625		0.464748	0.248921	0.0281754	0.0150908
232.083	0.0595313		0.465709	0.250269	0.0277242	0.0148988
232.5	0.0571875		0.466667	0.251613	0.0266875	0.0143891
232.917	0.055		0.467621	0.252952	0.0257191	0.0139123
233.333	0.0529688		0.468571	0.254286	0.0248196	0.0134692
233.75	0.050625		0.469519	0.255615	0.0237694	0.0129405
234.167	0.0484375		0.470463	0.25694	0.022788	0.0124455
234.583	0.046875		0.471403	0.258259	0.022097	0.0121059
235	0.0446875		0.47234	0.259574	0.0211077	0.0115997
235.417	0.0426562		0.473274	0.260885	0.0201881	0.0111284
235.833	0.0414062		0.474205	0.262191	0.019635	0.0108563
236.25	0.0403125		0.475132	0.263492	0.0191538	0.010622
236.667	0.0389063		0.476056	0.264789	0.0185216	0.0103019
237.083	0.0375		0.476977	0.266081	0.0178866	0.00997803
237.5	0.0357813		0.477895	0.267368	0.0170997	0.00956678
237.917	0.0334375		0.478809	0.268651	0.0160102	0.00898303
238.333	0.0310937		0.47972	0.26993	0.0149163	0.00839314
238.75	0.0285938		0.480628	0.271204	0.013743	0.00775474
239.167	0.0264062		0.481533	0.272474	0.0127155	0.00719501
239.583	0.0240625		0.482435	0.273739	0.0116086	0.00658685
240	0.0223437		0.483333	0.275	0.0107995	0.00614453
240.417	0.0209375		0.484229	0.276256	0.0101385	0.00578412
240.833	0.0198438		0.485121	0.277509	0.00962662	0.00550681
241.25	0.0190625		0.48601	0.278756	0.00926457	0.0053138
241.667	0.019375		0.486897	0.28	0.00943362	0.005425
242.083	0.0201563		0.48778	0.281239	0.00983181	0.00566873
242.5	0.021875		0.48866	0.282474	0.0106894	0.00617912
242.917	0.0242188		0.489537	0.283705	0.011856	0.00687098
243.333	0.026875		0.490411	0.284932	0.0131798	0.00765753
243.75	0.0301562		0.491282	0.286154	0.0148152	0.00862933
244.167	0.0334375		0.49215	0.287372	0.0164563	0.009609
244.583	0.036875		0.493015	0.288586	0.0181799	0.0106416
245	0.04		0.493878	0.289796	0.0197551	0.0115918
245.417	0.043125		0.494737	0.291002	0.0213355	0.0125494
245.833	0.0454688		0.495593	0.292203	0.022534	0.0132861
246.25	0.0476562		0.496447	0.293401	0.0236588	0.0139824
246.667	0.0495312		0.497297	0.294595	0.0246318	0.0145916
247.083	0.0520313		0.498145	0.295784	0.0259191	0.01539
247.5	0.0542188		0.49899	0.29697	0.0270546	0.0161013
247.917	0.0565625		0.499832	0.298151	0.0282717	0.0168642
248.333	0.0592188		0.500671	0.299329	0.0296491	0.0177259
248.75	0.06125		0.501508	0.300503	0.0307173	0.0184058
249.167	0.063125		0.502341	0.301672	0.0317103	0.0190431
249.583	0.06375		0.503172	0.302838	0.0320772	0.0193059
250	0.0632812		0.504	0.304	0.0318937	0.0192375
250.417	0.0623438		0.504825	0.305158	0.0314727	0.0190247
250.833	0.0607813		0.505648	0.306312	0.0307339	0.018618
251.25	0.0589063		0.506468	0.307463	0.0298341	0.0181115
251.667	0.0575		0.507285	0.308609	0.0291689	0.017745
252.083	0.0560937		0.508099	0.309752	0.0285012	0.0173752
252.5	0.0542188		0.508911	0.310891	0.0275925	0.0168561
252.917	0.0520313		0.50972	0.312026	0.0265214	0.0162351
253.333	0.049375		0.510526	0.313158	0.0252072	0.0154622
253.75	0.04625		0.51133	0.314286	0.023649	0.0145357
254.167	0.0434375		0.512131	0.31541	0.0222457	0.0137006
254.583	0.0407812		0.51293	0.31653	0.0209179	0.0129085
255	0.0384375		0.513725	0.317647	0.0197463	0.0122096
255.417	0.0360938		0.514519	0.31876	0.0185709	0.0115053
255.833	0.03375		0.515309	0.31987	0.0173917	0.0107956
256.25	0.03125		0.516098	0.320976	0.016128	0.0100305
256.667	0.0290625		0.516883	0.322078	0.0150219	0.00936039
257.083	0.026875		0.517666	0.323177	0.0139123	0.00868537
257.5	0.025		0.518447	0.324272	0.0129612	0.0081068
257.917	0.0240625		0.519225	0.325363	0.0124938	0.00782906
258.333	0.0239063		0.52	0.326452	0.0124312	0.00780423
258.75	0.024375		0.520773	0.327536	0.0126938	0.0079837
259.167	0.025625		0.521543	0.328617	0.0133645	0.00842082
259.583	0.0271875		0.522311	0.329695	0.0142003	0.00896358
260	0.0290625		0.523077	0.330769	0.0152019	0.00961298
260.417	0.03125		0.52384	0.33184	0.01637	0.01037
260.833	0.0340625		0.524601	0.332907	0.0178692	0.0113397
261.25	0.0371875		0.525359	0.333971	0.0195368	0.0124196
261.667	0.0398437		0.526115	0.335032	0.0209624	0.0133489
262.083	0.0423437		0.526868	0.336089	0.0223096	0.0142313
262.5	0.0442188		0.527619	0.337143	0.0233307	0.014908
262.917	0.0459375		0.528368	0.338193	0.0242719	0.0155358
263.333	0.046875		0.529114	0.339241	0.0248022	0.0159019
263.75	0.0476562		0.529858	0.340284	0.025251	0.0162167
264.167	0.0479687		0.530599	0.341325	0.0254522	0.0163729
264.583	0.0479687		0.531339	0.342362	0.0254876	0.0164227
265	0.0478125		0.532075	0.343396	0.0254399	0.0164186
265.417	0.0479687		0.53281	0.344427	0.0255582	0.0165217
265.833	0.0485937		0.533542	0.345455	0.0259268	0.0167869
266.25	0.05		0.534272	0.346479	0.0267136	0.0173239
266.667	0.0517188		0.535	0.3475	0.0276695	0.0179723
267.083	0.0534375		0.535725	0.348518	0.0286278	0.0186239
267.5	0.0554687		0.536449	0.349533	0.0297561	0.0193881
267.917	0.056875		0.53717	0.350544	0.0305515	0.0199372
268.333	0.0576562		0.537888	0.351553	0.0310126	0.0202692
268.75	0.0582812		0.538605	0.352558	0.0313906	0.0205475
269.167	0.058125		0.539319	0.35356	0.0313479	0.0205507
269.583	0.0571875		0.540031	0.35456	0.030883	0.0202764
270	0.0554687		0.540741	0.355556	0.0299942	0.0197222
270.417	0.053125		0.541448	0.356549	0.0287644	0.0189416
270.833	0.0503125		0.542154	0.357538	0.0272771	0.0179887
271.25	0.0478125		0.542857	0.358525	0.0259554	0.017142
271.667	0.045		0.543558	0.359509	0.0244601	0.0161779
272.083	0.041875		0.544257	0.36049	0.0227908	0.0150955
272.5	0.0392187		0.544954	0.361468	0.0213724	0.0141763
272.917	0.0370313		0.545649	0.362443	0.0202061	0.0134217
273.333	0.0348437		0.546341	0.363415	0.0190366	0.0126627
273.75	0.0334375		0.547032	0.364384	0.0182914	0.0121841
274.167	0.0321875		0.54772	0.36535	0.0176297	0.0117597
274.583	0.0310937		0.548407	0.366313	0.017052	0.01139
275	0.0304687		0.549091	0.367273	0.0167301	0.0111903
275.417	0.0303125		0.549773	0.36823	0.016665	0.011162
275.833	0.0309375		0.550453	0.369184	0.0170296	0.0114216
276.25	0.0310937		0.551131	0.370136	0.0171367	0.0115089
276.667	0.03125		0.551807	0.371084	0.017244	0.0115964
277.083	0.0317187		0.552481	0.37203	0.017524	0.0118003
277.5	0.0321875		0.553153	0.372973	0.0178046	0.0120051
277.917	0.0328125		0.553823	0.373913	0.0181723	0.012269
278.333	0.0335937		0.554491	0.37485	0.0186274	0.0125926
278.75	0.0334375		0.555157	0.375785	0.0185631	0.0125653
279.167	0.0335937		0.555821	0.376716	0.0186721	0.0126553
279.583	0.0335937		0.556483	0.377645	0.0186943	0.0126865
280	0.03375		0.557143	0.378571	0.0188036	0.0127768
280.417	0.0335937		0.557801	0.379495	0.0187386	0.0127487
280.833	0.0335937		0.558457	0.380415	0.0187607	0.0127796
281.25	0.0342187		0.559111	0.381333	0.0191321	0.0130488
281.667	0.0346875		0.559763	0.382249	0.0194168	0.0132592
282.083	0.0354688		0.560414	0.383161	0.0198772	0.0135902
282.5	0.0360938		0.561062	0.384071	0.0202508	0.0138626
282.917	0.0365625		0.561708	0.384978	0.0205375	0.0140758
283.333	0.0375		0.562353	0.385882	0.0210882	0.0144706
283.75	0.0378125		0.562996	0.386784	0.0212883	0.0146253
284.167	0.0379688		0.563636	0.387683	0.0214006	0.0147198
284.583	0.0384375		0.564275	0.38858	0.0216893	0.014936
285	0.0390625		0.564912	0.389474	0.0220669	0.0152138
285.417	0.0396875		0.565547	0.390365	0.0224452	0.0154926
285.833	0.0407812		0.566181	0.391254	0.0230896	0.0159558
286.25	0.0420312		0.566812	0.39214	0.0238238	0.0164821
286.667	0.0440625		0.567442	0.393023	0.0250029	0.0173176
287.083	0.046875		0.56807	0.393904	0.0266283	0.0184643
287.5	0.049375		0.568696	0.394783	0.0280793	0.0194924
287.917	0.0521875		0.56932	0.395658	0.0297114	0.0206484
288.333	0.0551562		0.569942	0.396532	0.0314359	0.0218712
288.75	0.0576562		0.570563	0.397403	0.0328965	0.0229127
289.167	0.06		0.571182	0.398271	0.0342709	0.0238963
289.583	0.0626562		0.571799	0.399137	0.0358268	0.0250084
290	0.065		0.572414	0.4	0.0372069	0.026
290.417	0.0670313		0.573027	0.400861	0.0384107	0.0268702
290.833	0.0689063		0.573639	0.401719	0.0395273	0.027681
291.25	0.0709375		0.574249	0.402575	0.0407358	0.0285577
291.667	0.0728125		0.574857	0.403429	0.0418568	0.0293746
292.083	0.074375		0.575464	0.40428	0.0428001	0.0300683
292.5	0.0759375		0.576068	0.405128	0.0437452	0.0307644
292.917	0.0775		0.576671	0.405974	0.044692	0.031463
293.333	0.0784375		0.577273	0.406818	0.0452798	0.0319098
293.75	0.0785938		0.577872	0.40766	0.0454172	0.0320395
294.167	0.0782812		0.57847	0.408499	0.0452834	0.0319778
294.583	0.0775		0.579066	0.409335	0.0448777	0.0317235
295	0.0764062		0.579661	0.410169	0.0442897	0.0313395
295.417	0.0745312		0.580254	0.411001	0.043247	0.0306324
295.833	0.0729687		0.580845	0.411831	0.0423835	0.0300508
296.25	0.0723437		0.581435	0.412658	0.0420632	0.0298532
296.667	0.071875		0.582022	0.413483	0.0418329	0.0297191
297.083	0.0714063		0.582609	0.414306	0.0416019	0.029584
297.5	0.0710937		0.583193	0.415126	0.0414614	0.0295129
297.917	0.0709375		0.583776	0.415944	0.0414116	0.029506
298.333	0.0709375		0.584358	0.41676	0.0414529	0.0295639
298.75	0.0707813		0.584937	0.417573	0.0414026	0.0295564
299.167	0.0710937		0.585515	0.418384	0.0416265	0.0297445
299.583	0.0709375		0.586092	0.419193	0.0415759	0.0297365
300	0.0707813		0.586667	0.42	0.041525	0.0297281
300.476	0.0707813		0.587322	0.420919	0.0415714	0.0297932
300.952	0.0710937		0.587975	0.421835	0.0418013	0.0299899
301.429	0.07125		0.588626	0.422749	0.0419396	0.0301209
301.905	0.0715625		0.589274	0.423659	0.04217	0.0303181
302.381	0.0720313		0.589921	0.424567	0.0424928	0.0305821
302.857	0.071875		0.590566	0.425472	0.0424469	0.0305808
303.333	0.0715625		0.591209	0.426374	0.0423084	0.0305124
303.81	0.0717187		0.59185	0.427273	0.0424467	0.0306435
304.286	0.0721875		0.592488	0.428169	0.0427702	0.0309085
304.762	0.073125		0.593125	0.429062	0.0433723	0.0313752
305.238	0.0746875		0.59376	0.429953	0.0443464	0.0321121
305.714	0.0771875		0.594393	0.430841	0.0458797	0.0332555
306.19	0.0804688		0.595023	0.431726	0.0478808	0.0347405
306.667	0.0832813		0.595652	0.432609	0.0496067	0.0360282
307.143	0.0859375		0.596279	0.433488	0.0512427	0.0372529
307.619	0.0884375		0.596904	0.434365	0.0527887	0.0384142
308.095	0.090625		0.597527	0.43524	0.0541509	0.0394436
308.571	0.0926562		0.598148	0.436111	0.0554222	0.0404084
309.048	0.0942188		0.598767	0.43698	0.0564151	0.0411717
309.524	0.0953125		0.599385	0.437846	0.0571288	0.0417322
310	0.0960938		0.6	0.43871	0.0576562	0.0421573
310.526	0.0970312		0.600678	0.439661	0.0582845	0.0426609
311.053	0.0973438		0.601354	0.440609	0.058538	0.0428905
311.579	0.0970312		0.602027	0.441554	0.0584154	0.0428445
312.105	0.0967188		0.602698	0.442496	0.0582922	0.0427976
312.632	0.0960938		0.603367	0.443434	0.0579798	0.0426113
313.158	0.0954688		0.604034	0.44437	0.0576663	0.0424234
313.684	0.0940625		0.604698	0.445302	0.0568794	0.0418862
314.211	0.0929688		0.60536	0.446231	0.0562796	0.0414856
314.737	0.0921875		0.60602	0.447157	0.0558675	0.0412223
315.263	0.0910938		0.606678	0.44808	0.0552646	0.0408173
315.789	0.0909375		0.607333	0.449	0.0552294	0.0408309
316.316	0.090625		0.607987	0.449917	0.0550988	0.0407737
316.842	0.0901562		0.608638	0.450831	0.0548725	0.0406452
317.368	0.0898438		0.609287	0.451741	0.0547406	0.0405861
317.895	0.0898438		0.609934	0.452649	0.0547987	0.0406677
318.421	0.0898438		0.610579	0.453554	0.0548567	0.040749
318.947	0.0904688		0.611221	0.454455	0.0552964	0.041114
319.474	0.0909375		0.611862	0.455354	0.0556412	0.0414088
320	0.0907812		0.6125	0.45625	0.0556035	0.0414189
320.5	0.090625		0.613105	0.457098	0.0555626	0.0414245
321	0.0904688		0.613707	0.457944	0.0555213	0.0414296
321.5	0.0903125		0.614308	0.458787	0.0554797	0.0414342
322	0.09		0.614907	0.459627	0.0553416	0.0413665
322.5	0.0903125		0.615504	0.460465	0.0555877	0.0415858
323	0.0907812		0.616099	0.4613	0.0559302	0.0418774
323.5	0.0907812		0.616692	0.462133	0.0559841	0.041953
324	0.0907812		0.617284	0.462963	0.0560378	0.0420284
324.5	0.0909375		0.617874	0.46379	0.0561879	0.0421759
325	0.090625		0.618462	0.464615	0.0560481	0.0421058
325.5	0.0901562		0.619048	0.465438	0.055811	0.0419621
326	0.089375		0.619632	0.466258	0.0553796	0.0416718
326.5	0.0879687		0.620214	0.467075	0.0545595	0.041088
327	0.08625		0.620795	0.46789	0.0535436	0.0403555
327.5	0.084375		0.621374	0.468702	0.0524284	0.0395468
328	0.0823437		0.621951	0.469512	0.0512138	0.0386614
328.5	0.080625		0.622527	0.47032	0.0501912	0.0379195
329	0.07875		0.6231	0.471125	0.0490691	0.0371011
329.5	0.078125		0.623672	0.471927	0.0487244	0.0368693
330	0.0784375		0.624242	0.472727	0.048964	0.0370795
330.526	0.0795312		0.624841	0.473567	0.0496944	0.0376634
331.053	0.0809375		0.625437	0.474404	0.0506213	0.0383971
331.579	0.0825		0.626032	0.475238	0.0516476	0.0392071
332.105	0.0840625		0.626624	0.47607	0.0526756	0.0400196
332.632	0.0851563		0.627215	0.476899	0.0534113	0.0406109
333.158	0.0857813		0.627804	0.477725	0.0538538	0.0409799
333.684	0.0857813		0.628391	0.478549	0.0539042	0.0410505
334.211	0.0857813		0.628976	0.47937	0.0539544	0.041121
334.737	0.0854687		0.62956	0.480189	0.0538077	0.0410411
335.263	0.0851563		0.630141	0.481005	0.0536605	0.0409606
335.789	0.0846875		0.630721	0.481818	0.0534142	0.040804
336.316	0.085		0.631299	0.482629	0.0536604	0.0410235
336.842	0.085625		0.631875	0.483437	0.0541043	0.0413943
337.368	0.0867187		0.632449	0.484243	0.0548452	0.041993
337.895	0.0876563		0.633022	0.485047	0.0554883	0.0425174
338.421	0.0884375		0.633593	0.485848	0.0560333	0.0429671
338.947	0.089375		0.634161	0.486646	0.0566782	0.043494
339.474	0.0904688		0.634729	0.487442	0.0574231	0.0440983
340	0.0910938		0.635294	0.488235	0.0578713	0.0444752
340.526	0.0921875		0.635858	0.489026	0.0586181	0.0450821
341.053	0.0942188		0.63642	0.489815	0.0599627	0.0461497
341.579	0.0967188		0.63698	0.490601	0.0616079	0.0474503
342.105	0.09875		0.637538	0.491385	0.0629569	0.0485242
342.632	0.100156		0.638095	0.492166	0.0639092	0.0492935
343.158	0.101875		0.63865	0.492945	0.0650625	0.0502187
343.684	0.102813		0.639204	0.493721	0.0657181	0.0507607
344.211	0.103906		0.639755	0.494495	0.0664746	0.0513812
344.737	0.105313		0.640305	0.495267	0.0674322	0.0521578
345.263	0.107344		0.640854	0.496037	0.0687916	0.0532464
345.789	0.10875		0.6414	0.496804	0.0697523	0.0540274
346.316	0.110312		0.641945	0.497568	0.0708146	0.054888
346.842	0.111875		0.642489	0.498331	0.0718784	0.0557508
347.368	0.112344		0.64303	0.499091	0.0722404	0.0560697
347.895	0.1125		0.64357	0.499849	0.0724017	0.056233
348.421	0.112187		0.644109	0.500604	0.072261	0.0561615
348.947	0.110781		0.644646	0.501357	0.0714146	0.055541
349.474	0.108594		0.645181	0.502108	0.0700626	0.0545258
350	0.105625		0.645714	0.502857	0.0682036	0.0531143
350.526	0.101719		0.646246	0.503604	0.0657354	0.0512259
351.053	0.0973438		0.646777	0.504348	0.0629597	0.0490951
351.579	0.0932812		0.647305	0.50509	0.0603815	0.0471154
352.105	0.09		0.647833	0.50583	0.0583049	0.0455247
352.632	0.0873437		0.648358	0.506567	0.05663	0.0442455
353.158	0.0853125		0.648882	0.507303	0.0553578	0.0432792
353.684	0.0835937		0.649405	0.508036	0.0542862	0.0424686
354.211	0.0821875		0.649926	0.508767	0.0534158	0.0418143
354.737	0.0815625		0.650445	0.509496	0.0530519	0.0415557
355.263	0.0814062		0.650963	0.510222	0.0529925	0.0415353
355.789	0.08125		0.651479	0.510947	0.0529327	0.0415144
356.316	0.081875		0.651994	0.511669	0.053382	0.0418929
356.842	0.0821875		0.652507	0.512389	0.0536279	0.042112
357.368	0.0825		0.653019	0.513108	0.0538741	0.0423314
357.895	0.083125		0.653529	0.513824	0.0543246	0.0427116
358.421	0.0832813		0.654038	0.514537	0.0544691	0.0428513
358.947	0.0832813		0.654545	0.515249	0.0545114	0.0429106
359.474	0.08375		0.655051	0.515959	0.0548605	0.0432116
360	0.0834375		0.655556	0.516667	0.0546979	0.0431094
360.5	0.083125		0.656033	0.517337	0.0545328	0.0430036
361	0.0829687		0.65651	0.518006	0.0544698	0.0429783
361.5	0.0823437		0.656985	0.518672	0.0540986	0.0427094
362	0.0825		0.657459	0.519337	0.0542403	0.0428453
362.5	0.0826563		0.657931	0.52	0.0543821	0.0429812
363	0.0829687		0.658402	0.520661	0.0546268	0.0431986
363.5	0.0840625		0.658872	0.52132	0.0553864	0.0438235
364	0.0848437		0.659341	0.521978	0.0559409	0.0442866
364.5	0.085625		0.659808	0.522634	0.0564961	0.0447505
365	0.086875		0.660274	0.523288	0.0573613	0.0454606
365.5	0.0892187		0.660739	0.52394	0.0589503	0.0467453
366	0.0923438		0.661202	0.52459	0.0610579	0.0484426
366.5	0.09625		0.661664	0.525239	0.0636852	0.0505542
367	0.100937		0.662125	0.525886	0.0668333	0.0530816
367.5	0.106406		0.662585	0.526531	0.0705032	0.0560261
368	0.111562		0.663043	0.527174	0.0739708	0.0588128
368.5	0.117344		0.663501	0.527815	0.0778577	0.0619358
369	0.122969		0.663957	0.528455	0.0816459	0.0649835
369.5	0.128281		0.664411	0.529093	0.0852315	0.0678728
370	0.133437		0.664865	0.52973	0.0887179	0.0706858
370.526	0.137969		0.665341	0.530398	0.0917963	0.0731783
371.053	0.142187		0.665816	0.531064	0.0946707	0.0755106
371.579	0.145781		0.666289	0.531728	0.0971324	0.077516
372.105	0.148906		0.666761	0.53239	0.0992849	0.0792763
372.632	0.151719		0.667232	0.533051	0.101232	0.0808738
373.158	0.154062		0.667701	0.533709	0.102868	0.0822246
373.684	0.155781		0.668169	0.534366	0.104088	0.0832442
374.211	0.156719		0.668636	0.535021	0.104788	0.0838478
374.737	0.156719		0.669101	0.535674	0.104861	0.0839502
375.263	0.155625		0.669565	0.536325	0.104201	0.0834656
375.789	0.153438		0.670028	0.536975	0.102807	0.0823921
376.316	0.151094		0.67049	0.537622	0.101307	0.0812314
376.842	0.148594		0.67095	0.538268	0.0996989	0.0799833
377.368	0.145937		0.671409	0.538912	0.0979837	0.0786475
377.895	0.143281		0.671866	0.539554	0.0962658	0.077308
378.421	0.140781		0.672323	0.540195	0.0946504	0.0760493
378.947	0.138906		0.672778	0.540833	0.093453	0.0751251
379.474	0.136875		0.673232	0.54147	0.0921486	0.0741137
380	0.135		0.673684	0.542105	0.0909474	0.0731842
380.526	0.133437		0.674136	0.542739	0.089955	0.0724217
381.053	0.132188		0.674586	0.54337	0.0891718	0.0718267
381.579	0.131094		0.675034	0.544	0.0884928	0.071315
382.105	0.130312		0.675482	0.544628	0.0880238	0.0709718
382.632	0.129375		0.675928	0.545254	0.0874482	0.0705423
383.158	0.128906		0.676374	0.545879	0.0871888	0.0703672
383.684	0.128594		0.676818	0.546502	0.0870345	0.0702767
384.211	0.12875		0.67726	0.547123	0.0871973	0.0704421
384.737	0.129219		0.677702	0.547743	0.0875718	0.0707786
385.263	0.129844		0.678142	0.548361	0.0880525	0.0712012
385.789	0.130312		0.678581	0.548977	0.0884276	0.0715385
386.316	0.131094		0.679019	0.549591	0.0890152	0.072048
386.842	0.132031		0.679456	0.550204	0.0897094	0.0726441
387.368	0.133281		0.679891	0.550815	0.0906168	0.0734133
387.895	0.134687		0.680326	0.551425	0.0916314	0.07427
388.421	0.135937		0.680759	0.552033	0.0925407	0.0750419
388.947	0.136406		0.681191	0.552639	0.0929187	0.0753834
389.474	0.13625		0.681622	0.553243	0.0928709	0.0753794
390	0.135781		0.682051	0.553846	0.0926098	0.0752019
390.526	0.134375		0.68248	0.554447	0.0917082	0.0745039
391.053	0.132969		0.682907	0.555047	0.0908053	0.0738039
391.579	0.130938		0.683333	0.555645	0.089474	0.0727548
392.105	0.129531		0.683758	0.556242	0.0885681	0.0720507
392.632	0.128906		0.684182	0.556836	0.0881954	0.0717797
393.158	0.128438		0.684605	0.55743	0.087929	0.0715949
393.684	0.128125		0.685027	0.558021	0.0877691	0.0714965
394.211	0.127969		0.685447	0.558611	0.0877158	0.0714848
394.737	0.127812		0.685867	0.5592	0.0876623	0.0714727
395.263	0.127656		0.686285	0.559787	0.0876086	0.0714603
395.789	0.127188		0.686702	0.560372	0.0873399	0.0712724
396.316	0.12625		0.687118	0.560956	0.0867487	0.0708207
396.842	0.124844		0.687533	0.561538	0.0858342	0.0701046
397.368	0.123125		0.687947	0.562119	0.0847035	0.0692109
397.895	0.121094		0.68836	0.562698	0.0833561	0.0681393
398.421	0.118438		0.688771	0.563276	0.0815764	0.066713
398.947	0.11625		0.689182	0.563852	0.0801174	0.0655478
399.474	0.113437		0.689592	0.564427	0.0782255	0.0640272
400	0.110625		0.69	0.565	0.0763312	0.0625031
400.5	0.107813		0.690387	0.565543	0.0744324	0.0609726
401	0.105156		0.690773	0.566085	0.0726391	0.0595274
401.5	0.102813		0.691158	0.566625	0.0710597	0.0582561
402	0.100469		0.691542	0.567164	0.0694784	0.0569823
402.5	0.098125		0.691925	0.567702	0.0678952	0.0557057
403	0.0965625		0.692308	0.568238	0.066851	0.0548705
403.5	0.0945312		0.692689	0.568773	0.0654808	0.0537668
404	0.0926562		0.693069	0.569307	0.0642172	0.0527498
404.5	0.0915625		0.693449	0.569839	0.0634939	0.0521759
405	0.0907812		0.693827	0.57037	0.0629865	0.0517789
405.5	0.090625		0.694205	0.5709	0.0629123	0.0517378
406	0.0914062		0.694581	0.571429	0.0634891	0.0522321
406.5	0.0932812		0.694957	0.571956	0.0648265	0.0533527
407	0.095625		0.695332	0.572482	0.0664911	0.0547436
407.5	0.098125		0.695706	0.573006	0.0682661	0.0562262
408	0.100625		0.696078	0.573529	0.0700429	0.0577114
408.5	0.102344		0.69645	0.574051	0.0712773	0.0587506
409	0.103906		0.696822	0.574572	0.0724041	0.0597016
409.5	0.104844		0.697192	0.575092	0.0730962	0.0602948
410	0.105		0.697561	0.57561	0.0732439	0.060439
410.526	0.104844		0.697949	0.576154	0.0731756	0.0604061
411.053	0.103906		0.698335	0.576697	0.0725614	0.0599224
411.579	0.102969		0.698721	0.577238	0.0719465	0.0594375
412.105	0.101719		0.699106	0.577778	0.0711122	0.0587708
412.632	0.100937		0.69949	0.578316	0.0706048	0.0583738
413.158	0.100469		0.699873	0.578854	0.0703153	0.0581567
413.684	0.0995313		0.700254	0.579389	0.0696972	0.0576673
414.211	0.1		0.700635	0.579924	0.0700635	0.0579924
414.737	0.100312		0.701015	0.580457	0.0703206	0.0582271
415.263	0.100781		0.701394	0.580989	0.0706874	0.0585528
415.789	0.100469		0.701772	0.581519	0.0705062	0.0584245
416.316	0.099375		0.702149	0.582048	0.0697761	0.057841
416.842	0.0978125		0.702525	0.582576	0.0687158	0.0569832
417.368	0.0959375		0.7029	0.583102	0.0674345	0.0559414
417.895	0.09375		0.703275	0.583627	0.065932	0.0547151
418.421	0.0920312		0.703648	0.584151	0.0647576	0.0537601
418.947	0.0910938		0.70402	0.584673	0.0641318	0.0532601
419.474	0.0920312		0.704391	0.585194	0.064826	0.0538562
420	0.0940625		0.704762	0.585714	0.0662917	0.0550937
420.526	0.0967188		0.705131	0.586233	0.0681994	0.0566997
421.053	0.0996875		0.7055	0.58675	0.0703295	0.0584916
421.579	0.102656		0.705868	0.587266	0.0724617	0.0602865
422.105	0.105313		0.706234	0.587781	0.0743753	0.0619006
422.632	0.107969		0.7066	0.588294	0.0762907	0.0635174
423.158	0.109844		0.706965	0.588806	0.0776557	0.0646767
423.684	0.111562		0.707329	0.589317	0.0789114	0.0657457
424.211	0.113125		0.707692	0.589826	0.0800577	0.0667241
424.737	0.114844		0.708055	0.590335	0.0813156	0.0677962
425.263	0.116562		0.708416	0.590842	0.0825747	0.06887
425.789	0.118906		0.708776	0.591347	0.0842779	0.0703149
426.316	0.121406		0.709136	0.591852	0.0860935	0.0718545
426.842	0.124063		0.709494	0.592355	0.0880217	0.0734891
427.368	0.127188		0.709852	0.592857	0.0902843	0.075404
427.895	0.130781		0.710209	0.593358	0.092882	0.0776001
428.421	0.133906		0.710565	0.593857	0.0951491	0.0795212
428.947	0.136719		0.71092	0.594356	0.0971961	0.0812596
429.474	0.139531		0.711275	0.594853	0.099245	0.0830006
430	0.1425		0.711628	0.595349	0.101407	0.0848372
430.526	0.145625		0.71198	0.595844	0.103682	0.0867697
431.053	0.148906		0.712332	0.596337	0.106071	0.0887983
431.579	0.151719		0.712683	0.596829	0.108127	0.0905502
432.105	0.154219		0.713033	0.59732	0.109963	0.092118
432.632	0.156562		0.713382	0.59781	0.111689	0.0935947
433.158	0.157812		0.71373	0.598299	0.112636	0.094419
433.684	0.159062		0.714078	0.598786	0.113583	0.0952445
434.211	0.160156		0.714424	0.599273	0.11442	0.0959773
434.737	0.161406		0.71477	0.599758	0.115368	0.0968047
435.263	0.162344		0.715115	0.600242	0.116094	0.0974455
435.789	0.163438		0.715459	0.600725	0.116933	0.0981809
436.316	0.164844		0.715802	0.601206	0.117996	0.0991051
436.842	0.165781		0.716145	0.601687	0.118723	0.0997484
437.368	0.167031		0.716486	0.602166	0.119676	0.100581
437.895	0.1675		0.716827	0.602644	0.120069	0.100943
438.421	0.1675		0.717167	0.603121	0.120125	0.101023
438.947	0.167187		0.717506	0.603597	0.119958	0.100914
439.474	0.166875		0.717844	0.604072	0.11979	0.100804
440	0.16625		0.718182	0.604545	0.119398	0.100506
440.5	0.164844		0.718502	0.604994	0.118441	0.0997295
441	0.162969		0.718821	0.605442	0.117145	0.0986682
441.5	0.160938		0.719139	0.605889	0.115736	0.0975103
442	0.158906		0.719457	0.606335	0.114326	0.0963504
442.5	0.156875		0.719774	0.60678	0.112915	0.0951886
443	0.154844		0.72009	0.607223	0.111501	0.0940248
443.5	0.1525		0.720406	0.607666	0.109862	0.0926691
444	0.15		0.720721	0.608108	0.108108	0.0912162
444.5	0.147969		0.721035	0.608549	0.106691	0.0900462
445	0.14625		0.721348	0.608989	0.105497	0.0890646
445.5	0.145156		0.721661	0.609428	0.104754	0.0884622
446	0.144375		0.721973	0.609865	0.104235	0.0880493
446.5	0.144063		0.722284	0.610302	0.104054	0.0879217
447	0.144219		0.722595	0.610738	0.104212	0.0880799
447.5	0.144375		0.722905	0.611173	0.104369	0.0882381
448	0.145313		0.723214	0.611607	0.105092	0.0888742
448.5	0.146406		0.723523	0.61204	0.105928	0.0896065
449	0.148125		0.723831	0.612472	0.107217	0.0907224
449.5	0.15		0.724138	0.612903	0.108621	0.0919355
450	0.152812		0.724444	0.613333	0.110704	0.093725
450.526	0.155469		0.724766	0.613785	0.112679	0.0954244
451.053	0.158438		0.725088	0.614236	0.114881	0.097318
451.579	0.161719		0.725408	0.614685	0.117312	0.0994061
452.105	0.164219		0.725728	0.615134	0.119178	0.101017
452.632	0.166719		0.726047	0.615581	0.121046	0.102629
453.158	0.168594		0.726365	0.616028	0.122461	0.103858
453.684	0.170313		0.726682	0.616473	0.123763	0.104993
454.211	0.172031		0.726999	0.616918	0.125067	0.106129
454.737	0.173125		0.727315	0.617361	0.125916	0.106881
455.263	0.173594		0.72763	0.617803	0.126312	0.107247
455.789	0.173125		0.727945	0.618245	0.126025	0.107034
456.316	0.172187		0.728258	0.618685	0.125397	0.10653
456.842	0.170469		0.728571	0.619124	0.124199	0.105541
457.368	0.168437		0.728884	0.619563	0.122771	0.104358
457.895	0.16625		0.729195	0.62	0.121229	0.103075
458.421	0.164375		0.729506	0.620436	0.119913	0.101984
458.947	0.162031		0.729817	0.620872	0.118253	0.100601
459.474	0.159531		0.730126	0.621306	0.116478	0.0991177
460	0.157188		0.730435	0.621739	0.114815	0.0977296
460.526	0.154531		0.730743	0.622171	0.112923	0.0961449
461.053	0.151719		0.73105	0.622603	0.110914	0.0944605
461.579	0.149531		0.731357	0.623033	0.109361	0.0931629
462.105	0.147344		0.731663	0.623462	0.107806	0.0918633
462.632	0.144687		0.731968	0.623891	0.105907	0.0902692
463.158	0.140781		0.732273	0.624318	0.10309	0.0878923
463.684	0.135937		0.732577	0.624745	0.0995846	0.0849262
464.211	0.130469		0.73288	0.62517	0.0956179	0.0815652
464.737	0.125469		0.733182	0.625595	0.0919915	0.0784926
465.263	0.120625		0.733484	0.626018	0.0884765	0.0755134
465.789	0.117969		0.733785	0.626441	0.0865637	0.0739004
466.316	0.116406		0.734086	0.626862	0.0854522	0.0729707
466.842	0.116094		0.734386	0.627283	0.0852576	0.0728236
467.368	0.116406		0.734685	0.627703	0.0855219	0.0730685
467.895	0.11625		0.734983	0.628121	0.0854418	0.0730191
468.421	0.115781		0.735281	0.628539	0.0851317	0.0727731
468.947	0.115156		0.735578	0.628956	0.0847064	0.0724282
469.474	0.114375		0.735874	0.629372	0.0841656	0.0719844
470	0.114219		0.73617	0.629787	0.0840844	0.0719335
470.526	0.113281		0.736465	0.630201	0.0834277	0.07139
471.053	0.113125		0.73676	0.630615	0.0833459	0.0713383
471.579	0.113281		0.737054	0.631027	0.0834943	0.0714835
472.105	0.113906		0.737347	0.631438	0.0839884	0.0719247
472.632	0.115312		0.737639	0.631849	0.085059	0.07286
473.158	0.116406		0.737931	0.632258	0.0858998	0.0735988
473.684	0.118438		0.738222	0.632667	0.0874332	0.0749315
474.211	0.121406		0.738513	0.633074	0.0896601	0.0768592
474.737	0.125		0.738803	0.633481	0.0923503	0.0791851
475.263	0.129219		0.739092	0.633887	0.0955045	0.0819101
475.789	0.133281		0.739381	0.634292	0.0985456	0.0845392
476.316	0.137031		0.739669	0.634696	0.101358	0.0869732
476.842	0.140469		0.739956	0.635099	0.103941	0.0892116
477.368	0.143906		0.740243	0.635502	0.106526	0.0914527
477.895	0.147031		0.740529	0.635903	0.108881	0.0934976
478.421	0.150156		0.740814	0.636304	0.111238	0.095545
478.947	0.153125		0.741099	0.636703	0.113481	0.0974952
479.474	0.154688		0.741383	0.637102	0.114683	0.0985517
480	0.155156		0.741667	0.6375	0.115074	0.0989121
480.5	0.154844		0.741935	0.637877	0.114884	0.0987713
481	0.15375		0.742204	0.638254	0.114114	0.0981315
481.5	0.151719		0.742471	0.638629	0.112647	0.096892
482	0.149219		0.742739	0.639004	0.110831	0.0953514
482.5	0.146563		0.743005	0.639378	0.108897	0.0937089
483	0.144844		0.743271	0.639752	0.107658	0.092664
483.5	0.143906		0.743537	0.640124	0.107	0.0921179
484	0.143906		0.743802	0.640496	0.107038	0.0921714
484.5	0.145		0.744066	0.640867	0.10789	0.0929257
485	0.14625		0.74433	0.641237	0.108858	0.0937809
485.5	0.148281		0.744593	0.641607	0.110409	0.0951382
486	0.150938		0.744856	0.641975	0.112427	0.0968981
486.5	0.15375		0.745118	0.642343	0.114562	0.0987603
487	0.156719		0.74538	0.64271	0.116815	0.100725
487.5	0.160156		0.745641	0.643077	0.119419	0.102993
488	0.163906		0.745902	0.643443	0.122258	0.105464
488.5	0.168125		0.746162	0.643808	0.125448	0.10824
489	0.173125		0.746421	0.644172	0.129224	0.111522
489.5	0.178281		0.74668	0.644535	0.133119	0.114909
490	0.183906		0.746939	0.644898	0.137367	0.118601
490.526	0.190625		0.74721	0.645279	0.142437	0.123006
491.053	0.197813		0.747481	0.645659	0.147861	0.127719
491.579	0.205		0.747752	0.646039	0.153289	0.132438
492.105	0.212344		0.748021	0.646417	0.158838	0.137263
492.632	0.219219		0.748291	0.646795	0.164039	0.14179
493.158	0.225312		0.748559	0.647172	0.16866	0.145816
493.684	0.230937		0.748827	0.647548	0.172932	0.149543
494.211	0.235156		0.749095	0.647923	0.176154	0.152363
494.737	0.238281		0.749362	0.648298	0.178559	0.154477
495.263	0.239687		0.749628	0.648672	0.179676	0.155478
495.789	0.240781		0.749894	0.649045	0.18056	0.156278
496.316	0.241094		0.750159	0.649417	0.180859	0.15657
496.842	0.242031		0.750424	0.649788	0.181626	0.157269
497.368	0.243125		0.750688	0.650159	0.182511	0.15807
497.895	0.244062		0.750951	0.650529	0.183279	0.15877
498.421	0.244844		0.751214	0.650898	0.18393	0.159368
498.947	0.245		0.751477	0.651266	0.184112	0.15956
499.474	0.244219		0.751739	0.651633	0.183589	0.159141
500	0.242656		0.752	0.652	0.182477	0.158212
500.625	0.240469		0.75231	0.652434	0.180907	0.15689
501.25	0.238281		0.752618	0.652868	0.179335	0.155566
501.875	0.235156		0.752927	0.6533	0.177055	0.153628
502.5	0.231875		0.753234	0.653731	0.174656	0.151584
503.125	0.22875		0.75354	0.654161	0.172372	0.149639
503.75	0.225625		0.753846	0.654591	0.170087	0.147692
504.375	0.2225		0.754151	0.655019	0.167799	0.145742
505	0.22		0.754455	0.655446	0.16598	0.144198
505.625	0.217188		0.754759	0.655871	0.163924	0.142447
506.25	0.214219		0.755062	0.656296	0.161748	0.140591
506.875	0.211719		0.755364	0.65672	0.159925	0.13904
507.5	0.208594		0.755665	0.657143	0.157627	0.137076
508.125	0.205313		0.755966	0.657565	0.155209	0.135006
508.75	0.201563		0.756265	0.657985	0.152435	0.132625
509.375	0.197969		0.756564	0.658405	0.149776	0.130344
510	0.194219		0.756863	0.658824	0.146997	0.127956
510.769	0.189844		0.757229	0.659337	0.143755	0.125171
511.538	0.185312		0.757594	0.65985	0.140392	0.122278
512.308	0.180938		0.757958	0.66036	0.137143	0.119484
513.077	0.17625		0.758321	0.66087	0.133654	0.116478
513.846	0.172344		0.758683	0.661377	0.130754	0.113984
514.615	0.169219		0.759043	0.661883	0.128444	0.112003
515.385	0.167813		0.759403	0.662388	0.127437	0.111157
516.154	0.1675		0.759762	0.662891	0.12726	0.111034
516.923	0.168906		0.760119	0.663393	0.128389	0.112051
517.692	0.171406		0.760475	0.663893	0.13035	0.113795
518.462	0.174687		0.760831	0.664392	0.132908	0.116061
519.231	0.178125		0.761185	0.664889	0.135586	0.118433
520	0.181719		0.761538	0.665385	0.138386	0.120913
520.769	0.185312		0.761891	0.665879	0.141188	0.123396
521.538	0.188906		0.762242	0.666372	0.143992	0.125882
522.308	0.192656		0.762592	0.666863	0.146918	0.128475
523.077	0.196406		0.762941	0.667353	0.149846	0.131072
523.846	0.199375		0.763289	0.667841	0.152181	0.133151
524.615	0.201563		0.763636	0.668328	0.15392	0.13471
525.385	0.203125		0.763982	0.668814	0.155184	0.135853
526.154	0.203281		0.764327	0.669298	0.155373	0.136056
526.923	0.202969		0.764672	0.669781	0.155204	0.135945
527.692	0.202031		0.765015	0.670262	0.154557	0.135414
528.462	0.201094		0.765357	0.670742	0.153908	0.134882
529.231	0.200625		0.765698	0.671221	0.153618	0.134664
530	0.200156		0.766038	0.671698	0.153327	0.134445
530.833	0.199844		0.766405	0.672214	0.153161	0.134338
531.667	0.199844		0.766771	0.672727	0.153234	0.13444
532.5	0.199844		0.767136	0.673239	0.153307	0.134543
533.333	0.199531		0.7675	0.67375	0.15314	0.134434
534.167	0.200156		0.767863	0.674259	0.153693	0.134957
535	0.200469		0.768224	0.674766	0.154005	0.13527
535.833	0.201406		0.768585	0.675272	0.154798	0.136004
536.667	0.202656		0.768944	0.675776	0.155831	0.13695
537.5	0.203906		0.769302	0.676279	0.156866	0.137898
538.333	0.205469		0.769659	0.67678	0.158141	0.139057
539.167	0.20625		0.770015	0.67728	0.158816	0.139689
540	0.206875		0.77037	0.677778	0.15937	0.140215
540.769	0.206719		0.770697	0.678236	0.159318	0.140204
541.538	0.205781		0.771023	0.678693	0.158662	0.139662
542.308	0.204375		0.771348	0.679149	0.157644	0.138801
543.077	0.20375		0.771671	0.679603	0.157228	0.138469
543.846	0.20375		0.771994	0.680057	0.157294	0.138562
544.615	0.204687		0.772316	0.680508	0.158084	0.139292
545.385	0.206406		0.772638	0.680959	0.159477	0.140554
546.154	0.20875		0.772958	0.681408	0.161355	0.142244
546.923	0.21125		0.773277	0.681857	0.163355	0.144042
547.692	0.213281		0.773596	0.682303	0.164993	0.145523
548.462	0.214844		0.773913	0.682749	0.16627	0.146684
549.231	0.216094		0.77423	0.683193	0.167306	0.147634
550	0.216719		0.774545	0.683636	0.167859	0.148157
550.769	0.217344		0.77486	0.684078	0.168411	0.14868
551.538	0.217656		0.775174	0.684519	0.168722	0.14899
552.308	0.2175		0.775487	0.684958	0.168669	0.148978
553.077	0.216719		0.7758	0.685396	0.16813	0.148538
553.846	0.215781		0.776111	0.685833	0.16747	0.14799
554.615	0.215156		0.776422	0.686269	0.167052	0.147655
555.385	0.214531		0.776731	0.686704	0.166633	0.147319
556.154	0.21375		0.77704	0.687137	0.166092	0.146876
556.923	0.213594		0.777348	0.687569	0.166037	0.14686
557.692	0.213281		0.777655	0.688	0.165859	0.146737
558.462	0.213281		0.777961	0.68843	0.165925	0.146829
559.231	0.214062		0.778267	0.688858	0.166598	0.147459
560	0.214531		0.778571	0.689286	0.167028	0.147873
560.769	0.215312		0.778875	0.689712	0.167702	0.148504
561.538	0.215938		0.779178	0.690137	0.168254	0.149026
562.308	0.216094		0.77948	0.690561	0.168441	0.149226
563.077	0.215781		0.779781	0.690984	0.168262	0.149101
563.846	0.214375		0.780082	0.691405	0.16723	0.14822
564.615	0.212812		0.780381	0.691826	0.166075	0.147229
565.385	0.21125		0.78068	0.692245	0.164919	0.146237
566.154	0.208906		0.780978	0.692663	0.163151	0.144702
566.923	0.205781		0.781275	0.69308	0.160772	0.142623
567.692	0.202656		0.781572	0.693496	0.15839	0.140541
568.462	0.199531		0.781867	0.693911	0.156007	0.138457
569.231	0.196875		0.782162	0.694324	0.153988	0.136695
570	0.194688		0.782456	0.694737	0.152334	0.135257
570.769	0.192344		0.782749	0.695148	0.150557	0.133707
571.538	0.189375		0.783042	0.695559	0.148289	0.131721
572.308	0.186719		0.783333	0.695968	0.146263	0.12995
573.077	0.184062		0.783624	0.696376	0.144236	0.128177
573.846	0.181875		0.783914	0.696783	0.142574	0.126727
574.615	0.180781		0.784203	0.697189	0.141769	0.126039
575.385	0.180469		0.784492	0.697594	0.141576	0.125894
576.154	0.180938		0.78478	0.697997	0.141996	0.126294
576.923	0.181875		0.785067	0.6984	0.142784	0.127021
577.692	0.183906		0.785353	0.698802	0.144431	0.128514
578.462	0.185781		0.785638	0.699202	0.145957	0.129899
579.231	0.187969		0.785923	0.699602	0.147729	0.131503
580	0.190156		0.786207	0.7	0.149502	0.133109
580.769	0.192031		0.78649	0.700397	0.151031	0.134498
581.538	0.194375		0.786772	0.700794	0.152929	0.136217
582.308	0.197187		0.787054	0.701189	0.155197	0.138266
583.077	0.199219		0.787335	0.701583	0.156852	0.139769
583.846	0.201406		0.787615	0.701976	0.158631	0.141382
584.615	0.203437		0.787895	0.702368	0.160287	0.142888
585.385	0.204844		0.788173	0.70276	0.161452	0.143956
586.154	0.205781		0.788451	0.70315	0.162249	0.144695
586.923	0.207031		0.788729	0.703539	0.163291	0.145654
587.692	0.207969		0.789005	0.703927	0.164088	0.146395
588.462	0.209219		0.789281	0.704314	0.165132	0.147356
589.231	0.210469		0.789556	0.7047	0.166177	0.148317
590	0.212031		0.789831	0.705085	0.167469	0.1495
590.769	0.213594		0.790104	0.705469	0.168761	0.150684
591.538	0.215938		0.790377	0.705852	0.170672	0.15242
592.308	0.218281		0.790649	0.706234	0.172584	0.154158
593.077	0.22125		0.790921	0.706615	0.174991	0.156339
593.846	0.223594		0.791192	0.706995	0.176906	0.15808
594.615	0.225469		0.791462	0.707374	0.17845	0.159491
595.385	0.226562		0.791731	0.707752	0.179377	0.16035
596.154	0.2275		0.792	0.708129	0.18018	0.161099
596.923	0.227813		0.792268	0.708505	0.180489	0.161406
597.692	0.228125		0.792535	0.70888	0.180797	0.161713
598.462	0.228594		0.792802	0.709254	0.18123	0.162131
599.231	0.228594		0.793068	0.709628	0.18129	0.162216
600	0.22875		0.793333	0.71	0.181475	0.162412
600.833	0.228906		0.79362	0.710402	0.181665	0.162616
601.667	0.229219		0.793906	0.710803	0.181978	0.162929
602.5	0.229531		0.794191	0.711203	0.182292	0.163243
603.333	0.229687		0.794475	0.711602	0.182481	0.163446
604.167	0.229531		0.794759	0.712	0.182422	0.163426
605	0.229219		0.795041	0.712397	0.182238	0.163295
605.833	0.229063		0.795323	0.712792	0.182179	0.163274
606.667	0.228125		0.795604	0.713187	0.181497	0.162696
607.5	0.227187		0.795885	0.71358	0.180815	0.162117
608.333	0.227031		0.796164	0.713973	0.180754	0.162094
609.167	0.226719		0.796443	0.714364	0.180569	0.16196
610	0.22625		0.796721	0.714754	0.180258	0.161713
610.769	0.225		0.796977	0.715113	0.17932	0.160901
611.538	0.224219		0.797233	0.715472	0.178755	0.160422
612.308	0.222344		0.797487	0.715829	0.177316	0.15916
613.077	0.220312		0.797742	0.716186	0.175752	0.157785
613.846	0.217969		0.797995	0.716541	0.173938	0.156184
614.615	0.216406		0.798248	0.716896	0.172746	0.155141
615.385	0.214375		0.7985	0.71725	0.171178	0.15376
616.154	0.212656		0.798752	0.717603	0.16986	0.152603
616.923	0.211094		0.799002	0.717955	0.168664	0.151556
617.692	0.209375		0.799253	0.718306	0.167344	0.150395
618.462	0.2075		0.799502	0.718657	0.165897	0.149121
619.231	0.205937		0.799752	0.719006	0.164699	0.14807
620	0.204844		0.8	0.719355	0.163875	0.147355
620.769	0.204375		0.800248	0.719703	0.163551	0.147089
621.538	0.204219		0.800495	0.72005	0.163476	0.147048
622.308	0.204844		0.800742	0.720396	0.164027	0.147569
623.077	0.205469		0.800988	0.720741	0.164578	0.14809
623.846	0.20625		0.801233	0.721085	0.165254	0.148724
624.615	0.207813		0.801478	0.721429	0.166557	0.149922
625.385	0.20875		0.801722	0.721771	0.167359	0.15067
626.154	0.209844		0.801966	0.722113	0.168287	0.151531
626.923	0.210938		0.802209	0.722454	0.169216	0.152393
627.692	0.2125		0.802451	0.722794	0.170521	0.153594
628.462	0.214844		0.802693	0.723133	0.172454	0.155361
629.231	0.218281		0.802934	0.723472	0.175265	0.15792
630	0.222031		0.803175	0.72381	0.17833	0.160708
630.769	0.225938		0.803415	0.724146	0.181521	0.163612
631.538	0.230313		0.803654	0.724482	0.185092	0.166857
632.308	0.234844		0.803893	0.724818	0.188789	0.170219
633.077	0.238906		0.804131	0.725152	0.192112	0.173243
633.846	0.243125		0.804369	0.725485	0.195562	0.176384
634.615	0.246406		0.804606	0.725818	0.19826	0.178846
635.385	0.249688		0.804843	0.72615	0.200959	0.181311
636.154	0.252344		0.805079	0.726481	0.203157	0.183323
636.923	0.254688		0.805314	0.726812	0.205103	0.18511
637.692	0.256094		0.805549	0.727141	0.206296	0.186216
638.462	0.257656		0.805783	0.72747	0.207615	0.187437
639.231	0.259219		0.806017	0.727798	0.208935	0.188659
640	0.261562		0.80625	0.728125	0.210885	0.19045
640.769	0.263437		0.806483	0.728451	0.212458	0.191901
641.538	0.265469		0.806715	0.728777	0.214158	0.193468
642.308	0.266719		0.806946	0.729102	0.215228	0.194465
643.077	0.267813		0.807177	0.729426	0.216172	0.195349
643.846	0.268125		0.807407	0.729749	0.216486	0.195664
644.615	0.268281		0.807637	0.730072	0.216674	0.195865
645.385	0.267344		0.807867	0.730393	0.215978	0.195266
646.154	0.265937		0.808095	0.730714	0.214903	0.194324
646.923	0.263594		0.808323	0.731034	0.213069	0.192696
647.692	0.26125		0.808551	0.731354	0.211234	0.191066
648.462	0.259375		0.808778	0.731673	0.209777	0.189778
649.231	0.258281		0.809005	0.731991	0.208951	0.189059
650	0.257344		0.809231	0.732308	0.20825	0.188455
650.769	0.25625		0.809456	0.732624	0.207423	0.187735
651.538	0.255312		0.809681	0.73294	0.206722	0.187129
652.308	0.253906		0.809906	0.733255	0.20564	0.186178
653.077	0.252812		0.81013	0.733569	0.204811	0.185455
653.846	0.251875		0.810353	0.733882	0.204108	0.184847
654.615	0.250625		0.810576	0.734195	0.203151	0.184008
655.385	0.249688		0.810798	0.734507	0.202446	0.183397
656.154	0.248594		0.81102	0.734818	0.201614	0.182671
656.923	0.247344		0.811241	0.735129	0.200655	0.18183
657.692	0.245938		0.811462	0.735439	0.199569	0.180872
658.462	0.244219		0.811682	0.735748	0.198228	0.179683
659.231	0.242344		0.811902	0.736056	0.196759	0.178379
660	0.240469		0.812121	0.736364	0.19529	0.177072
660.769	0.238906		0.81234	0.736671	0.194073	0.175995
661.538	0.2375		0.812558	0.736977	0.192983	0.175032
662.308	0.237187		0.812776	0.737282	0.19278	0.174874
663.077	0.237656		0.812993	0.737587	0.193213	0.175292
663.846	0.23875		0.81321	0.737891	0.194154	0.176171
664.615	0.240625		0.813426	0.738194	0.195731	0.177628
665.385	0.242188		0.813642	0.738497	0.197054	0.178855
666.154	0.244062		0.813857	0.738799	0.198632	0.180313
666.923	0.245625		0.814072	0.7391	0.199956	0.181542
667.692	0.247344		0.814286	0.739401	0.201408	0.182886
668.462	0.249062		0.814499	0.739701	0.202861	0.184232
669.231	0.250625		0.814713	0.74	0.204187	0.185462
670	0.2525		0.814925	0.740299	0.205769	0.186925
670.833	0.255156		0.815155	0.740621	0.207992	0.188974
671.667	0.258594		0.815385	0.740943	0.210853	0.191603
672.5	0.262031		0.815613	0.741264	0.213716	0.194234
673.333	0.266094		0.815842	0.741584	0.21709	0.197331
674.167	0.269219		0.816069	0.741904	0.219701	0.199734
675	0.271875		0.816296	0.742222	0.221931	0.201792
675.833	0.274375		0.816523	0.74254	0.224033	0.203734
676.667	0.275938		0.816749	0.742857	0.225372	0.204982
677.5	0.276562		0.816974	0.743173	0.225944	0.205534
678.333	0.276719		0.817199	0.743489	0.226134	0.205737
679.167	0.277187		0.817423	0.743804	0.22658	0.206173
680	0.278438		0.817647	0.744118	0.227664	0.20719
680.769	0.280156		0.817853	0.744407	0.229127	0.20855
681.538	0.282031		0.818059	0.744695	0.230718	0.210027
682.308	0.284062		0.818264	0.744983	0.232438	0.211622
683.077	0.286406		0.818468	0.74527	0.234414	0.21345
683.846	0.288906		0.818673	0.745557	0.23652	0.215396
684.615	0.291406		0.818876	0.745843	0.238626	0.217343
685.385	0.294375		0.81908	0.746128	0.241117	0.219641
686.154	0.296875		0.819283	0.746413	0.243224	0.221591
686.923	0.298594		0.819485	0.746697	0.244693	0.222959
687.692	0.299844		0.819687	0.74698	0.245778	0.223977
688.462	0.300469		0.819888	0.747263	0.246351	0.224529
689.231	0.300312		0.820089	0.747545	0.246283	0.224497
690	0.300156		0.82029	0.747826	0.246215	0.224465
690.769	0.298906		0.82049	0.748107	0.24525	0.223614
691.538	0.297656		0.82069	0.748387	0.244283	0.222762
692.308	0.29625		0.820889	0.748667	0.243188	0.221792
693.077	0.294375		0.821088	0.748946	0.241708	0.220471
693.846	0.2925		0.821286	0.749224	0.240226	0.219148
694.615	0.29		0.821484	0.749502	0.23823	0.217355
695.385	0.2875		0.821681	0.749779	0.236233	0.215561
696.154	0.284844		0.821878	0.750055	0.234107	0.213649
696.923	0.282031		0.822075	0.750331	0.231851	0.211617
697.692	0.279531		0.822271	0.750606	0.229851	0.209818
698.462	0.277656		0.822467	0.750881	0.228363	0.208487
699.231	0.276406		0.822662	0.751155	0.227389	0.207624
700	0.275313		0.822857	0.751429	0.226543	0.206878
701	0.274531		0.82311	0.751783	0.225969	0.206388
702	0.274531		0.823362	0.752137	0.226039	0.206485
703	0.274375		0.823613	0.752489	0.225979	0.206464
704	0.275625		0.823864	0.752841	0.227077	0.207502
705	0.2775		0.824113	0.753191	0.228691	0.209011
706	0.280156		0.824363	0.753541	0.23095	0.211109
707	0.2825		0.824611	0.75389	0.232953	0.212974
708	0.285469		0.824859	0.754237	0.235471	0.215311
709	0.288906		0.825106	0.754584	0.238378	0.218004
710	0.292187		0.825352	0.75493	0.241158	0.220581
711.667	0.295312		0.825761	0.755504	0.243858	0.22311
713.333	0.298438		0.826168	0.756075	0.24656	0.225641
715	0.301719		0.826573	0.756643	0.249393	0.228293
716.667	0.305156		0.826977	0.757209	0.252357	0.231067
718.333	0.30875		0.827378	0.757773	0.255453	0.233962
720	0.312031		0.827778	0.758333	0.258293	0.236624
721.667	0.315625		0.828176	0.758891	0.261393	0.239525
723.333	0.318594		0.828571	0.759447	0.263978	0.241955
725	0.321406		0.828966	0.76	0.266435	0.244269
726.667	0.323125		0.829358	0.76055	0.267986	0.245753
[truncated: 980 more rows]

[truncated: 3 more sheets: 15422, 34625, 41496]
