# Supplementary material for: Modelling clinical DNA fragmentation in the development of universal PCR-based assays for bisulfite-converted, formalin-fixed and cell-free DNA sample analysis
Source: Sci Rep. 2022 Sep 26;12:16051. doi: 10.1038/s41598-022-18196-7 (PMC9512909; doi:10.1038/s41598-022-18196-7)
Supplement: Supplementary file 2 — Supplementary Information 2. [file 41598_2022_18196_MOESM2_ESM.xlsx]

## Sheet: FFPE qPCR 4-plex concentration
Plate	Samples	10Xdilute Qubit HS	New Original	Qubit HS 2ul used_old ng/ul	Block type	Patient ID	Tissue type	Well	Fluor	assay name	amplicon size (bp)	Cq	SQ	original copiesx10	Ave	175bp/125bp	As Qubit copies No.
A1	B35-004	0.587	5.87	6.78	FFPE	3710	T	A01	FAM	UQ02	125	29.6305	2.66396	23.5826	84.3893	0.31817	1954.71
								A01	HEX	UQ09	125	32.489	15.4749	145.196
								A01	Texas Red	UQ14	175	34.0911	0.880727	19.2708	26.8502
								A01	Cy5	UQ11	175	32.0022	3.32524	34.4296
B1	B35-007	0.766	7.66	8.55	FFPE	3723	T	C01	FAM	UQ02	125	32.3207	0.385147	4.26755	13.55	0.00832922	2550.78
								C01	HEX	UQ09	125	36.73	1.27294	22.8324
								C01	Texas Red	UQ14	175			0	0.112861
								C01	Cy5	UQ11	175	38.9096	0.0451443	0.225722
C1	B35-008	0.601	6.01	5.37	FFPE	3728	T	E01	FAM	UQ02	125	29.3731	3.20535	28.6049	131.152	0.0862038	2001.33
								E01	HEX	UQ09	125	31.6717	25.0441	233.7
								E01	Texas Red	UQ14	175	32.0099	3.23104	22.4578	11.3058
								E01	Cy5	UQ11	175	39.5252	0.0307737	0.153868
D1	B35-009	0.564	5.64	8.47	FFPE	3735	T	G01	FAM	UQ02	125	29.3598	3.2363	30.0044	135.301	0.165294	1878.12
								G01	HEX	UQ09	125	31.8027	23.1843	240.597
								G01	Texas Red	UQ14	175	32.1989	2.87129	23.1268	22.3644
								G01	Cy5	UQ11	175	32.7523	2.08478	21.602
E1	B35-013	1.23	12.3	14.8	FFPE	3745	T	I01	FAM	UQ02	125	27.7268	10.468	103.219	325.204	0.13322	4095.9
								I01	HEX	UQ09	125	30.4761	50.6427	547.188
								I01	Texas Red	UQ14	175	31.6036	4.16438	44.2905	43.3235
								I01	Cy5	UQ11	175	31.5515	4.40205	42.3566
F1	B35-016	1.11	11.1	8.92	FFPE	3801	T	K01	FAM	UQ02	125	28.9722	4.27614	37.3371	167.968	0.124521	3696.3
								K01	HEX	UQ09	125	31.426	28.9434	298.6
								K01	Texas Red	UQ14	175	32.6897	2.11336	19.9288	20.9156
								K01	Cy5	UQ11	175	32.499	2.44081	21.9025
G1	B35-035	1.39	13.9	19	Paxgene	3885	T	M01	FAM	UQ02	125	21.7183	786.55	7312.85	8958.76	0.804676	4628.7
								M01	HEX	UQ09	125	25.3629	1029.09	10604.7
								M01	Texas Red	UQ14	175	23.5365	642.219	6651.01	7208.9
								M01	Cy5	UQ11	175	23.1633	814.994	7766.79
H1	B35-027	0.38	3.8	9.11	FFPE	3918	T	O01	FAM	UQ02	125	29.0203	4.13066	38.6054	141.175	0.334109	1265.4
								O01	HEX	UQ09	125	31.4411	28.6869	243.744
								O01	Texas Red	UQ14	175	31.388	4.76461	56.4814	47.1677
								O01	Cy5	UQ11	175	31.7428	3.9079	37.854
A2	B35-030	1.06	10.6	22.7	FFPE	3938	T	A02	FAM	UQ02	125	27.5597	11.8039	121.976	360.331	0.305638	3529.8
								A02	HEX	UQ09	125	30.2583	57.5743	598.686
								A02	Texas Red	UQ14	175	30.1922	10.0554	103.306	110.131
								A02	Cy5	UQ11	175	30.0438	11.2517	116.956
B2	B35-036	7.46	74.6	40.9	Paxgene	3943	T Pax	C02	FAM	UQ02	125	19.4756	3943.75	40974.1	46451.8	0.743531	24841.8
								C02	HEX	UQ09	125	22.7604	4766.17	51929.5
								C02	Texas Red	UQ14	175	20.7547	3649.56	37984.5	34538.4
								C02	Cy5	UQ11	175	21.0096	3114.27	31092.3
C2	B36-154	1.02	10.2	14.8	FFPE	3943	T	E02	FAM	UQ02	125	27.412	13.1265	135.871	409.52	0.300567	3396.6
								E02	HEX	UQ09	125	30.0019	66.9606	683.169
								E02	Texas Red	UQ14	175	30.1967	10.0272	119.012	123.088
								E02	Cy5	UQ11	175	29.8483	12.7078	127.164
D2	B35-037	2.8	28	24.4	Paxgene	3947	T Pax	G02	FAM	UQ02	125	20.4422	1968.56	19922.5	21173.9	0.749616	9324
								G02	HEX	UQ09	125	24.0269	2260.51	22425.2
								G02	Texas Red	UQ14	175	22.2859	1402.53	14769.3	15872.3
								G02	Cy5	UQ11	175	21.9389	1746.39	16975.2
E2	B35-038	4.12	41.2	34.4	Paxgene	3949	T Pax	I02	FAM	UQ02	125	19.9023	2901.91	31909.6	33984.6	0.713453	13719.6
								I02	HEX	UQ09	125	23.3612	3345.77	36059.5
								I02	Texas Red	UQ14	175	21.4864	2310.81	20094.2	24246.4
								I02	Cy5	UQ11	175	21.1406	2870.44	28398.5
F2	B35-039	13.9	139	80.7	Paxgene	3950	T Pax	K02	FAM	UQ02	125	19.4514	4012.93	41077.4	53485.1	0.866482	46287
								K02	HEX	UQ09	125	22.2404	6474.08	65892.8
								K02	Texas Red	UQ14	175	20.3163	4798.96	49051.1	46343.9
								K02	Cy5	UQ11	175	20.4836	4320.57	43636.7
G2	B35-040	17.4	174	47.2	Paxgene	3952	T Pax	M02	FAM	UQ02	125	18.3125	9100.14	87071.9	115407	0.880439	57942
								M02	HEX	UQ09	125	20.9271	14031.7	143742
								M02	Texas Red	UQ14	175	18.9293	11412.1	109260	101609
								M02	Cy5	UQ11	175	19.2587	9260.95	93957.2
H2	B35-041	7.53	75.3	32.5	Paxgene	3953	T Pax	O02	FAM	UQ02	125	20.0638	2583.84	25919.8	31792.2	0.794598	25074.9
								O02	HEX	UQ09	125	23.2046	3668.87	37664.6
								O02	Texas Red	UQ14	175	21.3831	2464.76	25803.3	25262
								O02	Cy5	UQ11	175	21.3247	2559.57	24720.7
A3	B35-042	8.6	86	34.1	Paxgene	3958	T Pax	A03	FAM	UQ02	125	19.9423	2819.64	26959.5	35505.7	0.800121	28638
								A03	HEX	UQ09	125	22.9285	4316.78	44051.9
								A03	Texas Red	UQ14	175	21.1641	2826.05	29264.2	28408.9
								A03	Cy5	UQ11	175	21.1681	2821.68	27553.5
B3	B35-032	0.087	0.87	1.35	FFPE	3959	T	C03	FAM	UQ02	125	29.57	2.78226	27.4366	94.7685	0.399885	289.71
								C03	HEX	UQ09	125	32.3642	16.6556	162.1
								C03	Texas Red	UQ14	175	32.3497	2.61329	30.9151	37.8965
								C03	Cy5	UQ11	175	31.5305	4.45991	44.8779
C3	B35-043	8.1	81	40.8	Paxgene	3959	LN2 Pax	E03	FAM	UQ02	125	19.4392	4048.37	39798.2	44580.7	0.718203	26973
								E03	HEX	UQ09	125	22.7286	4856.26	49363.2
								E03	Texas Red	UQ14	175	21.0806	2977.41	31030.2	32018
								E03	Cy5	UQ11	175	20.8664	3404.65	33005.7
D3	B35-044	6.33	63.3	36.6	Paxgene	3969	T Pax	G03	FAM	UQ02	125	20.2899	2196.23	22756.8	27301.9	0.745274	21078.9
								G03	HEX	UQ09	125	23.4571	3161.97	31847
								G03	Texas Red	UQ14	175	21.6256	2118.39	20402.9	20347.4
								G03	Cy5	UQ11	175	21.6428	2099.82	20291.9
E3	B35-045	4.03	40.3	33.6	Paxgene	3976	T Pax	I03	FAM	UQ02	125	20.5524	1818.65	17431.1	22147.5	0.641589	13419.9
								I03	HEX	UQ09	125	23.7537	2655.17	26863.9
								I03	Texas Red	UQ14	175	22.3799	1322.57	12889	14209.6
								I03	Cy5	UQ11	175	22.1208	1559.43	15530.2
F3	B35-046	10.1	101	40.3	Paxgene	3982	T Pax	K03	FAM	UQ02	125	19.5597	3712.31	36583.3	44512	0.900965	33633
								K03	HEX	UQ09	125	22.6054	5221.67	52440.6
								K03	Texas Red	UQ14	175	20.2026	5152.27	50764.9	40103.7
								K03	Cy5	UQ11	175	21.1187	2909.84	29442.5
G3	B35-049	14	140	44.8	Paxgene	4001	T Pax	M03	FAM	UQ02	125	19.4829	3923.22	38070.4	48919	0.814641	46620
								M03	HEX	UQ09	125	22.4607	5686.17	59767.6
								M03	Texas Red	UQ14	175	20.3731	4631.71	45402.8	39851.4
								M03	Cy5	UQ11	175	20.7827	3586.67	34300.1
H3	B36-155	2.35	23.5	27	FFPE	4001	N	O03	FAM	UQ02	125	25.5631	49.5877	512.102	1132.51	0.458621	7825.5
								O03	HEX	UQ09	125	28.3687	175.226	1752.92
								O03	Texas Red	UQ14	175	27.628	49.8786	519.051	519.393
								O03	Cy5	UQ11	175	27.5701	52.4689	519.735
A4	B35-050	19.7	197	53	Paxgene	4014	T Pax	A04	FAM	UQ02	125	20.7508	1576.82	11440.6	37138.3	0.443565	65601
								A04	HEX	UQ09	125	22.1488	6833.02	62836
								A04	Texas Red	UQ14	175	20.5759	4080.59	30322.9	16473.3
								A04	Cy5	UQ11	175	23.9002	515.175	2623.64
B4	B35-051	19.4	194	55	Paxgene	4018	T Pax	C04	FAM	UQ02	125	18.7052	6861.67	60182.8	95105.9	0.827532	64602
								C04	HEX	UQ09	125	21.0863	12776.3	130029
								C04	Texas Red	UQ14	175	19.3863	8578.52	86718.1	78703.2
								C04	Cy5	UQ11	175	19.6796	7126.7	70688.2
C4	B35-052	14.1	141	51	Paxgene	4024	T Pax	E04	FAM	UQ02	125	19.2842	4525.57	44275.2	63165.8	0.818889	46953
								E04	HEX	UQ09	125	21.9701	7591.51	82056.4
								E04	Texas Red	UQ14	175	20.0747	5580.73	58459.1	51725.8
								E04	Cy5	UQ11	175	20.4781	4335.43	44992.5
D4	B35-053	1.08	10.8	13	Paxgene	4043	T Pax	G04	FAM	UQ02	125	22.1502	576.635	5927.31	6212.19	0.898844	3596.4
								G04	HEX	UQ09	125	26.2393	614.169	6497.08
								G04	Texas Red	UQ14	175	23.6689	591.269	6054.98	5583.79
								G04	Cy5	UQ11	175	23.8832	520.671	5112.61
E4	B35-054	0.707	7.07	8.12	Paxgene	4050	T Pax	I04	FAM	UQ02	125	22.3592	496.199	4834.45	5306.12	0.826798	2354.31
								I04	HEX	UQ09	125	26.4887	530.261	5777.79
								I04	Texas Red	UQ14	175	24.2273	417.179	4244.77	4387.09
								I04	Cy5	UQ11	175	24.1035	453.936	4529.41
F4	B35-055	2.36	23.6	21.3	Paxgene	4054	T Pax	K04	FAM	UQ02	125	20.6592	1684.14	16823.7	17114	0.833635	7858.8
								K04	HEX	UQ09	125	24.5466	1664.44	17404.3
								K04	Texas Red	UQ14	175	22.2344	1448.37	14455.7	14266.8
								K04	Cy5	UQ11	175	22.2703	1420.88	14078
G4	B35-059	5.9	59	36.5	Paxgene	4058	T Pax	M04	FAM	UQ02	125	19.9098	2886.31	28304.8	30790.1	0.833657	19647
								M04	HEX	UQ09	125	23.4423	3189.67	33275.3
								M04	Texas Red	UQ14	175	21.1597	2833.92	27376.4	25668.3
								M04	Cy5	UQ11	175	21.4482	2370.22	23960.3
H4	B35-060	2.24	22.4	23.4	Paxgene	4066	T Pax	O04	FAM	UQ02	125	21.1349	1196.41	12160.3	12235.9	0.885244	7459.2
								O04	HEX	UQ09	125	25.1885	1140.41	12311.5
								O04	Texas Red	UQ14	175	23.1147	835.783	8766.46	10831.8
								O04	Cy5	UQ11	175	22.4574	1264.66	12897.1
A5	B35-061	1.72	17.2	20.8	Paxgene	4067	T Pax	A05	FAM	UQ02	125	21.1755	1162.02	11788.2	12729.2	0.751945	5727.6
								A05	HEX	UQ09	125	25.0007	1273.86	13670.2
								A05	Texas Red	UQ14	175	23.0065	894.245	9479.65	9571.64
								A05	Cy5	UQ11	175	22.9023	958.753	9663.63
B5	B35-063	15.3	153	48	Paxgene	4074	T Pax	C05	FAM	UQ02	125	19.3492	4318.86	48156.9	60033.9	0.884402	50949
								C05	HEX	UQ09	125	22.1784	6714.91	71910.9
								C05	Texas Red	UQ14	175	20.0941	5513.58	58432.3	53094.1
								C05	Cy5	UQ11	175	20.4279	4473.14	47755.9
C5	B35-066	3.5	35	25.9	Paxgene	4085	T Pax	E05	FAM	UQ02	125	20.2074	2330.45	22580.6	21825.9	1.04681	11655
								E05	HEX	UQ09	125	24.1398	2115.12	21071.3
								E05	Texas Red	UQ14	175	22.0269	1648.74	16447.2	22847.6
								E05	Cy5	UQ11	175	21.1261	2896.5	29247.9
D5	B35-072	6.03	60.3	35.2	Paxgene	4149	T Pax	G05	FAM	UQ02	125	19.8344	3047.23	32555.6	35898.9	0.705209	20079.9
								G05	HEX	UQ09	125	23.0666	3979.74	39242.2
								G05	Texas Red	UQ14	175	21.302	2592.88	26036.5	25316.2
								G05	Cy5	UQ11	175	21.3808	2471.74	24596
E5	B35-074	4.72	47.2	31.1	Paxgene	4158	T Pax	I05	FAM	UQ02	125	20.1242	2474.04	25335.6	28661.3	0.780788	15717.6
								I05	HEX	UQ09	125	23.5595	2976.93	31987.1
								I05	Texas Red	UQ14	175	21.2903	2611.93	25321	22378.4
								I05	Cy5	UQ11	175	21.7991	1905.18	19435.9
F5	B35-075	14.3	143	47.6	Paxgene	4172	TA Pax	K05	FAM	UQ02	125	18.6292	7247.22	74234.3	76701.9	0.781537	47619
								K05	HEX	UQ09	125	21.9989	7463.92	79169.5
								K05	Texas Red	UQ14	175	19.869	6345.78	62352.2	59945.4
								K05	Cy5	UQ11	175	19.9354	6077.74	57538.5
G5	B35-076	5.34	53.4	35	Paxgene	4180	T Pax	M05	FAM	UQ02	125	20.1001	2517.38	25632.9	27672.2	0.827764	17782.2
								M05	HEX	UQ09	125	23.6386	2841.3	29711.6
								M05	Texas Red	UQ14	175	21.4841	2314.22	24022.5	22906.1
								M05	Cy5	UQ11	175	21.6299	2116.75	21789.7
H5	B35-078	2.9	29	25.3	Paxgene	4208	T Pax	O05	FAM	UQ02	125	20.2218	2306.46	22869	21701.2	0.898972	9657
								O05	HEX	UQ09	125	24.2217	2015.48	20533.4
								O05	Texas Red	UQ14	175	21.6556	2079.11	20944.5	19508.8
								O05	Cy5	UQ11	175	21.919	1768.12	18073.1
A6	B35-079	8.77	87.7	40.3	Paxgene	4215	T Pax	A06	FAM	UQ02	125	19.5383	3769.9	38604.1	39030.2	0.884272	29204.1
								A06	HEX	UQ09	125	23.1807	3720.97	39456.3
								A06	Texas Red	UQ14	175	20.9055	3321.49	38059.4	34513.3
								A06	Cy5	UQ11	175	21.0617	3014.8	30967.3
B6	B35-080	1.21	12.1	15.2	Paxgene	4218	T Pax	C06	FAM	UQ02	125	21.7256	782.437	7505.76	8802.66	0.85738	4029.3
								C06	HEX	UQ09	125	25.4322	987.963	10099.6
								C06	Texas Red	UQ14	175	23.2191	783.061	7407.94	7547.22
								C06	Cy5	UQ11	175	23.1666	813.325	7686.5
C6	B36-082	7.96	79.6	39.3	Paxgene	4252	T1 Pax	E06	FAM	UQ02	125	19.1358	5034.85	51416.6	51715.8	0.8353	26506.8
								E06	HEX	UQ09	125	22.7033	4929.08	52014.9
								E06	Texas Red	UQ14	175	20.6188	3972.82	40104.8	43198.2
								E06	Cy5	UQ11	175	20.416	4506.19	46291.5
D6	B36-085	8.97	89.7	39.6	Paxgene	4265	T Pax	G06	FAM	UQ02	125	18.7028	6873.45	68932.1	64082.9	0.879248	29870.1
								G06	HEX	UQ09	125	22.3624	6025.19	59233.7
								G06	Texas Red	UQ14	175	19.7528	6823.25	64774.2	56344.7
								G06	Cy5	UQ11	175	20.2918	4868.41	47915.3
E6	B36-086	3.06	30.6	27.5	Paxgene	4273	T Pax	I06	FAM	UQ02	125	20.2389	2278.37	22197.2	20865.7	0.76382	10189.8
								I06	HEX	UQ09	125	24.3574	1860.62	19534.3
								I06	Texas Red	UQ14	175	22.0514	1623.75	16134	15937.7
								I06	Cy5	UQ11	175	22.1491	1532.24	15741.4
F6	B36-089	18.3	183	50	Paxgene	4288	T Pax	K06	FAM	UQ02	125	18.5548	7645.46	77913.9	91984.7	0.83178	60939
								K06	HEX	UQ09	125	21.5419	9769.15	106055
								K06	Texas Red	UQ14	175	19.4351	8320.77	90709.9	76511
								K06	Cy5	UQ11	175	19.9936	5861.53	62312.2
G6	B36-092	13.8	138	47.1	Paxgene	4300	T Pax	M06	FAM	UQ02	125	18.5958	7423.33	74489.2	75855.8	0.911866	45954
								M06	HEX	UQ09	125	22.0303	7326.92	77222.4
								M06	Texas Red	UQ14	175	19.4568	8208.87	82319.3	69170.3
								M06	Cy5	UQ11	175	20.0572	5633.74	56021.3
H6	B36-095	4.53	45.3	34.3	Paxgene	4306	T Pax	O06	FAM	UQ02	125	19.6573	3460.99	34986.6	34492.9	0.887461	15084.9
								O06	HEX	UQ09	125	23.405	3260.46	33999.2
								O06	Texas Red	UQ14	175	20.9034	3325.93	33862.7	30611.1
								O06	Cy5	UQ11	175	21.2428	2693.45	27359.6
A7	B36-096	4.23	42.3	28.8	Paxgene	4317	T Pax	A07	FAM	UQ02	125	20.1347	2455.55	24361.8	24392.6	0.881928	14085.9
								A07	HEX	UQ09	125	23.9843	2317.99	24423.5
								A07	Texas Red	UQ14	175	21.623	2121.87	22091.9	21512.5
								A07	Cy5	UQ11	175	21.745	1970.43	20933.1
B7	B36-097	1.34	13.4	15.3	Paxgene	4319	T Pax	C07	FAM	UQ02	125	21.3879	997.449	9965.79	10621.3	0.830746	4462.2
								C07	HEX	UQ09	125	25.1852	1142.64	11276.7
								C07	Texas Red	UQ14	175	22.9985	898.714	9115.17	8823.56
								C07	Cy5	UQ11	175	23.1065	844.322	8531.95
C7	B36-098	0.839	8.39	9.57	Paxgene	4324	T (Pax)	E07	FAM	UQ02	125	21.7812	751.776	7047.75	7215.83	0.827851	2793.87
								E07	HEX	UQ09	125	25.9264	738.457	7383.91
								E07	Texas Red	UQ14	175	23.5165	650.305	6097.81	5973.64
								E07	Cy5	UQ11	175	23.6375	606.687	5849.46
D7	B36-099	10.7	107	40.4	Paxgene	4328	T Pax	G07	FAM	UQ02	125	19.5602	3711.03	37897	43190.9	0.764752	35631
								G07	HEX	UQ09	125	22.7863	4694.04	48484.8
								G07	Texas Red	UQ14	175	20.7721	3610.12	34822.1	33030.3
								G07	Cy5	UQ11	175	20.953	3225.89	31238.5
E7	B36-101	13.6	136	43.7	Paxgene	4334	T Pax	I07	FAM	UQ02	125	19.3708	4252.54	43331.2	47023.9	0.957931	45288
								I07	HEX	UQ09	125	22.7543	4783.33	50716.5
								I07	Texas Red	UQ14	175	20.4169	4506.66	47506.5	45045.6
								I07	Cy5	UQ11	175	20.5339	4187.48	42584.8
F7	B36-103	11.6	116	44.9	Paxgene	4354	T Pax	K07	FAM	UQ02	125	19.2933	4496.11	45131.7	50186	0.791126	38628
								K07	HEX	UQ09	125	22.5493	5397.18	55240.3
								K07	Texas Red	UQ14	175	20.4187	4501.67	41168	39703.5
								K07	Cy5	UQ11	175	20.7325	3700.46	38238.9
G7	B36-104	4.99	49.9	31.7	Paxgene	4355	T Pax	M07	FAM	UQ02	125	19.8711	2967.81	29479.1	29213.8	0.818652	16616.7
								M07	HEX	UQ09	125	23.6797	2773.39	28948.5
								M07	Texas Red	UQ14	175	21.0791	2980.13	28119.1	23915.9
								M07	Cy5	UQ11	175	21.7302	1988.62	19712.7
H7	B36-105	11.1	111	44.7	Paxgene	4357	T Pax	O07	FAM	UQ02	125	19.5592	3713.82	37645.7	36871.5	0.723341	36963
								O07	HEX	UQ09	125	23.3061	3456.05	36097.3
								O07	Texas Red	UQ14	175	21.1092	2924.71	29436.4	26670.7
								O07	Cy5	UQ11	175	21.4461	2373.37	23905
A8	B36-106	2.72	27.2	23.1	Paxgene	4373	T Pax	A08	FAM	UQ02	125	20.1316	2460.94	24887.6	23538.2	0.842036	9057.6
								A08	HEX	UQ09	125	24.1139	2147.6	22188.7
								A08	Texas Red	UQ14	175	21.6913	2033.3	21639.4	19820
								A08	Cy5	UQ11	175	22.0055	1675.5	18000.6
B8	B36-110	3.59	35.9	31	Paxgene	4388	T	C08	FAM	UQ02	125	19.94	2824.38	27462.3	26126.8	0.856691	11954.7
								C08	HEX	UQ09	125	23.9512	2363.6	24791.3
								C08	Texas Red	UQ14	175	21.5988	2154.18	22626.1	22382.6
								C08	Cy5	UQ11	175	21.4974	2298.75	22139
C8	B36-111	11	110	44.4	Paxgene	4395	T Pax	E08	FAM	UQ02	125	19.465	3973.85	40687.1	44859.8	0.725697	36630
								E08	HEX	UQ09	125	22.7585	4771.51	49032.4
								E08	Texas Red	UQ14	175	20.9043	3323.91	34569.4	32554.6
								E08	Cy5	UQ11	175	21.074	2991.98	30539.8
D8	B36-113	4.09	40.9	31.5	Paxgene	4406	T Pax	G08	FAM	UQ02	125	19.855	3002.44	29151.4	27818.1	0.787692	13619.7
								G08	HEX	UQ09	125	23.8537	2503.34	26484.7
								G08	Texas Red	UQ14	175	21.4928	2301.64	22958.4	21912.1
								G08	Cy5	UQ11	175	21.6009	2155.36	20865.8
E8	B36-115	1.39	13.9	15.4	Paxgene	4409	T Pax	I08	FAM	UQ02	125	21.8129	734.835	7922.7	8304.73	0.714828	4628.7
								I08	HEX	UQ09	125	25.8725	762.285	8686.77
								I08	Texas Red	UQ14	175	24.2761	404.657	4226.14	5936.46
								I08	Cy5	UQ11	175	23.2911	752.668	7646.77
F8	B36-117	3	30	24.8	Paxgene	4434	T Pax	K08	FAM	UQ02	125	20.2873	2200.34	22255	21574.7	0.785499	9990
								K08	HEX	UQ09	125	24.2058	2034.45	20894.3
								K08	Texas Red	UQ14	175	22.0376	1637.77	18476.1	16946.9
								K08	Cy5	UQ11	175	22.1188	1561.39	15417.6
G8	B36-118	3.71	37.1	28.4	Paxgene	4439	T Pax	M08	FAM	UQ02	125	20.15	2428.65	24593.8	23080.8	0.865505	12354.3
								M08	HEX	UQ09	125	24.2018	2039.2	21567.7
								M08	Texas Red	UQ14	175	21.6246	2119.79	22766.4	19976.5
								M08	Cy5	UQ11	175	22.1082	1571.76	17186.6
H8	B36-120	5.4	54	39	Paxgene	4453	T Pax	O08	FAM	UQ02	125	19.4796	3932.45	39434.2	38374.4	0.824622	17982
								O08	HEX	UQ09	125	23.2474	3577.53	37314.6
								O08	Texas Red	UQ14	175	20.8256	3491.39	35514.5	31644.4
								O08	Cy5	UQ11	175	21.2438	2691.77	27774.3
A9	B36-122	13	130	50	Paxgene	4463	T Pax	A09	FAM	UQ02	125	19.3844	4211.07	38199.1	48875.4	0.820923	43290
								A09	HEX	UQ09	125	22.3913	5923.66	59551.8
								A09	Texas Red	UQ14	175	20.1948	5177.46	50630.7	40123
								A09	Cy5	UQ11	175	20.8845	3366.5	29615.2
B9	B36-123	3.16	31.6	28.2	Paxgene	4468	T Pax	C09	FAM	UQ02	125	20.7267	1604.42	16312.8	17894.6	0.804074	10522.8
								C09	HEX	UQ09	125	24.3322	1888.43	19476.5
								C09	Texas Red	UQ14	175	22.1874	1491.5	15213.6	14388.6
								C09	Cy5	UQ11	175	22.3348	1364.94	13563.7
C9	B36-127	1.97	19.7	22.5	Paxgene	4483	T Pax	E09	FAM	UQ02	125	21.0369	1283.76	12659.8	12898.4	0.817563	6560.1
								E09	HEX	UQ09	125	25.0241	1256.35	13137
								E09	Texas Red	UQ14	175	22.7112	1075.38	10784.3	10545.3
								E09	Cy5	UQ11	175	22.8538	988.159	10306.2
D9	B36-129	2.04	20.4	22.1	Paxgene	4486	T Pax	G09	FAM	UQ02	125	21.1325	1198.46	12009.9	12220.6	0.802597	6793.2
								G09	HEX	UQ09	125	25.1092	1194.96	12431.3
								G09	Texas Red	UQ14	175	22.9684	915.774	9485.61	9808.24
								G09	Cy5	UQ11	175	22.8095	1015.79	10130.9
E9	B36-130	3.43	34.3	29.7	Paxgene	4487	T Pax	I09	FAM	UQ02	125	20.2587	2246.14	22873.5	22190.6	0.601092	11421.9
								I09	HEX	UQ09	125	24.2259	2010.48	21507.8
								I09	Texas Red	UQ14	175	22.4396	1274.18	13750.5	13338.6
								I09	Cy5	UQ11	175	22.4961	1234.56	12926.7
F9	B36-133	20.2	202	121.8	Paxgene	4490	T Pax	K09	FAM	UQ02	125	18.6887	6943.51	68594	86836.4	0.721551	67266
								K09	HEX	UQ09	125	21.4536	10290.7	105079
								K09	Texas Red	UQ14	175	19.8145	6565.41	63941.2	62656.9
								K09	Cy5	UQ11	175	19.8273	6500.8	61372.7
G9	B36-137	1.26	12.6	16.1	Paxgene	4505	T Pax	M09	FAM	UQ02	125	21.7013	796.255	7717.3	7670.89	0.840157	4195.8
								M09	HEX	UQ09	125	26.0153	700.779	7624.48
								M09	Texas Red	UQ14	175	23.3305	730.419	6742.03	6444.75
								M09	Cy5	UQ11	175	23.6142	615.576	6147.47
H9	B36-138	1.24	12.4	15	Paxgene	4507	T Pax	O09	FAM	UQ02	125	21.9418	669.805	6287.66	6853.6	0.759075	4129.2
								O09	HEX	UQ09	125	26.0265	696.168	7419.54
								O09	Texas Red	UQ14	175	24.0059	479.043	5195.4	5202.4
								O09	Cy5	UQ11	175	23.8599	528.275	5209.39
A10	B36-139	1.8	18	20.8	Paxgene	4516	T Pax	A10	FAM	UQ02	125	21.2805	1077.54	10603	10967.9	0.748263	5994
								A10	HEX	UQ09	125	25.2923	1072.77	11332.9
								A10	Texas Red	UQ14	175	23.3257	732.602	7234.76	8206.92
								A10	Cy5	UQ11	175	22.8836	970.018	9179.07
B10	B36-141	5.87	58.7	38.8	Paxgene	4525	T Pax	C10	FAM	UQ02	125	19.6639	3444.48	34700.6	34466	0.732097	19547.1
								C10	HEX	UQ09	125	23.3796	3309.66	34231.4
								C10	Texas Red	UQ14	175	21.3589	2502.36	25099.8	25232.4
								C10	Cy5	UQ11	175	21.3547	2512.33	25365.1
C10	B36-144	2.87	28.7	27	Paxgene	4531	T Pax	E10	FAM	UQ02	125	20.7215	1610.4	15804.5	16744.3	0.662634	9557.1
								E10	HEX	UQ09	125	24.4636	1747.84	17684.1
								E10	Texas Red	UQ14	175	22.889	962.36	9210.48	11095.3
								E10	Cy5	UQ11	175	22.4197	1294.74	12980.2
D10	B36-145	1.25	12.5	15.4	Paxgene	4533	T Pax	G10	FAM	UQ02	125	21.6277	839.528	8199.3	8178.03	0.734424	4162.5
								G10	HEX	UQ09	125	25.8185	786.903	8156.75
								G10	Texas Red	UQ14	175	23.8003	544.68	5346.27	6006.14
								G10	Cy5	UQ11	175	23.5426	643.625	6666.01
E10	B36-146	1.3	13	15.6	Paxgene	4534	T Pax	I10	FAM	UQ02	125	21.5915	861.631	8872.4	9263.86	0.561136	4329
								I10	HEX	UQ09	125	25.6257	881.523	9655.31
								I10	Texas Red	UQ14	175	24.1312	442.984	4968.42	5198.29
								I10	Cy5	UQ11	175	24.0162	479.307	5428.15
F10	B36-147	0.715	7.15	5.95	Paxgene	4537	T Pax	K10	FAM	UQ02	125	22.6568	400.626	4171.73	4441.07	0.877244	2380.95
								K10	HEX	UQ09	125	26.749	454.889	4710.4
								K10	Texas Red	UQ14	175	24.5871	333.225	3981.09	3895.9
								K10	Cy5	UQ11	175	24.4751	360.217	3810.71
G10	B36-148	0.637	6.37	6.01	Paxgene	4541	T Pax	M10	FAM	UQ02	125	22.8257	354.809	3295.57	3593.05	0.885452	2121.21
								M10	HEX	UQ09	125	27.0756	375.277	3890.53
								M10	Texas Red	UQ14	175	24.7381	303.226	3168.8	3181.47
								M10	Cy5	UQ11	175	24.7883	296.401	3194.15
H10	B36-149	1.12	11.2	10	Paxgene	4542	T Pax	O10	FAM	UQ02	125	22.0739	609.134	5943.85	6401.77	0.800751	3729.6
								O10	HEX	UQ09	125	26.1351	653.025	6859.69
								O10	Texas Red	UQ14	175	23.8854	516.471	5301.55	5126.23
								O10	Cy5	UQ11	175	23.8973	516.125	4950.9
A11	B37-216	5.53	55.3	38.2	FFPE	3938	T	A11	FAM	UQ02	125	25.3148	59.2798	570.946	1450	0.300868	18414.9
								A11	HEX	UQ09	125	28.0458	211.923	2329.06
								A11	Texas Red	UQ14	175	28.041	38.5372	384.031	436.258
								A11	Cy5	UQ11	175	27.6332	50.449	488.485
B11	B37-217	3.41	34.1	30.4	FFPE	3943	T	C11	FAM	UQ02	125	25.9905	36.4714	365.027	973.086	0.330745	11355.3
								C11	HEX	UQ09	125	28.591	153.716	1581.15
								C11	Texas Red	UQ14	175	28.3501	31.7727	330.439	321.844
								C11	Cy5	UQ11	175	28.417	30.9715	313.249
C11	B37-219	4.75	47.5	34.2	FFPE	4001	N	E11	FAM	UQ02	125	25.5116	51.458	509.884	1437.87	0.345234	15817.5
								E11	HEX	UQ09	125	27.9426	225.206	2365.86
								E11	Texas Red	UQ14	175	27.7475	46.2902	510.813	496.402
								E11	Cy5	UQ11	175	27.6408	50.2105	481.991
