# Supplementary material for: Modelling clinical DNA fragmentation in the development of universal PCR-based assays for bisulfite-converted, formalin-fixed and cell-free DNA sample analysis
Source: Sci Rep. 2022 Sep 26;12:16051. doi: 10.1038/s41598-022-18196-7 (PMC9512909; doi:10.1038/s41598-022-18196-7)
Supplement: Supplementary file 3 — Supplementary Information 3. [file 41598_2022_18196_MOESM3_ESM.xlsx]

## Sheet: cfDNA samples
#	ID	box	ng/ul	extraction	Peak	gDNA Contamination
1	0006_00006_025	B17-034	29.1	Unique identifier: 356433 02 5; Extracted by KR 2934-116	169	no		cfDNA																													chr2
2	0003_00005_025	B17-038	3.58	Unique identifier: 357543 02 5; Extracted by KR 2934-116	172	no
3	0011_00004_025	B17-041	1.73	Unique identifier: 356412 02-5, D: 7-8-2013, DOB: 16/4/1938; Extracted by DK 3074-040	164	no
4	0006_00006_021	B17-042	2.56	Unique identifier: 356425 02-1; Extracted by DK 3074-040	170	no
5	0001_00001_023	B18-077	1.02	Unique identifier: 356418-02-3, Qiagen-Blue Column; Extracted by KR 3230-32	171	no
6	0001_00002_025	B18-081	10.2	Unique identifier: 356358-02-5, Qiagen-Blue Column; Extracted by KR 3230-32	165	no
7	0003_00003_024	B19-040	2.43	Unique identifier: 357489-02-4, Qiagen-column; Extracted by KR 3230-33	none	likley		HMW
8	0004_00002_021	B19-050	2.23	Unique identifier: 356199-02-1, Qiagen-column; Extracted by KR 3230-33	none	likely
9	0004_00003_025	B19-056	2.33	Unique identifier: 366786-02-5, Qiagen-column; Extracted by KR 3230-33	small (161)	likely
10	0004_00007_021	B19-068	2.85	Unique identifier: 356248-02-1, Qiagen-column; Extracted by KR 3230-33	none	likely
11	0004_00007_02x	B19-070	1.24	Unique identifier: 366842-02-?, Qiagen-column; Extracted by KR 3230-33. No last number but the vial in post vials position	small (172)	likely
12	0006_00008_021	B19-080	3.82	Unique identifier: 356502-02-1, Phenol/chloroform; Extracted by KR 3230-34	many	likely
13	0004_00001_024	B17-031	1.05	Unique identifier: 356194 02 4; Extracted by KR 2934-116	170	possible		Excluded
14	0002_00007_022	B19-032	1.37	Unique identifier: 357463-02-2, Qiagen-column; Extracted by KR 3230-33	170	likley
15	0004_00004_025	B19-060	1.94	Unique identifier: 366831-02-5, Qiagen-column: Extracted by KR 3230-33	169	likley

## Sheet: 1
nuclesome protection peak (hg19)		chr11:2067992						chr2:149948730
amplicon size (bp)		91	102	100	94	105	122	100	100	95	99
max distance from peak (bp)		110 (-189)	-102	-56	109	122	201	-142	-92	-62	99		(-) upstream

## Sheet: 2
nuclesome protection peak (hg19)		chr11:2067992						chr2:149948730
amplicon size (bp)		91	102	100	94	105	122	100	100	95	99
max distance from peak (bp)		110 (-189)	-102	-56	109	122	201	-142	-92	-62	99		(-) upstream

## Sheet: 3
nuclesome protection peak (hg19)		chr11:2067992						chr2:149948730
amplicon size (bp)		91	102	100	94	105	122	100	100	95	99
max distance from peak (bp)		110 (-189)	-102	-56	109	122	201	-142	-92	-62	99		(-) upstream

## Sheet: 4
nuclesome protection peak (hg19)		chr11:2067992						chr2:149948730
amplicon size (bp)		91	102	100	94	105	122	100	100	95	99
max distance from peak (bp)		110 (-189)	-102	-56	109	122	201	-142	-92	-62	99		(-) upstream

## Sheet: 5
nuclesome protection peak (hg19)		chr11:2067992						chr2:149948730
amplicon size (bp)		91	102	100	94	105	122	100	100	95	99
max distance from peak (bp)		110 (-189)	-102	-56	109	122	201	-142	-92	-62	99		(-) upstream

## Sheet: 6
nuclesome protection peak (hg19)		chr11:2067992						chr2:149948730
amplicon size (bp)		91	102	100	94	105	122	100	100	95	99
max distance from peak (bp)		110 (-189)	-102	-56	109	122	201	-142	-92	-62	99		(-) upstream

## Sheet: 7
nuclesome protection peak (hg19)		chr11:2067992						chr2:149948730
amplicon size (bp)		91	102	100	94	105	122	100	100	95	99
max distance from peak (bp)		110 (-189)	-102	-56	109	122	201	-142	-92	-62	99		(-) upstream

## Sheet: 8
nuclesome protection peak (hg19)		chr11:2067992						chr2:149948730
amplicon size (bp)		91	102	100	94	105	122	100	100	95	99
max distance from peak (bp)		110 (-189)	-102	-56	109	122	201	-142	-92	-62	99		(-) upstream

## Sheet: 9
nuclesome protection peak (hg19)		chr11:2067992						chr2:149948730
amplicon size (bp)		91	102	100	94	105	122	100	100	95	99
max distance from peak (bp)		110 (-189)	-102	-56	109	122	201	-142	-92	-62	99		(-) upstream

[truncated: 6 more sheets: 10, 11, 12, 13, 14, 15]
